# Supplementary material for: Implementing parallel spreadsheet models for health policy decisions: The impact of unintentional errors on model projections
Source: PLoS One. 2018 Mar 23;13(3):e0194916. doi: 10.1371/journal.pone.0194916 (PMC5865740; doi:10.1371/journal.pone.0194916)
Supplement: S4 File — This file contains the three model versions for the Universal ART model revision, after identification and correction of unintentional implementation errors. (XLSX) [file pone.0194916.s004.xlsx]

## Sheet: Directory
Tab	Description
Directory	A tabled of the different tabs in the model and a description of each
Schematic	A visual schematic of the model framework
User	A user interface
Params	A list of the parameters and their values
TPM	Transition probability matrix model
TPM Output (cell)	TPM Outputs by year, referenced by cell
TPM Summary Measures	TPM summary measured by year
DET Output (name)	DET Outputs by year, referenced by cell name
DET Output (cell)	DET Outputs by year, referenced by cell
DET Output (diff)	DET Difference between output tabs
DET Summary measures	DET summary measured by year
Output (diff)	Difference between Output tabs (TPM - DET)
Summary Measures (diff)	Difference between Summary Measures tabs (TPM - DET)
Log	Describes revisions

## Sheet: Schematic
MODEL CONCEPTUAL FRAMEWORK (DETAILED)

## Sheet: User
	Directions									Locked	Not Locked
	Table on upper left corresponds to policy parameters, table on upper right corresponds to non-policy parameters, table on lower left corresponds to complements.									x
	Parameter names are listed in columns D and M.									x
	Initial and final stages of transition (aymptomatic, intermediate, and AIDS) are listed in columns B and K.									x
	Initial treatment state of transition (no care, in care, ART1, ART2, ART1ear, ATR1late, LTFU) is listed in columns B and K.									x
	Final treatment state of transition (in care, ART1, ART2, LTFU, Dead, ART1ear, ART1late) is listed in columns C and L.									x
	The baseline annual probability is the point estimate and is provided in Columns F and O.									x
	The lower/upper bounds of the baseline annual probability point esrimates are provided in columns G/H and P/Q.									x
	The user enters user-defined annual probabilities in columns I and R. The user-defined probability is constrained by the lower and upper bounds.										x
	If the user enters a user-defined probability, then the final input probability becomes the user-defined probaility. Otherwise, the final input probability becomes the data-defined probability.									x
				Annual Probability
	From	To	Policy Parameter Name	Final Input	Baseline	Lower bound	Upper bound	User-defined
	From Asymptomatic to Asymptomatic
	No Care To	In Care	pAsympt_NoCare_Asympt_InCare_2013plus_u		0.0740274	0	0						Annual Probability
	In Care To	LTFU	pAsympt_InCare_Asympt_LTFU_2013plus_u		0.306795	0	0			From	To	Non-Policy Parameter Name	Final Input	Baseline	Lower bound	Upper bound	User-defined
		ART1	pAsympt_InCare_Asympt_ART1_2013plus_u		0.1222					From Asymptomatic to Asymptomatic
	ART1 To	ART2	pAsympt_ART1_Asympt_ART2_2013plus_u		0.2121					No Care to	Dead	pAsympt_NoCare_Asympt_Dead_2013plus_u		0.018185	0.00921112	0.0314588
		LTFU	pAsympt_ART1_Asympt_LTFU_2013plus_u		0.1616					In Care to	Dead	pAsympt_InCare_Asympt_Dead_2013plus_u		0.0170631	0.00921112	0.0314588
		Dead	pAsympt_ART1_Asympt_Dead_2013plus_u		0.202					LTFU to	Dead	pAsympt_LTFU_Asympt_Dead_2013plus_u		0.018185	0.00921112	0.0314588
	ART2 To	LTFU	pAsympt_ART2_Asympt_LTFU_2013plus_u		0.2626					From Asymptomatic to Intermediate
		Dead	pAsympt_ART2_Asympt_Dead_2013plus_u		0.3131					No Care to	No Care	pAsympt_NoCare_Int_NoCare_2013plus_u		0.2	0.124071	0.166432
	LTFU To	ART1	pAsympt_LTFU_Asympt_ART1_2013plus_u		0.2223					In Care to	In Care	pAsympt_InCare_Int_InCare_2013plus_u		0.2	0.124071	0.166432
		ART2	pAsympt_LTFU_Asympt_ART2_2013plus_u		0.2224					LTFU to	LTFU	pAsympt_LTFU_Int_LTFU_2013plus_u		0.2	0.124071	0.166432
	Asymptomatic to Intermediate									From Intermediate to Intermediate
	No Care To	In Care	pAsympt_NoCare_Int_InCare_2013plus_u		0.0740274	0	0			No Care to	Dead	pInt_NoCare_Int_Dead_2013plus_u		0.0278885	0.00990274	0.0682125
		ART1	pAsympt_NoCare_Int_ART1_2013plus_u		0	0	0			In Care to	Dead	pInt_InCare_Int_Dead_2013plus_u		0.0261679	0.00990274	0.0682125
	In Care To	ART1	pAsympt_InCare_Int_ART1_2013plus_u		0.038	0.034	0.043			LTFU to	Dead	pInt_LTFU_Int_Dead_2013plus_u		0.0278885	0.00990274	0.0682125
	LTFU To	ART1	pAsympt_LTFU_Int_ART1_2013plus_u		0.1313					From Intermediate to AIDS
	From Intermediate to Intermediate									No Care to	No Care	pInt_NoCare_AIDS_NoCare_2013plus_u		0.3	0.182562	0.279486
	No Care To	In Care	pInt_NoCare_Int_InCare_2013plus_u		0.0987032	0	0			In Care to	In Care	pInt_InCare_AIDS_InCare_2013plus_u		0.3	0.182562	0.279486
		ART1	pInt_NoCare_Int_ART1_2013plus_u		0	0	0			LTFU to	LTFU	pInt_LTFU_AIDS_LTFU_2013plus_u		0.240383	0	0
	In Care To	ART1	pInt_InCare_Int_ART1_2013plus_u		0.128456	0	0			From AIDS to AIDS
		LTFU	pInt_InCare_Int_LTFU_2013plus_u		0.182495	0	0.853426			No Care to	Dead	pAIDS_NoCare_AIDS_Dead_2013plus_u		0.410515	0.314557	0.465536
	ART1 To	ART2	pInt_ART1_Int_ART2_2013plus_u		0.00866226	0.00377286	0.0135277			In Care to	Dead	pAIDS_InCare_AIDS_Dead_2013plus_u		0.385187	0.314557	0.465536
		LTFU	pInt_ART1_Int_LTFU_2013plus_u		0.0143855	0.00810696	0.0206243			LTFU to	Dead	pAIDS_LTFU_AIDS_Dead_2013plus_u		0.410515	0.314557	0.465536
		Dead	pInt_ART1_Int_Dead_2013plus_u		0.00505717	0.00203792	0.0103956
	ART2 To	LTFU	pInt_ART2_Int_LTFU_2013plus_u		0.0143855	0.00810696	0.0206243
		Dead	pInt_ART2_Int_Dead_2013plus_u		0.00505717	0.00203792	0.0103956
	LTFU To	ART1	pInt_LTFU_Int_ART1_2013plus_u		0.1616
		ART2	pInt_LTFU_Int_ART2_2013plus_u		0.1717
	From Intermediate to AIDS
	No Care To	In Care	pInt_NoCare_AIDS_InCare_2013plus_u		0.0987032	0	0
		ART1ear	pInt_NoCare_AIDS_ART1ear_2013plus_u		0	0	0
	In Care To	ART1ear	pInt_InCare_AIDS_ART1ear_2013plus_u		0.089	0.078	0.1
	From AIDS to AIDS
	No Care To	In Care	pAIDS_NoCare_AIDS_InCare_2013plus_u		0.46884	0	0
		ART1ear	pAIDS_NoCare_AIDS_ART1ear_2013plus_u		0.0515874	0	0
	In Care To	ART1ear	pAIDS_InCare_AIDS_ART1ear_2013plus_u		0.432907	0	Varies
		LTFU	pAIDS_InCare_AIDS_LTFU_2013plus_u		0.0588055	0	0.275
	ART1ear To	LTFU	pAIDS_ART1ear_AIDS_LTFU_2013plus_u		0.0317053	0.0122997	0.0205862
		Dead	pAIDS_ART1ear_AIDS_Dead_2013plus_u		0.147805	0.0498259	0.0648731
	ART1late To	ART2	pAIDS_ART1late_AIDS_ART2_2013plus_u		0.0305939	0.0247457	0.0377972
		LTFU	pAIDS_ART1late_AIDS_LTFU_2013plus_u		0.0107977	0.0122997	0.0205862
		Dead	pAIDS_ART1late_AIDS_Dead_2013plus_u		0.0257552	0.0498259	0.0648731
	ART2 To	LTFU	pAIDS_ART2_AIDS_LTFU_2013plus_u		0.0274461	0.0675829	0.0520808
		Dead	pAIDS_ART2_AIDS_Dead_2013plus_u		0.0942122	0.0675829	0.130575
	LTFU To	ART1	pAIDS_LTFU_AIDS_ART1ear_2013plus_u		0.2121
		ART2	pAIDS_LTFU_AIDS_ART2_2013plus_u		0.2323
				Annual Probability
	From	To	Complementary Parameters	Final Input	Baseline	Lower bound	Upper bound	User-defined
	From Asymptomatic to Asymptomatic
	No Care To	No Care	pAsympt_NoCare_2013plus_u		0.63376
	In Care To	In Care	pAsympt_InCare_2013plus_u		0.315942
	LTFU To	LTFU	pAsympt_LTFU_2013plus_u		0.205815
	ART1 To	ART1	pAsympt_ART1_2013plus_u		0.4243
	ART2 To	ART2	pAsympt_ART2_2013plus_u		0.4243
	From Intermediate to Intermediate
	No Care To	No Care	pInt_NoCare_2013plus_u		0.474705
	In Care To	In Care	pInt_InCare_2013plus_u		0.273881
	ART1 To	ART1	pInt_ART1_2013plus_u		0.971895
	ART2 To	ART2	pInt_ART2_2013plus_u		0.980557
	LTFU To	LTFU	pInt_LTFU_2013plus_u		0.398428
	From AIDS to AIDS
	No Care To	No Care	pAIDS_NoCare_2013plus_u		0.0690575
	In Care To	In Care	pAIDS_InCare_2013plus_u		0.1231
	ART1ear To	ART1ear	pAIDS_ART1ear_2013plus_u		0
	ART1late To	ART1late	pAIDS_ART1late_2013plus_u		0.932853
	ART2 To	ART2	pAIDS_ART2_2013plus_u		0.878342
	LTFU To	LTFU	pAIDS_LTFU_2013plus_u		0.145085
	ART1ear To	ART1late	pAIDS_ART1ear_AIDS_ART1late_2013plus_u		0.82049

## Sheet: Notes
Tab	Description
Notes	Description of the different tabs in the file
Params	A list of model parameters and their values
Model (SN)	Output for Single Name model version
Model (SC)	Output for Single Cell model version
Model (Matrix)	Output for Matrix model version, compact version
Model (Matrix calcs)	Transition probability matrices underlying Matrix model version
Diff (SN-SC)	Difference in model output for Single Name and Single Cell model versions, used to identify unintentional errors
Diff (SN-Matrix)	Difference in model output for Single Name and Matrix model versions, used to identify unintentional errors
Diff (SC-Matrix)	Difference in model output for Single Cell and Matrix model versions, used to identify unintentional errors
Note: Data in this file are provided in order to duplicate findings for the current analysis. We emphasize that the current analysis does not incorporate calibrated parameter values that might be incorporated after model revision and formal model performance assesment. Therefore, the models presented should be used only to elucidate the process for identifying unintentional errors and should not …

## Sheet: Params
init_prop_Asympt_NoCare		0.339353
init_prop_Asympt_InCare		0.0784138
init_prop_Asympt_ART1		0
init_prop_Asympt_ART2		0
init_prop_Asympt_LTFU		0.034704
init_prop_Asympt_Dead		0
init_prop_Int_NoCare		0.227031
init_prop_Int_InCare		0.0581573
init_prop_Int_ART1		0.00453715
init_prop_Int_ART2		0
init_prop_Int_LTFU		0.0129827
init_prop_Int_Dead		0
init_prop_AIDS_NoCare		0.183615
init_prop_AIDS_InCare		0.0362073
init_prop_AIDS_ART1ear		0.0227356
init_prop_AIDS_ART1late		0
init_prop_AIDS_ART2		0
init_prop_AIDS_LTFU		0.00226222
init_prop_AIDS_DEAD		0
Inc_2004		110000	WHO	Adult HIV prevalence	98000		130000
Inc_2005	Number of incident HIV-infected individuals at time t=1, where t is defined as an index from 0 (for the prevalent cohort) to n.	10964.4	External calibration (top 25 sets)
Inc_2006	Number of incident HIV-infected individuals at time t=2, where t is defined as an index from 0 (for the prevalent cohort) to n.	10075.4	External calibration (top 25 sets)
Inc_2007	Number of incident HIV-infected individuals at time t=3, where t is defined as an index from 0 (for the prevalent cohort) to n.	10186	External calibration (top 25 sets)
Inc_2008	Number of incident HIV-infected individuals at time t=4, where t is defined as an index from 0 (for the prevalent cohort) to n.	9220.12	External calibration (top 25 sets)
Inc_2009	Number of incident HIV-infected individuals at time t=5, where t is defined as an index from 0 (for the prevalent cohort) to n.	8588.04	External calibration (top 25 sets)
Inc_2010	Number of incident HIV-infected individuals at time t=6, where t is defined as an index from 0 (for the prevalent cohort) to n.	8588.04	Assumption						In current model, parameter refers to 2010.
Inc_2011	Number of incident HIV-infected individuals at time t=7, where t is defined as an index from 0 (for the prevalent cohort) to n.	8588.04	Assumption						In current model, parameter refers to 2011.
Inc_2012	Number of incident HIV-infected individuals at time t=8, where t is defined as an index from 0 (for the prevalent cohort) to n.	8588.04	Assumption						In current model, parameter refers to 2012.
Inc_2013	Number of incident HIV-infected individuals at time t=9, where t is defined as an index from 0 (for the prevalent cohort) to n.	8588.04	Assumption						In current model, parameter refers to 2013.
Inc_2014	Number of incident HIV-infected individuals at time t=10, where t is defined as an index from 0 (for the prevalent cohort) to n.	8588.04	Assumption						In current model, parameter refers to 2014.
Inc_2015	Number of incident HIV-infected individuals at time t=11, where t is defined as an index from 0 (for the prevalent cohort) to n.	8588.04	Assumption						In current model, parameter refers to 2015.
Inc_2016	Number of incident HIV-infected individuals at time t=12, where t is defined as an index from 0 (for the prevalent cohort) to n.	8588.04	Assumption						In current model, parameter refers to 2016.
Inc_2017	Number of incident HIV-infected individuals at time t=13, where t is defined as an index from 0 (for the prevalent cohort) to n.	8588.04	Assumption						In current model, parameter refers to 2017.
Inc_2018	Number of incident HIV-infected individuals at time t=14, where t is defined as an index from 0 (for the prevalent cohort) to n.	8588.04	Assumption						In current model, parameter refers to 2018.
Inc_2019		8588.04	Assumption						In current model, parameter refers to 2019.
Inc_2020		8588.04	Assumption
Inc_2021		8588.04	Assumption
Inc_2022		8588.04	Assumption
Inc_2023		8588.04	Assumption
m_preARTLTFU_Int	Multiplier for pre-ART LTFU for the fraction of the cohort in the Eligible New stage.	3.10337	Assumption		1	Assumption	5	Assumption
m_preARTLTFU_Asympt	Multiplier for pre-ART LTFU for the fraction of the cohort in the Not Eligible stage.	5.21712	Assumption		1	Assumption	6	Assumption
m_Mort_NoCare&LTFU		1.06575
pAsympt_NoCare_Asympt_InCare_2004_2006	Probability of transitioning from Not Eligible, Not in Care to Not Eligible, In Care/Off ART.	0.0563104	External calibration (top 25 sets)		0	0	0	0
pAsympt_NoCare_Asympt_Dead_2004_2006	Probability of transitioning from Not Eligible, Not in Care to Not Eligible, Dead.	0.018185	Assumption	Empiric data: Seroc/Asympt to Death | No Sympt & No AIDS	0.00921112	Same	0.0314588	Same
pAsympt_NoCare_Int_NoCare_2004_2006	Probability of transitioning from Not Eligible, Not in Care to Eligible_Asympt, Not in Care.	0.2	Assumption	Reflects internally calibrated value	0.124071	Orig empiric LB	0.166432	Orig empiric UB
pAsympt_NoCare_Int_InCare_2004_2006	Probability of transitioning from Not Eligible, Not in Care to Eligible_Asympt, In Care/Off ART.	0.0563104	External calibration (top 25 sets)		0	0	0	0
pAsympt_NoCare_Int_ART1_2004_2006	Probability of transitioning from Not Eligible, Not in Care to Eligible_Asympt, In Care/On ART1.	0	n/a		0	Same	0	Same
pAsympt_NoCare_2004_2006	Probability of remaining in Not Eligible, Not in Care.	0.669194	1		0.866718		0.802109
pAsympt_NoCare_Asympt_InCare_2007_2009		0.0740274	External calibration (top 25 sets)		0	0	0	0
pAsympt_NoCare_Asympt_Dead_2007_2009	Probability of transitioning from Not Eligible, Not in Care to Not Eligible, Dead.	0.018185	Assumption	Empiric data: Seroc/Asympt to Death | No Sympt & No AIDS	0.00921112	Same	0.0314588	Same
pAsympt_NoCare_Int_NoCare_2007_2009	Probability of transitioning from Not Eligible, Not in Care to Eligible_Asympt, Not in Care.	0.2	Assumption	Reflects internally valibrated value	0.124071	Orig empiric LB	0.166432	Orig empiric UB
pAsympt_NoCare_Int_InCare_2007_2009		0.0740274	External Calibration (top 25 sets)		0	0	0	0
pAsympt_NoCare_Int_ART1_2007_2009	Probability of transitioning from Not Eligible, Not in Care to Eligible_Asympt, In Care/On ART1.	0	n/a		0	Same	0	Same
pAsympt_NoCare_2007_2009	Probability of remaining in Not Eligible, Not in Care.	0.63376	1		0.866718		0.802109
pAsympt_NoCare_Asympt_InCare_2010_2012		0.0740274	External Calibration (top 25 sets)		0	0	0	0
pAsympt_NoCare_Asympt_Dead_2010_2012		0.018185	Assumption	Empiric data: Seroc/Asympt to Death | No Sympt & No AIDS	0.00921112	Same	0.0314588	Same
pAsympt_NoCare_Int_NoCare_2010_2012		0.2	Assumption	Reflects internally valibrated value	0.124071	Orig empiric LB	0.166432	Orig empiric UB
pAsympt_NoCare_Int_InCare_2010_2012		0.0740274	Assumption - same as 2009 calibrated value		0	0	0	0
pAsympt_NoCare_Int_ART1_2010_2012		0	n/a		0	Same	0	Same
pAsympt_NoCare_2010_2012		0.63376	1		0.866718		0.802109
pAsympt_NoCare_Asympt_InCare_2013plus		0.0740274	External Calibration (top 25 sets)		0	0	0	0
pAsympt_NoCare_Asympt_Dead_2013plus		0.018185	Assumption	Empiric data: Seroc/Asympt to Death | No Sympt & No AIDS	0.00921112	Same	0.0314588	Same
pAsympt_NoCare_Int_NoCare_2013plus		0.2	Assumption	Reflects internally valibrated value	0.124071	Orig empiric LB	0.166432	Orig empiric UB
pAsympt_NoCare_Int_InCare_2013plus		0.0740274	0		0	0	0	0
pAsympt_NoCare_Int_ART1_2013plus		0	n/a		0	Same	0	Same
pAsympt_NoCare_2013plus		0.63376	1		0.866718		0.802109
pAsympt_InCare_Asympt_ART1_2004_2012		0.1111
pAsympt_InCare_Asympt_LTFU_2004_2012	Probability of transitioning from Not Eligible, In Care/off ART to Not Eligible, Lost to Follow-up.	0.306795	Assumption			Assumption		Assumption
pAsympt_InCare_Asympt_Dead_2004_2012	Probability of transitioning from Not Eligible, In Care/off ART to Not Eligible, Dead.	0.0170631	Nat hx cohort	Empiric data: Seroc/Asympt to Death | No Sympt & No AIDS	0.00921112	Same	0.0314588	Same
pAsympt_InCare_Int_InCare_2004_2012	Probability of transitioning from Not Eligible, In Care/off ART to Eligible_Asympt, In Care/Off ART.	0.2	Nat hx cohort	Reflects internally calibrated value	0.124071	Orig empiric LB	0.166432	Orig empiric UB
pAsympt_InCare_Int_ART1_2004_2012	Probability of transitioning from Not Eligible, In Care/off ART to Eligible_Asympt, In Care/On ART1.	0.038	Trans 2 ART cohort (GHESKIO)	Empiric data: 1st CD4 >350 & ART CD4 >200 & <=350	0.034	Same	0.043	Same
pAsympt_InCare_2004_2012	Probability of remaining in Not Eligible, In Care/off ART.	0.327042			0.832718		0.759109
pAsympt_InCare_Asympt_ART1_2013plus		0.1222
pAsympt_InCare_Asympt_LTFU_2013plus	Probability of transitioning from Not Eligible, In Care/off ART to Not Eligible, Lost to Follow-up.	0.306795	Assumption			Assumption		Assumption
pAsympt_InCare_Asympt_Dead_2013plus	Probability of transitioning from Not Eligible, In Care/off ART to Not Eligible, Dead.	0.0170631	Nat hx cohort	Empiric data: Seroc/Asympt to Death | No Sympt & No AIDS	0.00921112	Same	0.0314588	Same
pAsympt_InCare_Int_InCare_2013plus	Probability of transitioning from Not Eligible, In Care/off ART to Eligible_Asympt, In Care/Off ART.	0.2	Nat hx cohort	Reflects internally calibrated value	0.124071	Orig empiric LB	0.166432	Orig empiric UB
pAsympt_InCare_Int_ART1_2013plus	Probability of transitioning from Not Eligible, In Care/off ART to Eligible_Asympt, In Care/On ART1.	0.038	0	0	0.034	Same	0.043	0
pAsympt_InCare_2013plus	Probability of remaining in Not Eligible, In Care/off ART.	0.315942			0.832718		0.759109
pAsympt_ART1_Asympt_ART2_2004_2012		0.2121
pAsympt_ART1_Asympt_LTFU_2004_2012		0.34
pAsympt_ART1_Asympt_Dead_2004_2012		0.101
pAsympt_ART1_2004_2012		0.3469
From Asymptomatic, ART1 2013plus
pAsympt_ART1_Asympt_ART2_2013plus		0.2121
pAsympt_ART1_Asympt_LTFU_2013plus		0.1616
pAsympt_ART1_Asympt_Dead_2013plus		0.202
pAsympt_ART1_2013plus		0.4243
pAsympt_ART2_Asympt_LTFU_2004_2012		0.2424
pAsympt_ART2_Asympt_Dead_2004_2012		0.1212
pAsympt_ART2_2004_2012		0.6364
From Asymptomatic, ART2 2013plus
pAsympt_ART2_Asympt_LTFU_2013plus		0.2626
pAsympt_ART2_Asympt_Dead_2013plus		0.3131
pAsympt_ART2_2013plus		0.4243
pAsympt_LTFU_Asympt_ART1_2004_2012		0.1112
pAsympt_LTFU_Asympt_ART2_2004_2012		0.2221
pAsympt_LTFU_Asympt_Dead_2004_2012	Probability of transitioning from Not Eligible, Lost to Follow-up to Not Eligible, Dead.	0.018185	Assumption	Empiric data: Seroc/Asympt to Death | No Sympt & No AIDS	0.00921112	Same	0.0314588	Same
pAsympt_LTFU_Int_LTFU_2004_2012		0.2	Assumption	Reflects internally calibrated value	0.124071	Orig empiric LB	0.166432	Orig empiric UB
pAsympt_LTFU_Int_ART1_2004_2012		0.1212
pAsympt_LTFU_2004_2012	Probability of remaining in Not Eligible, Lost to Follow-up.	0.327315			0.990789		0.968541
pAsympt_LTFU_Asympt_ART1_2013plus		0.2223
pAsympt_LTFU_Asympt_ART2_2013plus		0.2224
pAsympt_LTFU_Asympt_Dead_2013plus	Probability of transitioning from Not Eligible, Lost to Follow-up to Not Eligible, Dead.	0.018185	Assumption	#REF!	0.00921112	Same	0.0314588	#REF!
pAsympt_LTFU_Int_LTFU_2013plus		0.2	Assumption	0	0.124071	Orig empiric LB	0.166432	Assumption
pAsympt_LTFU_Int_ART1_2013plus		0.1313
pAsympt_LTFU_2013plus	Probability of remaining in Not Eligible, Lost to Follow-up.	0.205815			0.990789		0.968541
pInt_NoCare_Int_InCare_2004_2006	Probability of transitioning from Eligible_Asympt, Not in Care to Eligible_Asympt, In Care/Off ART.	0.0750805	External calibration (top 25 sets)		0	0	0	0
pInt_NoCare_Int_ART1_2004_2006	Probability of transitioning from Eligible_Asympt, Not in Care to Eligible_Asympt, In Care/On ART1.	0	n/a		0	Same	0	Same
pInt_NoCare_Int_Dead_2004_2006	Probability of transitioning from Eligible_Asympt, Not in Care to Eligible_Asympt, Dead.	0.0278885	Assumption	#REF!	0.00990274	Same	0.0682125	#REF!
pInt_NoCare_AIDS_NoCare_2004_2006	Probability of transitioning from Eligible_Asympt, Not in Care to Eligible_Old, Not in Care.	0.3	Assumption	#REF!	0.182562	Orig empiric LB	0.279486	#REF!
pInt_NoCare_AIDS_InCare_2004_2006	Probability of transitioning from Eligible_Asympt, Not in Care to Eligible_Old, In Care/Off ART.	0.0750805	External calibration (top 25 sets)		0	0	0	0
pInt_NoCare_AIDS_ART1ear_2004_2006	Probability of transitioning from Eligible_Asympt, Not in Care to Eligible_Old, In Care/On ART1.	0	n/a		0	Same	0	Same
pInt_NoCare_2004_2006	Probability of remaining in Eligible_Asympt, Not in Care.	0.52195			0.807535		0.652302
pInt_NoCare_Int_InCare_2007_2009		0.0987032	External calibration (top 25 sets)		0	0	0	0
pInt_NoCare_Int_ART1_2007_2009	Probability of transitioning from Eligible_Asympt, Not in Care to Eligible_Asympt, In Care/On ART1.	0	n/a		0	Same	0	Same
pInt_NoCare_Int_Dead_2007_2009	Probability of transitioning from Eligible_Asympt, Not in Care to Eligible_Asympt, Dead.	0.0278885	Assumption	Empiric data: Sympt HIV to Death | No AIDS	0.00990274	Same	0.0682125	#REF!
pInt_NoCare_AIDS_NoCare_2007_2009	Probability of transitioning from Eligible_Asympt, Not in Care to Eligible_Old, Not in Care.	0.3	Assumption	Reflects internally calibrated value	0.182562	Orig empiric LB	0.279486	#REF!
pInt_NoCare_AIDS_InCare_2007_2009		0.0987032	0		0	0	0	0
pInt_NoCare_AIDS_ART1ear_2007_2009	Probability of transitioning from Eligible_Asympt, Not in Care to Eligible_Old, In Care/On ART1.	0	n/a		0	Same	0	Same
pInt_NoCare_2007_2009	Probability of remaining in Eligible_Asympt, Not in Care.	0.474705			0.807535		0.652302
pInt_NoCare_Int_InCare_2010_2012		0.0987032	External calibration (top 25 sets)		0	0	0	0
pInt_NoCare_Int_ART1_2010_2012	Probability of transitioning from Eligible_Asympt, Not in Care to Eligible_Asympt, In Care/On ART1.	0	n/a		0	Same	0	Same
pInt_NoCare_Int_Dead_2010_2012	Probability of transitioning from Eligible_Asympt, Not in Care to Eligible_Asympt, Dead.	0.0278885	Assumption	Empiric data: Sympt HIV to Death | No AIDS	0.00990274	Same	0.0682125	0
pInt_NoCare_AIDS_NoCare_2010_2012	Probability of transitioning from Eligible_Asympt, Not in Care to Eligible_Old, Not in Care.	0.3	Assumption	Reflects internally calibrated value	0.182562	Orig empiric LB	0.279486	#REF!
pInt_NoCare_AIDS_InCare_2010_2012		0.0987032	Trans 2 ART cohort (GHESKIO)		0	0	0	Same
pInt_NoCare_AIDS_ART1ear_2010_2012	Probability of transitioning from Eligible_Asympt, Not in Care to Eligible_Old, In Care/On ART1.	0	n/a		0	Same	0	Same
pInt_NoCare_2010_2012	Probability of remaining in Eligible_Asympt, Not in Care.	0.474705			0.807535		0.652302
pInt_NoCare_Int_InCare_2013plus		0.0987032	External calibration (top 25 sets)		0	0	0	0
pInt_NoCare_Int_ART1_2013plus	Probability of transitioning from Eligible_Asympt, Not in Care to Eligible_Asympt, In Care/On ART1.	0	n/a		0	Same	0	Same
pInt_NoCare_Int_Dead_2013plus	Probability of transitioning from Eligible_Asympt, Not in Care to Eligible_Asympt, Dead.	0.0278885	Assumption	Empiric data: Sympt HIV to Death | No AIDS	0.00990274	Same	0.0682125	0
pInt_NoCare_AIDS_NoCare_2013plus	Probability of transitioning from Eligible_Asympt, Not in Care to Eligible_Old, Not in Care.	0.3	Assumption	Reflects internally calibrated value	0.182562	Orig empiric LB	0.279486	n/a
pInt_NoCare_AIDS_InCare_2013plus		0.0987032	0		0	0	0	0
pInt_NoCare_AIDS_ART1ear_2013plus	Probability of transitioning from Eligible_Asympt, Not in Care to Eligible_Old, In Care/On ART1.	0	n/a		0	Same	0	Same
pInt_NoCare_2013plus	Probability of remaining in Eligible_Asympt, Not in Care.	0.474705			0.807535		0.652302
pInt_InCare_Int_ART1_2004_2012	Probability of transitioning from Eligible_Asympt, In Care/off ART to Eligible_Asympt, In Care/On ART1.	0.128456	Assumption - same as 2009 calibrated value	0	0	0	0	0
pInt_InCare_Int_LTFU_2004_2012	Probability of transitioning from Eligible_Asympt, In Care/off ART to Eligible_Asympt, Lost to Follow-up.	0.182495	External calibration (top 25 sets)		0		0.853426
pInt_InCare_Int_Dead_2004_2012	Probability of transitioning from Eligible_Asympt, In Care/off ART to Eligible_Asympt, Dead.	0.0261679	Nat hx cohort	Empiric data: Sympt HIV to Death | No AIDS	0.00990274	Same	0.0682125	Same
pInt_InCare_AIDS_InCare_2004_2012	Probability of transitioning from Eligible_Asympt, In Care/off ART to Eligible_Old, In Care/Off ART.	0.3	Nat hx cohort	Reflects internally calibrated value	0.182562	Orig empiric LB	0.279486	Orig empiric UB
pInt_InCare_AIDS_ART1ear_2004_2012	Probability of transitioning from Eligible_Asympt, In Care/off ART to Eligible_Asympt, In Care/On ART1.	0.089	0	0	0.078	Same	0.1	0
pInt_InCare_2004_2012	Probability of remaining in Eligible_Asympt, In Care/off ART.	0.273881			Varies		Varies
pInt_InCare_Int_ART1_2013plus		0.128456	0	0	0	0	0	0
pInt_InCare_Int_LTFU_2013plus	Probability of transitioning from Eligible_Asympt, In Care/off ART to Eligible_Asympt, Lost to Follow-up.	0.182495	External calibration (top 25 sets)		0		0.853426
pInt_InCare_Int_Dead_2013plus	Probability of transitioning from Eligible_Asympt, In Care/off ART to Eligible_Asympt, Dead.	0.0261679	Nat hx cohort	Empiric data: Sympt HIV to Death | No AIDS	0.00990274	Same	0.0682125	Same
pInt_InCare_AIDS_InCare_2013plus	Probability of transitioning from Eligible_Asympt, In Care/off ART to Eligible_Old, In Care/Off ART.	0.3	Nat hx cohort	Reflects internally calibrated value	0.182562	Orig empiric LB	0.279486	Orig empiric UB
pInt_InCare_AIDS_ART1ear_2013plus	Probability of transitioning from Eligible_Asympt, In Care/off ART to Eligible_Asympt, In Care/On ART1.	0.089	Trans 2 ART cohort (GHESKIO)	Empiric data: 1st CD4>200 & <=350 & ART<=200	0.078	Same	0.1	0
pInt_InCare_2013plus	Probability of remaining in Eligible_Asympt, In Care/off ART.	0.273881			Varies		Varies
pInt_ART1_Int_ART2_2004_2012	Probability of transitioning from Eligible_Asympt, In Care/on ART1 to Eligible_Asympt, In Care/on ART2.	0.00866226	CIPRA cohort	Event 14 in data analysis results dated 2/23/2011	0.00377286	Same	0.0135277	Same
pInt_ART1_Int_LTFU_2004_2012	Probability of transitioning from Eligible_Asympt, In Care/on ART1 to Eligible_Asympt, Lost to Follow-up.	0.0143855	Assumption	Empiric data: ART1 to LTFU	0.00810696	Same	0.0206243	Same
pInt_ART1_Int_Dead_2004_2012	Probability of transitioning from Eligible_Asympt, In Care/on ART1 to Eligible_Asympt, Dead.	0.00505717	Assumption	Empiric data: ART1 to any death	0.00203792	Same	0.0103956	Same
pInt_ART1_2004_2012	Probability of remaining in Eligible_Asympt, In Care/on ART1.	0.971895			0.986082		0.955452
pInt_ART1_Int_ART2_2013plus	Probability of transitioning from Eligible_Asympt, In Care/on ART1 to Eligible_Asympt, In Care/on ART2.	0.00866226	CIPRA cohort	Event 14 in data analysis results dated 2/23/2011	0.00377286	Same	0.0135277	Same
pInt_ART1_Int_LTFU_2013plus	Probability of transitioning from Eligible_Asympt, In Care/on ART1 to Eligible_Asympt, Lost to Follow-up.	0.0143855	Assumption	Empiric data (complete dataset): ART2 to death	0.00810696	Same	0.0206243	Same
pInt_ART1_Int_Dead_2013plus	Probability of transitioning from Eligible_Asympt, In Care/on ART1 to Eligible_Asympt, Dead.	0.00505717	Assumption	0	0.00203792	Same	0.0103956	Same
pInt_ART1_2013plus	Probability of remaining in Eligible_Asympt, In Care/on ART1.	0.971895			0.986082		0.955452
pInt_ART2_Int_LTFU_2004_2012	Probability of transitioning from Eligible_Asympt, In Care/on ART2 to Eligible_Asympt, Lost to Follow-up.	0.0143855	Assumption	Empiric data: ART1 to LTFU	0.00810696	Same	0.0206243	Same
pInt_ART2_Int_Dead_2004_2012	Probability of transitioning from Eligible_Asympt, In Care/on ART2 to Eligible_Asympt, Dead.	0.00505717	Assumption	Empiric data: ART1 to any death	0.00203792	Same	0.0103956	Same
pInt_ART2_2004_2012	Probability of remaining in Eligible_Asympt, In Care/on ART2.	0.980557			0.989855		0.96898
pInt_ART2_Int_LTFU_2013plus	Probability of transitioning from Eligible_Asympt, In Care/on ART2 to Eligible_Asympt, Lost to Follow-up.	0.0143855	Assumption	Event 14 in data analysis results dated 2/23/2011	0.00810696	Same	0.0206243	Same
pInt_ART2_Int_Dead_2013plus	Probability of transitioning from Eligible_Asympt, In Care/on ART2 to Eligible_Asympt, Dead.	0.00505717	Assumption	Empiric data (complete dataset): ART2 to death	0.00203792	Same	0.0103956	Same
pInt_ART2_2013plus	Probability of remaining in Eligible_Asympt, In Care/on ART2.	0.980557			0.989855		0.96898
pInt_LTFU_Int_Dead_2004_2012	Probability of transitioning from Eligible_Asympt, Lost to Follow-up to Eligible_Asympt, Dead.	0.0278885	Assumption	#REF!	0.00990274	Same	0.0682125	#REF!
pInt_LTFU_Int_ART1_2004_2012		0.1414
pInt_LTFU_Int_ART2_2004_2012		0.1515
pInt_LTFU_AIDS_LTFU_2004_2012		0.240383	External calibration (top 25 sets)
pInt_LTFU_2004_2012	Probability of remaining in Eligible_Asympt, Lost to Follow-up.	0.438828			0.990097		0.931787
pInt_LTFU_Int_Dead_2013plus	Probability of transitioning from Eligible_Asympt, Lost to Follow-up to Eligible_Asympt, Dead.	0.0278885	Assumption	#REF!	0.00990274	Same	0.0682125	#REF!
pInt_LTFU_Int_ART1_2013plus		0.1616
pInt_LTFU_Int_ART2_2013plus		0.1717
pInt_LTFU_AIDS_LTFU_2013plus		0.240383	0
pInt_LTFU_2013plus	Probability of remaining in Eligible_Asympt, Lost to Follow-up.	0.398428			0.990097		0.931787
pAIDS_NoCare_AIDS_InCare_2004_2006	Probability of transitioning from Eligible_Old, Not in Care to Eligible_Old, In Care/Off ART.	0.0938507	External calibration (top 25 sets)		0	0	0	0
pAIDS_NoCare_AIDS_ART1ear_2004_2006	Probability of transitioning from Eligible_Old, Not in Care to Eligible_Old, In Care/On ART1.	0.0515874	n/a		0	n/a	0	n/a
pAIDS_NoCare_AIDS_Dead_2004_2006	Probability of transitioning from Eligible_Old, Not in Care to Eligible_Old, Dead.	0.410515	Assumption	Empiric data: AIDS to death	0.314557	Same	0.465536	Same
pAIDS_NoCare_2004_2006	Probability of remaining in Eligible_Old, Not in Care.	0.444047			0.685443		0.534464
pAIDS_NoCare_AIDS_InCare_2007_2009		0.46884	External calibration (top 25 sets)		0	0	0	0
pAIDS_NoCare_AIDS_ART1ear_2007_2009	Probability of transitioning from Eligible_Old, Not in Care to Eligible_Old, In Care/On ART1.	0.0515874	n/a		0	n/a	0	n/a
pAIDS_NoCare_AIDS_Dead_2007_2009	Probability of transitioning from Eligible_Old, Not in Care to Eligible_Old, Dead.	0.410515	Assumption	Empiric data: ART1 to any death	0.314557	Same	0.465536	Same
pAIDS_NoCare_2007_2009	Probability of remaining in Eligible_Old, Not in Care.	0.0690575			0.685443		0.534464
pAIDS_NoCare_AIDS_InCare_2010_2012		0.46884	0		0	0	0	0
pAIDS_NoCare_AIDS_ART1ear_2010_2012	Probability of transitioning from Eligible_Old, Not in Care to Eligible_Old, In Care/On ART1.	0.0515874	n/a		0	n/a	0	n/a
pAIDS_NoCare_AIDS_Dead_2010_2012	Probability of transitioning from Eligible_Old, Not in Care to Eligible_Old, Dead.	0.410515	Assumption	Empiric data: ART1 to any death	0.314557	Same	0.465536	Same
pAIDS_NoCare_2010_2012	Probability of remaining in Eligible_Old, Not in Care.	0.0690575			0.685443		0.534464
pAIDS_NoCare_AIDS_InCare_2013plus		0.46884	External calibration (top 25 sets)		0	0	0	0
pAIDS_NoCare_AIDS_ART1ear_2013plus	Probability of transitioning from Eligible_Old, Not in Care to Eligible_Old, In Care/On ART1.	0.0515874	n/a		0	n/a	0	n/a
pAIDS_NoCare_AIDS_Dead_2013plus	Probability of transitioning from Eligible_Old, Not in Care to Eligible_Old, Dead.	0.410515	Assumption	0	0.314557	Same	0.465536	0
pAIDS_NoCare_2013plus	Probability of remaining in Eligible_Old, Not in Care.	0.0690575			0.685443		0.534464
pAIDS_InCare_AIDS_ART1ear_2005	Probability of transitioning from Eligible_Old, In Care/off ART to Eligible_Old, In Care/On ART1.	0.35989	External calibration (top 25 sets)		0		Varies
pAIDS_InCare_AIDS_LTFU_2004_2012	Probability of transitioning from Eligible_Old, In Care/off ART to Eligible_Old, Lost to Follow-up.	0.0588055	Calibration		0	Assumption	0.275	UB of ENEW multiplier
pAIDS_InCare_AIDS_Dead_2004_2012	Probability of transitioning from Eligible_Old, In Care/off ART to Eligible_OId, Dead.	0.385187	Nat hx cohort	Empiric data: AIDS to death	0.314557	Same	0.465536	Same
pAIDS_InCare_2005	Probability of remaining in Eligible_OId, In Care/off ART.	0.196117			0.685443		0.259464
pAIDS_InCare_AIDS_ART1ear_2006		0.130418	External calibration (top 25 sets)		0		Varies
pAIDS_InCare_AIDS_LTFU_2004_2012	Probability of transitioning from Eligible_Old, In Care/off ART to Eligible_Old, Lost to Follow-up.	0.0588055	Calibration		0	Assumption	0.275	UB of ENEW multiplier
pAIDS_InCare_AIDS_Dead_2004_2012	Probability of transitioning from Eligible_Old, In Care/off ART to Eligible_OId, Dead.	0.385187	Nat hx cohort	Empiric data: AIDS to death	0.314557	Same	0.465536	Same
pAIDS_InCare_2006	Probability of remaining in Eligible_OId, In Care/off ART.	0.425589			0.685443		0.259464
pAIDS_InCare_AIDS_ART1ear_2007		0.38379	External calibration (top 25 sets)		0		Varies
pAIDS_InCare_AIDS_LTFU_2004_2012	Probability of transitioning from Eligible_Old, In Care/off ART to Eligible_Old, Lost to Follow-up.	0.0588055	Calibration		0	Assumption	0.275	UB of ENEW multiplier
pAIDS_InCare_AIDS_Dead_2004_2012	Probability of transitioning from Eligible_Old, In Care/off ART to Eligible_OId, Dead.	0.385187	Nat hx cohort	Empiric data: AIDS to death	0.314557	Same	0.465536	Same
pAIDS_InCare_2007	Probability of remaining in Eligible_OId, In Care/off ART.	0.172217			0.685443		0.259464
pAIDS_InCare_AIDS_ART1ear_2008		0.420461	External calibration (top 25 sets)		0		Varies
pAIDS_InCare_AIDS_LTFU_2004_2012	Probability of transitioning from Eligible_Old, In Care/off ART to Eligible_Old, Lost to Follow-up.	0.0588055	Calibration		0	Assumption	0.275	UB of ENEW multiplier
pAIDS_InCare_AIDS_Dead_2004_2012	Probability of transitioning from Eligible_Old, In Care/off ART to Eligible_OId, Dead.	0.385187	Nat hx cohort	Empiric data: AIDS to death	0.314557	Same	0.465536	Same
pAIDS_InCare_2008	Probability of remaining in Eligible_OId, In Care/off ART.	0.135546			0.685443		0.259464
pAIDS_InCare_AIDS_ART1ear_2009		0.432907	External calibration (top 25 sets)		0		Varies
pAIDS_InCare_AIDS_LTFU_2004_2012	Probability of transitioning from Eligible_Old, In Care/off ART to Eligible_Old, Lost to Follow-up.	0.0588055	Calibration		0	Assumption	0.275	UB of ENEW multiplier
pAIDS_InCare_AIDS_Dead_2004_2012	Probability of transitioning from Eligible_Old, In Care/off ART to Eligible_OId, Dead.	0.385187	Nat hx cohort	Empiric data: AIDS to death	0.314557	Same	0.465536	Same
pAIDS_InCare_2009	Probability of remaining in Eligible_OId, In Care/off ART.	0.1231			0.685443		0.259464
pAIDS_InCare_AIDS_ART1ear_2010		0.432907	External calibration (top 25 sets)		0		Varies
pAIDS_InCare_AIDS_LTFU_2004_2012	Probability of transitioning from Eligible_Old, In Care/off ART to Eligible_Old, Lost to Follow-up.	0.0588055	Calibration		0	Assumption	0.275	UB of ENEW multiplier
pAIDS_InCare_AIDS_Dead_2004_2012	Probability of transitioning from Eligible_Old, In Care/off ART to Eligible_OId, Dead.	0.385187	Nat hx cohort	Empiric data: AIDS to death	0.314557	Same	0.465536	Same
pAIDS_InCare_2010	Probability of remaining in Eligible_OId, In Care/off ART.	0.1231			0.685443		0.259464
pAIDS_InCare_AIDS_ART1ear_2011		0.432907	External calibration (top 25 sets)		0		Varies
pAIDS_InCare_AIDS_LTFU_2004_2012	Probability of transitioning from Eligible_Old, In Care/off ART to Eligible_Old, Lost to Follow-up.	0.0588055	Calibration		0	Assumption	0.275	UB of ENEW multiplier
pAIDS_InCare_AIDS_Dead_2004_2012	Probability of transitioning from Eligible_Old, In Care/off ART to Eligible_OId, Dead.	0.385187	Nat hx cohort	Empiric data: AIDS to death	0.314557	Same	0.465536	Same
pAIDS_InCare_2011	Probability of remaining in Eligible_OId, In Care/off ART.	0.1231			0.685443		0.259464
pAIDS_InCare_AIDS_ART1ear_2012		0.432907	External calibration (top 25 sets)		0		Varies
pAIDS_InCare_AIDS_LTFU_2004_2012	Probability of transitioning from Eligible_Old, In Care/off ART to Eligible_Old, Lost to Follow-up.	0.0588055	Calibration		0	Assumption	0.275	UB of ENEW multiplier
pAIDS_InCare_AIDS_Dead_2004_2012	Probability of transitioning from Eligible_Old, In Care/off ART to Eligible_OId, Dead.	0.385187	Nat hx cohort	Empiric data: AIDS to death	0.314557	Same	0.465536	Same
pAIDS_InCare_2012	Probability of remaining in Eligible_OId, In Care/off ART.	0.1231			0.685443		0.259464
pAIDS_InCare_AIDS_ART1ear_2013plus		0.432907	External calibration (top 25 sets)		0		Varies
pAIDS_InCare_AIDS_LTFU_2013plus	Probability of transitioning from Eligible_Old, In Care/off ART to Eligible_Old, Lost to Follow-up.	0.0588055	Calibration		0	Assumption	0.275	UB of ENEW multiplier
pAIDS_InCare_AIDS_Dead_2013plus	Probability of transitioning from Eligible_Old, In Care/off ART to Eligible_OId, Dead.	0.385187	Nat hx cohort	Empiric data: AIDS to death	0.314557	Same	0.465536	Same
pAIDS_InCare_2013plus	Probability of remaining in Eligible_OId, In Care/off ART.	0.1231			0.685443		0.259464
pAIDS_ART1ear_AIDS_ART1late_2004_2012	Probability of transitioning from Eligible_Old, In Care/on ART1 to Eligible_Old, In Care/on ART2.	0.82049	ART longitudinal cohort	Empiric data: ART1 early to ART1 late		Same		Same
pAIDS_ART1ear_AIDS_LTFU_2004_2012	Probability of transitioning from Eligible_Old, In Care/on ART1 to Eligible_Old, Lost to Follow-up.	0.0317053	ART longitudinal cohort	Empiric data: ART1 to LTFU	0.0122997	Same	0.0205862	Same
pAIDS_ART1ear_AIDS_Dead_2004_2012	Probability of transitioning from Eligible_Old, In Care/on ART1 to Eligible_OId, Dead.	0.147805	ART longitudinal cohort	Empiric data: ART1 to any death	0.0498259	Same	0.0648731	Same
pAIDS_ART1ear_2004_2012	Probability of remaining in Eligible_Old, In Care/on ART1.	0			0.937874		0.914541
pAIDS_ART1ear_AIDS_ART1late_2013plus	Probability of transitioning from Eligible_Old, In Care/on ART1 to Eligible_Old, In Care/on ART2.	0.82049	ART longitudinal cohort	Empiric data: ART1 early to ART1 late		Same		Same
pAIDS_ART1ear_AIDS_LTFU_2013plus	Probability of transitioning from Eligible_Old, In Care/on ART1 to Eligible_Old, Lost to Follow-up.	0.0317053	ART longitudinal cohort	Empiric data: ART1 to LTFU	0.0122997	Same	0.0205862	Same
pAIDS_ART1ear_AIDS_Dead_2013plus	Probability of transitioning from Eligible_Old, In Care/on ART1 to Eligible_OId, Dead.	0.147805	ART longitudinal cohort	Empiric data: ART1 to any death	0.0498259	Same	0.0648731	Same
pAIDS_ART1ear_2013plus	Probability of remaining in Eligible_Old, In Care/on ART1.	0			0.937874		0.914541
pAIDS_ART1late_AIDS_ART2_2004_2012		0.0305939	1st-line ART longitudinal cohort with info from ART longitudinal cohort	Empiric data (complete dataset): Late ART1 to ART2	0.0247457	Same	0.0377972	Same
pAIDS_ART1late_AIDS_LTFU_2004_2012		0.0107977	ART longitudinal cohort	Empiric data: ART1 to LTFU	0.0122997	Same	0.0205862	Same
pAIDS_ART1late_AIDS_Dead_2004_2012		0.0257552	ART longitudinal cohort	Empiric data: ART1 to any death	0.0498259	Same	0.0648731	Same
pAIDS_ART1late_2004_2012		0.932853			0.913129		0.876744
pAIDS_ART1late_AIDS_ART2_2013plus		0.0305939	1st-line ART longitudinal cohort with info from ART longitudinal cohort	Empiric data (complete dataset): Late ART1 to ART2	0.0247457	Same	0.0377972	Same
pAIDS_ART1late_AIDS_LTFU_2013plus		0.0107977	ART longitudinal cohort	Empiric data: ART1 to LTFU	0.0122997	Same	0.0205862	Same
pAIDS_ART1late_AIDS_Dead_2013plus		0.0257552	ART longitudinal cohort	Empiric data: ART1 to any death	0.0498259	Same	0.0648731	Same
pAIDS_ART1late_2013plus		0.932853			0.913129		0.876744
pAIDS_ART2_AIDS_LTFU_2004_2012	Probability of transitioning from Eligible_Old, In Care/on ART2 to Eligible_Old, Lost to Follow-up.	0.0274461	1st-line ART failures cohort	Empiric data (complete dataset): ART2 to LTFU	0.0143757	Same	0.0520808	Same
pAIDS_ART2_AIDS_Dead_2004_2012	Probability of transitioning from Eligible_Old, In Care/on ART2 to Eligible_OId, Dead.	0.0942122	1st-line ART failures cohort	Empiric data (complete dataset): ART2 to death	0.0675829	Same	0.130575	Same
pAIDS_ART2_2004_2012	Probability of remaining in Eligible_Old, In Care/on ART2.	0.878342			0.918041		0.817344
pAIDS_ART2_AIDS_LTFU_2013plus	Probability of transitioning from Eligible_Old, In Care/on ART2 to Eligible_Old, Lost to Follow-up.	0.0274461	1st-line ART failures cohort	Empiric data (complete dataset): ART2 to LTFU	0.0143757	Same	0.0520808	Same
pAIDS_ART2_AIDS_Dead_2013plus	Probability of transitioning from Eligible_Old, In Care/on ART2 to Eligible_OId, Dead.	0.0942122	1st-line ART failures cohort	Empiric data (complete dataset): ART2 to death	0.0675829	Same	0.130575	Same
pAIDS_ART2_2013plus	Probability of remaining in Eligible_Old, In Care/on ART2.	0.878342			0.918041		0.817344
pAIDS_LTFU_AIDS_Dead_2004_2012	Probability of transitioning from Eligible_Old, Lost to Follow-up to Eligible_Old, Dead.	0.410515	Assumption	Empiric data: AIDS to death	0.314557	Same	0.465536	Same
pAIDS_LTFU_AIDS_ART1ear_2004_2012		0.1818
pAIDS_LTFU_AIDS_ART2_2004_2012		0.1919
pAIDS_LTFU_2004_2012	Probability of remaining in Eligible_OId, Lost to Follow-up.	0.215785			0.685443		0.534464
pAIDS_LTFU_AIDS_Dead_2013plus	Probability of transitioning from Eligible_Old, Lost to Follow-up to Eligible_Old, Dead.	0.410515	Assumption	0	0.314557	Same	0.465536	0
pAIDS_LTFU_AIDS_ART1ear_2013plus		0.2121
pAIDS_LTFU_AIDS_ART2_2013plus		0.2323
pAIDS_LTFU_2013plus	Probability of remaining in Eligible_OId, Lost to Follow-up.	0.145085			0.685443		0.534464
pAsympt_NoCare_Asympt_InCare_2013plus_u		0.0740274
pAsympt_InCare_Asympt_LTFU_2013plus_u		0.306795
pAsympt_InCare_Asympt_ART1_2013plus_u		0.1222
pAsympt_ART1_Asympt_ART2_2013plus_u		0.2121
pAsympt_ART1_Asympt_LTFU_2013plus_u		0.1616
pAsympt_ART1_Asympt_Dead_2013plus_u		0.202
pAsympt_ART2_Asympt_LTFU_2013plus_u		0.2626
pAsympt_ART2_Asympt_Dead_2013plus_u		0.3131
pAsympt_LTFU_Asympt_ART1_2013plus_u		0.2223
pAsympt_LTFU_Asympt_ART2_2013plus_u		0.2224
pAsympt_NoCare_Int_InCare_2013plus_u		0.0740274
pAsympt_NoCare_Int_ART1_2013plus_u		0
pAsympt_InCare_Int_ART1_2013plus_u		0.038
pAsympt_LTFU_Int_ART1_2013plus_u		0.1313
pInt_NoCare_Int_InCare_2013plus_u		0.0987032
pInt_NoCare_Int_ART1_2013plus_u		0
pInt_InCare_Int_ART1_2013plus_u		0.128456
pInt_InCare_Int_LTFU_2013plus_u		0.182495
pInt_ART1_Int_ART2_2013plus_u		0.00866226
pInt_ART1_Int_LTFU_2013plus_u		0.0143855
pInt_ART1_Int_Dead_2013plus_u		0.00505717
pInt_ART2_Int_LTFU_2013plus_u		0.0143855
pInt_ART2_Int_Dead_2013plus_u		0.00505717
pInt_LTFU_Int_ART1_2013plus_u		0.1616
pInt_LTFU_Int_ART2_2013plus_u		0.1717
pInt_NoCare_AIDS_InCare_2013plus_u		0.0987032
pInt_NoCare_AIDS_ART1ear_2013plus_u		0
pInt_InCare_AIDS_ART1ear_2013plus_u		0.089
pAIDS_NoCare_AIDS_InCare_2013plus_u		0.46884
pAIDS_NoCare_AIDS_ART1ear_2013plus_u		0.0515874
pAIDS_InCare_AIDS_ART1ear_2013plus_u		0.432907
pAIDS_InCare_AIDS_LTFU_2013plus_u		0.0588055
pAIDS_ART1ear_AIDS_LTFU_2013plus_u		0.0317053
pAIDS_ART1ear_AIDS_Dead_2013plus_u		0.147805
pAIDS_ART1late_AIDS_ART2_2013plus_u		0.0305939
pAIDS_ART1late_AIDS_LTFU_2013plus_u		0.0107977
pAIDS_ART1late_AIDS_Dead_2013plus_u		0.0257552
pAIDS_ART2_AIDS_LTFU_2013plus_u		0.0274461
pAIDS_ART2_AIDS_Dead_2013plus_u		0.0942122
pAIDS_LTFU_AIDS_ART1ear_2013plus_u		0.2121
pAIDS_LTFU_AIDS_ART2_2013plus_u		0.2323
pAsympt_NoCare_2013plus_u		0.63376
pAsympt_InCare_2013plus_u		0.315942
pAsympt_LTFU_2013plus_u		0.205815
pAsympt_ART1_2013plus_u		0.4243
pAsympt_ART2_2013plus_u		0.4243
pInt_NoCare_2013plus_u		0.474705
pInt_InCare_2013plus_u		0.273881
pInt_ART1_2013plus_u		0.971895
pInt_ART2_2013plus_u		0.980557
pInt_LTFU_2013plus_u		0.398428
pAIDS_NoCare_2013plus_u		0.0690575
pAIDS_InCare_2013plus_u		0.1231
pAIDS_ART1ear_2013plus_u		0
pAIDS_ART1late_2013plus_u		0.932853
pAIDS_ART2_2013plus_u		0.878342
pAIDS_LTFU_2013plus_u		0.145085
pAIDS_ART1ear_AIDS_ART1late_2013plus_u		0.82049
pAsympt_NoCare_Asympt_Dead_2013plus_u		0.018185
pAsympt_InCare_Asympt_Dead_2013plus_u		0.0170631
pAsympt_LTFU_Asympt_Dead_2013plus_u		0.018185
pAsympt_NoCare_Int_NoCare_2013plus_u		0.2
pAsympt_InCare_Int_InCare_2013plus_u		0.2
pAsympt_LTFU_Int_LTFU_2013plus_u		0.2
pInt_NoCare_Int_Dead_2013plus_u		0.0278885
pInt_InCare_Int_Dead_2013plus_u		0.0261679
pInt_LTFU_Int_Dead_2013plus_u		0.0278885
pInt_NoCare_AIDS_NoCare_2013plus_u		0.3
pInt_InCare_AIDS_InCare_2013plus_u		0.3
pInt_LTFU_AIDS_LTFU_2013plus_u		0.240383
pAIDS_NoCare_AIDS_Dead_2013plus_u		0.410515
pAIDS_InCare_AIDS_Dead_2013plus_u		0.385187
pAIDS_LTFU_AIDS_Dead_2013plus_u		0.410515

## Sheet: Error Report
	CASE STUDY 0: Implement User Interface
			TPM	SCF (name)	SCF (cell)
	time (min)	find and replace	1	1
		type parameter names in user tab	5	5
		add parameter names to Name Manager	2	2
		replace cell references to 2013+ data-defined probs with user probs			47
		total	8	8	47
	errors		0	0	0
	CASE STUDY 1: Re-entry into care
		Revision time (min)
	User tab	13
	Param tab	11
	TPM tab	15
	SCF Output (name)	16
	SCF Output (cell)	24
	Errors
	TAB	CELL	INSTANCES	ERROR	TIME TO IDENTIFY/FIX	EQUATION
	SCF Output (name)	L42	10	Copy	1 min	Incorrect: (K15*pInt_NoCare_AIDS_ART1ear_2013plus_u)+(K16*pInt_InCare_AIDS_ART1ear_2013plus_u)+(K40*pAIDS_NoCare_AIDS_ART1ear_2013plus_u)+(K41*pAIDS_InCare_AIDS_ART1ear_2013plus_u)+(K42*pAIDS_ART1ear_2013plus_u)+(K56*pAIDS_LTFU_AIDS_ART1ear_2004_2012)
						Correct: (K15*pInt_NoCare_AIDS_ART1ear_2013plus_u)+(K16*pInt_InCare_AIDS_ART1ear_2013plus_u)+(K40*pAIDS_NoCare_AIDS_ART1ear_2013plus_u)+(K41*pAIDS_InCare_AIDS_ART1ear_2013plus_u)+(K42*pAIDS_ART1ear_2013plus_u)+(K56*pAIDS_LTFU_AIDS_ART1ear_2013plus_u)
	CASE STUDY 2: Allow for universal ART
		Revision time (min)
	User tab	10
	Param tab	18
	TPM	77
	SCF Output (name)	25
	SCF Output (cell)	37
	Errors
	TAB	CELL	INSTANCES	ERROR	TIME TO IDENTIFY/FIX	EQUATION
	SCF Output (cell)	E8	6	point to wrong cell reference	5	Incorrect: =(D7*Params!$D$111) + (D10*Params!$D$149) + (D8*Params!$D$132)
						Correct: =(D7*Params!$D$111) + (D10*Params!$D$149) + (D8*Params!$D$130)
	SCF Output (cell)	E9	6	point to wrong cell reference	5	Incorrect: =(D8*Params!$D$127) + (D10*Params!$D$150) + (D9*Params!$D$143)
						Incorrect: =(D8*Params!$D$127) + (D10*Params!$D$150) + (D9*Params!$D$141)	Correct: =(D8*Params!$D$127) + (D10*Params!$D$150) + (D9*Params!$D$139)
	SCF Output (name)	D8	18	point to wrong cell reference	5	Incorrect: =(C7*pAsympt_InCare_Asympt_ART1_2004_2012)+(C10*pAsympt_LTFU_Asympt_ART1_2004_2012)+(C8*pAsympt_ART1_2004_2012)
						Correct: =(C7*pAsympt_InCare_Asympt_ART1_2004_2012)+(C16*pAsympt_LTFU_Asympt_ART1_2004_2012)+(C8*pAsympt_ART1_2004_2012)
	SCF Output (name)	D9	18	point to wrong cell reference	5	Incorrect: =(C8*pAsympt_ART1_Asympt_ART2_2004_2012)+(C10*pAsympt_LTFU_Asympt_ART2_2004_2012)+(C9*pAsympt_ART2_2004_2012)
						Correct: =(C8*pAsympt_ART1_Asympt_ART2_2004_2012)+(C16*pAsympt_LTFU_Asympt_ART2_2004_2012)+(C9*pAsympt_ART2_2004_2012)
	SCF Output (cell)	D8	18	point to wrong cell reference	5	Incorrect: =(C7*Params!$D$111) + (C10*Params!$D$149) + (C8*Params!$D$132)
						Correct: =(C7*Params!$D$111) + (C16*Params!$D$149) + (C8*Params!$D$132)
	SCF Output (cell)	D9	18	point to wrong cell reference	5	Correct: =(C8*Params!$D$127) + (C10*Params!$D$150) + (C9*Params!$D$143)
						Correct: =(C8*Params!$D$127) + (C16*Params!$D$150) + (C9*Params!$D$143)
	SCF Output (name)	D31	18	point to wrong cell reference	5	Incorrect: =(C6*pAsympt_NoCare_Int_ART1_2004_2006)+(C7*pAsympt_InCare_Int_ART1_2004_2012)+(C29*pInt_NoCare_Int_ART1_2004_2006)+(C30*pInt_InCare_Int_ART1_2004_2012)+(C31*pInt_ART1_2004_2012)+(C10*pAsympt_LTFU_Int_ART1_2004_2012)+(C40*pInt_LTFU_Int_ART1_2004_2012)
						Correct: =(C6*pAsympt_NoCare_Int_ART1_2004_2006)+(C7*pAsympt_InCare_Int_ART1_2004_2012)+(C29*pInt_NoCare_Int_ART1_2004_2006)+(C30*pInt_InCare_Int_ART1_2004_2012)+(C31*pInt_ART1_2004_2012)+(C16*pAsympt_LTFU_Int_ART1_2004_2012)+(C40*pInt_LTFU_Int_ART1_2004_2012)
	SCF Output (cell)	D31	18	point to wrong cell reference	5	Incorrect: =(C6*Params!$D$83)+(C7*Params!$D$115)+(C29*Params!$D$166)+(C30*Params!$D$201)+(C31*Params!$D$220)+(C10*Params!$D$153)+(C40*Params!$D$240)
						Correct: =(C6*Params!$D$83)+(C7*Params!$D$115)+(C29*Params!$D$166)+(C30*Params!$D$201)+(C31*Params!$D$220)+(C16*Params!$D$153)+(C40*Params!$D$240)
	SCF Output (name)	D35	18	point to wrong cell reference	5	Incorrect: =(C10*pAsympt_LTFU_Int_LTFU_2004_2012)+(C35*pInt_LTFU_2004_2012)
						Correct: =(C16*pAsympt_LTFU_Int_LTFU_2004_2012)+(C35*pInt_LTFU_2004_2012)
	SCF Output (cell)	D35	18	point to wrong cell reference	5	Incorrect: =(C10*Params!$D152)+(C35*Params!$D243)
						Correct: =(C16*Params!$D152)+(C35*Params!$D243)
	SCF Output (name)	D21	18	point to wrong cell name	5	Incorrect: =(D9*pAsympt_ART1_Asympt_Dead_2004_2012)
						Correct: =(D9*pAsympt_ART2_Asympt_Dead_2004_2012)
	TPM	D21	18	point to wrong cell reference	5	Incorrect: =TPM!CN446
						Correct: =TPM!CO446
	TPM	D24	18	point to wrong cell reference	5	Incorrect: =TPM!CQ6
						Correct: =TPM!CQ445
	TPM	D23	18	point to wrong cell reference	5	Incorrect: =TPM!CP6
						Correct:=TPM!CP445
	TPM	D25	18	point to wrong cell reference	5	Incorrect: =TPM!CR6
						Correct: =TPM!CR445
	SCF Output (name)	D24	18	point to wrong cell name	5	Incorrect: =(C12*pAsympt_ART1_Asympt_Dead_2004_2012)
						Incorrect: =(C12*pAsympt_LTFU_Asympt_Dead_2004_2012)
	SCF Output (name)	D25	18	point to wrong cell name	5	Incorrect: =(C13*pAsympt_ART2_Asympt_Dead_2004_2012)
						Correct: =(C13*pAsympt_LTFU_Asympt_Dead_2004_2012)
	SCF Output (cell)	D24	18	point to wrong cell reference	5	Incorrect: =(D24*Params!$D$151)
						Correct: =(D12*Params!$D$151)
	SCF Output (cell)	E25	18	point to wrong cell reference	5	Incorrect: =(D25*Params!$D$151)
						Incorrect: =(D13*Params!$D$151)
	SCF Output (cell)	L9	10	point to wrong cell reference	120	Incorrect: =(K8*User!$E$22) + (K16*User!$E$25) + (K9*User!$E$74)
						Correct: =(K8*User!$E$22) + (K16*User!$E$28) + (K9*User!$E$74)
	SCF Output (cell)	L11	10	point to wrong cell reference	5	Incorrect: =(K7*Params!$D$120)+(K11*Params!$D$162)
						Correct: =(K7*User!$E$20)+(K11*User!$E$72)
	SCF Output (cell)	L12	10	point to wrong cell reference	5	Incorrect: =(K8*Params!$D$134)+(K12*Params!$D$162)
						Correct: =(K8*User!$E$23)+(K12*User!$E$72)
	SCF Output (cell)	L13	10	point to wrong cell reference	5	Incorrect: =(K9*Params!$D$139)+(K13*Params!$D$154)
						Correct: =(K9*User!$E$25)+(K13*User!$E$72)
	SCF Output (cell)	L20	10	point to wrong cell reference	5	Incorrect: =(K9*Params!$D$145)
						Correct: =(K8*User!$E$24)
	SCF Output (cell)	L21	10	point to wrong cell reference	5	Incorrect: =(K9*Params!$D$145)
						Correct: =(K9*User!$E$26)
	SCF Output (cell)	L23	10	point to wrong cell reference	5	Incorrect: =(K11*Params!$D$151)
						Correct: =(K11*User!$N$24)
	SCF Output (cell)	L14	10	point to wrong cell reference	5	Incorrect: =(K12*Params!$D$151)
						Correct: =(K12*User!$N$24)
	SCF Output (cell)	L25	10	point to wrong cell reference	5	Incorrect: =(K13*Params!$D$151)
						Correct: =(K13*User!$N$24)
	TPM	AD14	440	point to wrong cell references	10	Incorrect: =MMULT($AB13:$AT13,G$27:G$45)
						Correct: =MMULT($AB13:$AT13,G$203:G$221)
	TPM	AD15	440	point to wrong cell references	10	Incorrect: =MMULT($AB13:$AT13,H$27:H$45)
						Correct: =MMULT($AB13:$AT13,H$203:H$221)
	TPM Output	U20	0	typo	1	Incorrect: =TPM!CN4463
						Correct: =TPM!CN463
		Number of Summary Measures
	Bin (Percent Error)	Matrix	Single Name	Single Cell
	10	129	234	244
	20	21	158	150
	30	7	133	135
	40	3	85	82
	50	4	43	43
	60	5	16	17
	70	4	14	16
	80	2	30	11
	90	2	12	30
	100	5	0	8
	110	0	1	1
	120	1	0	0
	130	0	0	0
	140	0	0	0
	150	1	0	0

## Sheet: Model (SN)
		2004	2005	2006	2007	2008	2009	2010	2011	2012	2013	2014	2015	2016	2017	2018	2019	2020	2021	2022	2023
Asymptomatic
	Not in care	37328.9	35944.6	34129.4	31815.8	29383.7	27210.3	25832.8	24959.9	24406.6	24056	23833.8	23692.9	23603.7	23547.1	23511.3	23488.5	23474.1	23465	23459.2	23455.6
	In care, off ART	8625.51	4922.9	3634.05	3715	3570.2	3342.81	3107.54	2928.63	2805.5	2693.13	2631.67	2595.81	2574.05	2560.57	2552.12	2546.8	2543.44	2541.31	2539.96	2539.11
	In care, on ART1	0	1382.79	1459.84	1295.04	1212.91	1166.17	1121.07	1071.27	1023	1405.58	1427.09	1375.04	1317.17	1269.13	1232.5	1205.49	1185.85	1171.69	1161.51	1154.23
	In care, on ART2	0	847.853	1698.12	2159.03	2349.58	2449.11	2495.31	2499.13	2468.79	1893.46	1603.34	1431.12	1315.59	1233.46	1173.82	1130.3	1098.58	1075.53	1058.84	1046.8
	Lost from care
	In Care, Off ART	3817.44	3895.77	2785.47	2026.64	1803.09	1685.5	1577.25	1469.64	1379.52	1144.64	1061.82	1025.92	1007.53	997.071	990.783	986.897	984.464	982.932	981.963	981.35
	In Care, on ART1		0	470.15	650.231	653.144	626.171	601.452	578.029	553.428	279.221	284.609	289.194	281.727	270.839	260.834	252.856	246.848	242.439	239.242	236.94
	In Care, on ART2		0	205.52	478.893	680.098	792.144	852.945	884.046	895.149	832.54	668.571	558.639	490.788	446.486	415.8	393.823	377.872	366.258	357.815	351.695
	Subtotal - pre-ART	3817.44	3895.77	2785.47	2026.64	1803.09	1685.5	1577.25	1469.64	1379.52	1144.64	1061.82	1025.92	1007.53	997.071	990.783	986.897	984.464	982.932	981.963	981.35
	Subtotal - on ART	0	0	675.67	1129.12	1333.24	1418.32	1454.4	1462.07	1448.58	1111.76	953.18	847.833	772.515	717.325	676.634	646.68	624.72	608.697	597.057	588.635
	Subtotal lost	3817.44	3895.77	3461.14	3155.76	3136.33	3103.82	3031.64	2931.71	2828.1	2256.4	2015	1873.76	1780.05	1714.4	1667.42	1633.58	1609.18	1591.63	1579.02	1569.99
	Deaths
	Not in care		678.827	653.654	620.644	578.572	534.344	494.82	469.771	453.896	443.835	437.459	433.418	430.857	429.234	428.205	427.553	427.14	426.878	426.712	426.607
	In care, off ART		147.178	84	62.0081	63.3893	60.9187	57.0386	53.0243	49.9715	47.8705	45.9532	44.9045	44.2925	43.9212	43.6912	43.5471	43.4563	43.3989	43.3626	43.3396
	ART1		0	139.662	147.443	130.799	122.503	117.783	113.228	108.198	206.646	283.927	288.271	277.758	266.069	256.364	248.966	243.508	239.542	236.681	234.626
	ART2		0	102.76	205.812	261.675	284.769	296.832	302.432	302.894	772.979	592.841	502.006	448.083	411.912	386.197	367.524	353.897	343.965	336.748	331.523
	Lost from care
	In Care, Off ART		69.4203	70.8448	50.6539	36.8545	32.7893	30.6509	28.6823	26.7254	25.0867	20.8153	19.3093	18.6565	18.322	18.1318	18.0174	17.9468	17.9025	17.8747	17.857
	In Care, on ART1		0	0	8.5497	11.8245	11.8774	11.387	10.9374	10.5115	10.0641	5.07764	5.17563	5.259	5.12321	4.92521	4.74328	4.5982	4.48895	4.40876	4.35063
	In Care, on ART2		0	0	3.73738	8.70869	12.3676	14.4052	15.5108	16.0764	16.2783	15.1398	12.158	10.1589	8.925	8.11937	7.56135	7.1617	6.87161	6.66042	6.50688
	Subtotal lost		69.4203	70.8448	62.941	57.3876	57.0343	56.443	55.1306	53.3133	51.4292	41.0328	36.6429	34.0744	32.3702	31.1764	30.3221	29.7067	29.2631	28.9438	28.7146
	Subtotal - This period		826.005	980.076	1035.91	1034.44	1002.54	966.473	938.456	914.96	1471.33	1360.18	1268.6	1200.99	1151.14	1114.46	1087.59	1068	1053.78	1043.5	1036.09
Intermediate
	Not in care	24973.4	20500.7	17889.3	15318	13634.7	12349.2	11304.3	10532.8	9991.93	9624.54	9380.01	9219.49	9115.12	9047.73	9004.42	8976.69	8958.99	8947.7	8940.52	8935.96
	In care, off ART	6397.3	7454.22	6589.41	6823.76	6479.07	6009.52	5547.67	5169.01	4888.75	4693.03	4554.73	4463.98	4405.68	4368.45	4344.72	4329.6	4319.98	4313.86	4309.97	4307.49
	In care, on ART1	499.086	2299.21	4214.04	5966.44	7681.56	9305.33	10809.7	12185.7	13441.8	14688	15759	16713.9	17588.6	18405.7	19179.3	19918.8	20630.5	21318.7	21986.4	22635.9
	In care, on ART2		220.68	624.877	1149.38	1695.79	2256.06	2818.53	3373.47	3914.86	4505.63	5057.75	5572.06	6061.54	6535.82	7000.99	7460.81	7917.6	8372.81	8827.32	9281.69
	Lost from care
	In Care, Off ART	1428.1	1794.16	2147.69	2145	2186.59	2141.94	2036.65	1906.16	1779.8	1601.29	1494.46	1426.65	1383.07	1355.07	1337.12	1325.64	1318.3	1313.62	1310.64	1308.74
	In Care, Off ART (from Asympt)		763.488	1114.19	1181.17	1149.48	1131.69	1117.38	1096.67	1067.59	990.979	846.114	740.117	669.635	622.811	591.025	568.964	553.407	542.33	534.405	528.726
	In Care, on ART1		7.17961	36.226	76.5181	119.409	162.903	205.349	245.615	283.081	306.155	333.276	359.489	383.669	405.886	426.492	445.831	464.174	481.721	498.611	514.946
	In Care, on ART2		0	3.17459	10.3823	21.0904	33.6499	47.2212	61.2681	75.4153	86.3649	99.2261	112.293	124.898	136.961	148.59	159.915	171.043	182.047	192.98	203.874
	Subtotal - pre-ART	1428.1	2557.65	3261.88	3326.17	3336.07	3273.63	3154.03	3002.83	2847.39	2592.27	2340.57	2166.77	2052.71	1977.88	1928.14	1894.6	1871.71	1855.95	1845.05	1837.47
	Subtotal - on ART	0	7.17961	39.4005	86.9004	140.499	196.553	252.57	306.884	358.496	392.52	432.502	471.781	508.566	542.848	575.083	605.747	635.217	663.768	691.591	718.821
	Subtotal lost	1428.1	2564.83	3301.28	3413.07	3476.57	3470.18	3406.6	3309.71	3205.88	2984.79	2773.07	2638.55	2561.27	2520.73	2503.23	2500.35	2506.93	2519.72	2536.64	2556.29
	Deaths
	Not in care		696.473	571.734	498.905	427.196	380.252	344.401	315.26	293.743	278.66	268.414	261.595	257.118	254.207	252.328	251.12	250.347	249.853	249.538	249.338
	In care, Off ART		167.404	195.061	172.431	178.564	169.544	157.257	145.171	135.262	127.928	122.807	119.188	116.813	115.287	114.313	113.692	113.297	113.045	112.885	112.783
	ART1		2.52396	11.6275	21.3111	30.1733	38.847	47.0586	54.6663	61.6252	67.9776	74.2799	79.6961	84.5251	88.9488	93.0807	96.993	100.733	104.332	107.812	111.189
	ART2		0	1.11601	3.16011	5.81259	8.5759	11.4093	14.2538	17.0602	19.7981	22.7857	25.5779	28.1788	30.6542	33.0527	35.4052	37.7306	40.0407	42.3427	44.6413
	Lost from care
	In Care, Off ART		39.8275	50.0366	59.8959	59.8209	60.9808	59.7355	56.7992	53.16	49.6359	44.6578	41.6782	39.7871	38.5718	37.7909	37.2903	36.97	36.7655	36.635	36.5519
	In Care, Off ART (from Asympt)		0	21.2926	31.0733	32.941	32.0574	31.5612	31.1621	30.5844	29.7735	27.637	23.5969	20.6408	18.6751	17.3693	16.4828	15.8676	15.4337	15.1248	14.9038
	In Care, on ART1		0	0.200229	1.01029	2.13398	3.33013	4.54313	5.72687	6.84986	7.89471	8.53822	9.29458	10.0256	10.7	11.3196	11.8942	12.4336	12.9451	13.4345	13.9055
	In Care, on ART2		0	0	0.0885348	0.289547	0.588181	0.938447	1.31693	1.70868	2.10322	2.40859	2.76727	3.13168	3.48321	3.81965	4.14397	4.45981	4.77013	5.07703	5.38193
	Subtotal lost		39.8275	71.5294	92.068	95.1855	96.9564	96.7783	95.0051	92.303	89.4074	83.2415	77.3369	73.5852	71.4301	70.2994	69.8113	69.731	69.9145	70.2713	70.7431
	Subtotal - This period		906.228	851.068	787.875	736.931	694.175	656.904	624.356	599.994	583.772	571.528	563.393	560.22	560.528	563.074	567.022	571.838	577.185	582.849	588.694
AIDS
	Not in care	20197.7	16460.8	13459.6	6296.26	5030.2	4437.78	4011.22	3668.29	3413.15	3233.28	3110.64	3028.82	2975.01	2939.98	2917.35	2902.79	2893.47	2887.51	2883.72	2881.3
	In care, off ART	3982.81	6470.87	8074.25	11443.5	8062.12	6640.32	5919.8	5389.42	4973.6	4665.34	4448.08	4298.21	4198.33	4133.01	4090.73	4063.52	4046.07	4034.92	4027.81	4023.27
	In care, on ART1 to 12mo	2500.91	3089.92	2485.68	4610.83	6048.4	4705.22	4017.08	3630.08	3340.95	3175.02	2979.23	2852.08	2763.96	2706.7	2671.11	2649.88	2637.91	2631.85	2629.52	2629.52
	In care, on ART1 post 12 mo	0	2051.97	4449.44	6190.15	9557.64	13878.5	16807.2	18974.6	20679	22031.7	23157.4	24046.9	24772.3	25376.7	25893.6	26346.5	26751.7	27119.7	27458.2	27771.9
	In care, on ART2	0	47.7532	241.065	591.924	1030.97	1597.94	2227.84	2858.06	3469.34	4129.77	4712.21	5242.39	5723.29	6161.26	6562.03	6930.23	7269.59	7583.16	7873.51	8142.86
	Lost from care
	In Care, Off ART	248.844	287.908	442.649	570.327	796.006	645.863	529.855	462.451	416.718	352.935	325.553	308.804	297.561	290.056	285.127	281.925	279.86	278.535	277.687	277.145
	In Care, Off ART (from Int --> AIDS)		0	183.53	307.437	350.273	351.9	347.974	343.687	337.783	305.638	282.558	244.387	213.368	191.926	177.559	167.834	161.12	156.406	153.059	150.669
	In Care, Off ART (from Int)		343.29	505.364	625.318	650.556	665.999	658.598	631.692	594.519	514.089	459.511	425.91	404.735	391.188	382.491	376.914	373.345	371.064	369.609	368.681
	In Care, on ART1 to 12 mo		79.2922	115.077	103.641	168.552	228.137	198.409	170.177	151.814	127.952	119.229	111.756	106.64	103.104	100.776	99.3096	98.4236	97.9156	97.6497	97.5373
	In Care, on ART1 post 12 mo		0	22.1565	52.8245	78.2378	120.083	175.768	219.407	252.226	259.879	275.595	290.03	301.729	311.259	319.168	325.897	331.764	336.989	341.722	346.062
	In Care, on ART1 (from Int)		0	1.72586	9.08052	20.3531	33.0957	46.3008	59.3534	71.8494	78.4721	84.9796	92.4432	99.8271	106.711	113.05	118.923	124.424	129.632	134.605	139.387
	In Care, on ART2		0	1.31064	6.89909	17.7347	32.123	50.7889	72.1049	94.0017	108.858	129.14	148.068	165.365	181.074	195.373	208.448	220.45	231.506	241.716	251.166
	In Care, on ART2 (from Int)		0	0	0.763118	2.6604	5.64385	9.30673	13.3594	17.6106	20.6836	23.7615	27.2997	30.9541	34.5143	37.9307	41.2218	44.4217	47.5607	50.6614	53.7393
	Subtotal - pre-ART	248.844	631.198	1131.54	1503.08	1796.84	1663.76	1536.43	1437.83	1349.02	1172.66	1067.62	979.101	915.665	873.17	845.177	826.673	814.325	806.005	800.355	796.495
	Subtotal - on ART	0	79.2922	140.27	173.208	287.538	419.083	480.573	534.401	587.502	595.844	632.705	669.597	704.516	736.662	766.299	793.799	819.483	843.603	866.354	887.892
	Subtotal lost	248.844	710.49	1271.81	1676.29	2084.37	2082.84	2017	1972.23	1936.52	1768.51	1700.33	1648.7	1620.18	1609.83	1611.48	1620.47	1633.81	1649.61	1666.71	1684.39
	Deaths
	Not in care		8291.45	6757.39	5525.35	2584.71	2064.97	1821.77	1646.67	1505.89	1401.15	1327.31	1276.96	1243.37	1221.28	1206.91	1197.61	1191.64	1187.81	1185.37	1183.81
	In care		1534.13	2492.5	3110.1	4407.88	3105.43	2557.77	2280.23	2075.94	1915.77	1797.03	1713.34	1655.62	1617.14	1591.99	1575.7	1565.22	1558.5	1554.2	1551.46
	ART1 to 12 mo		369.647	456.705	367.396	681.503	893.983	695.455	593.745	536.544	493.809	469.283	440.345	421.552	408.526	400.064	394.804	391.665	389.896	389	388.656
	ART1 post 12 mo		0	52.849	114.596	159.429	246.159	357.444	432.873	488.696	532.592	567.43	596.423	619.332	638.016	653.583	666.895	678.56	688.994	698.474	707.19
	ART2		0	4.49894	22.7112	55.7664	97.1302	150.546	209.889	269.264	326.854	389.075	443.947	493.897	539.204	580.465	618.223	652.913	684.884	714.426	741.781
	Lost from care
	In Care, Off ART		102.154	118.19	181.714	234.128	326.772	265.136	217.513	189.843	171.069	144.885	133.644	126.769	122.153	119.072	117.049	115.734	114.887	114.343	113.995
	In Care, Off ART (from Int-->AIDS)		0	0	75.3416	126.207	143.792	144.46	142.849	141.089	138.665	125.469	115.994	100.324	87.5909	78.7883	72.8905	68.8981	66.142	64.2069	62.833
	In Care, Off ART (from Int)		0	140.926	207.459	256.702	267.063	273.403	270.364	259.319	244.059	211.041	188.636	174.842	166.15	160.588	157.018	154.729	153.264	152.327	151.73
	In Care, on ART1 to 12 mo		0	32.5506	47.2408	42.5462	69.1931	93.6538	81.4499	69.86	62.3221	52.5261	48.9452	45.8774	43.7774	42.3257	41.3699	40.768	40.4043	40.1958	40.0866
	In Care, on ART1 post 12 mo		0	0	9.09557	21.6853	32.1178	49.2957	72.1552	90.0696	103.543	106.684	113.136	119.062	123.864	127.777	131.023	133.785	136.194	138.339	140.282
	In Care, on ART1 (from Int)		0	0	0.70849	3.72769	8.35525	13.5863	19.0071	24.3654	29.4952	32.214	34.8854	37.9493	40.9805	43.8064	46.4089	48.8198	51.078	53.2158	55.2574
	In Care, on ART2		0	0	0.538036	2.83218	7.28036	13.187	20.8496	29.6001	38.5891	44.6878	53.0137	60.784	67.885	74.3335	80.2037	85.5708	90.4981	95.0366	99.228
	In Care, on ART2 (from Int)		0	0	0	0.313271	1.09213	2.31689	3.82055	5.48424	7.2294	8.49092	9.75447	11.2069	12.7071	14.1686	15.5711	16.9222	18.2357	19.5243	20.7972
	Subtotal lost		102.154	291.667	522.098	688.142	855.666	855.039	828.008	809.63	794.971	725.998	698.009	676.815	665.108	660.86	661.534	665.228	670.702	677.188	684.208
	Subtotal - This period		10297.4	10055.6	9662.25	8577.43	7263.34	6438.03	5991.41	5685.96	5465.14	5276.12	5169.03	5110.59	5089.28	5093.86	5114.77	5145.22	5180.79	5218.66	5257.1

## Sheet: Model (SC)
		2004	2005	2006	2007	2008	2009	2010	2011	2012	2013	2014	2015	2016	2017	2018	2019	2020	2021	2022	2023
Asymptomatic
	Not in care	37328.9	35944.6	34129.4	31815.8	29383.7	27210.3	25832.8	24959.9	24406.6	24056	23833.8	23692.9	23603.7	23547.1	23511.3	23488.5	23474.1	23465	23459.2	23455.6
	In care, off ART	8625.51	4922.9	3634.05	3715	3570.2	3342.81	3107.54	2928.63	2805.5	2693.13	2631.67	2595.81	2574.05	2560.57	2552.12	2546.8	2543.44	2541.31	2539.96	2539.11
	In care, on ART1	0	1382.79	1459.84	1295.04	1212.91	1166.17	1121.07	1071.27	1023	1405.58	1427.09	1375.04	1317.17	1269.13	1232.5	1205.49	1185.85	1171.69	1161.51	1154.23
	In care, on ART2	0	847.853	1698.12	2159.03	2349.58	2449.11	2495.31	2499.13	2468.79	1893.46	1603.34	1431.12	1315.59	1233.46	1173.82	1130.3	1098.58	1075.53	1058.84	1046.8
	Lost from care
	In Care, Off ART	3817.44	3895.77	2785.47	2026.64	1803.09	1685.5	1577.25	1469.64	1379.52	1144.64	1061.82	1025.92	1007.53	997.071	990.783	986.897	984.464	982.932	981.963	981.35
	In Care, on ART1		0	470.15	650.231	653.144	626.171	601.452	578.029	553.428	279.221	284.609	289.194	281.727	270.839	260.834	252.856	246.848	242.439	239.242	236.94
	In Care, on ART2		0	205.52	478.893	680.098	792.144	852.945	884.046	895.149	832.54	668.571	558.639	490.788	446.486	415.8	393.823	377.872	366.258	357.815	351.695
	Subtotal - pre-ART	3817.44	3895.77	2785.47	2026.64	1803.09	1685.5	1577.25	1469.64	1379.52	1144.64	1061.82	1025.92	1007.53	997.071	990.783	986.897	984.464	982.932	981.963	981.35
	Subtotal - on ART	0	0	675.67	1129.12	1333.24	1418.32	1454.4	1462.07	1448.58	1111.76	953.18	847.833	772.515	717.325	676.634	646.68	624.72	608.697	597.057	588.635
	Subtotal lost	3817.44	3895.77	3461.14	3155.76	3136.33	3103.82	3031.64	2931.71	2828.1	2256.4	2015	1873.76	1780.05	1714.4	1667.42	1633.58	1609.18	1591.63	1579.02	1569.99
	Deaths
	Not in care		678.827	653.654	620.644	578.572	534.344	494.82	469.771	453.896	443.835	437.459	433.418	430.857	429.234	428.205	427.553	427.14	426.878	426.712	426.607
	In care, off ART		147.178	84	62.0081	63.3893	60.9187	57.0386	53.0243	49.9715	47.8705	45.9532	44.9045	44.2925	43.9212	43.6912	43.5471	43.4563	43.3989	43.3626	43.3396
	ART1		0	139.662	147.443	130.799	122.503	117.783	113.228	108.198	206.646	283.927	288.271	277.758	266.069	256.364	248.966	243.508	239.542	236.681	234.626
	ART2		0	102.76	205.812	261.675	284.769	296.832	302.432	302.894	772.979	592.841	502.006	448.083	411.912	386.197	367.524	353.897	343.965	336.748	331.523
	Lost from care
	In Care, Off ART		69.4203	70.8448	50.6539	36.8545	32.7893	30.6509	28.6823	26.7254	25.0867	20.8153	19.3093	18.6565	18.322	18.1318	18.0174	17.9468	17.9025	17.8747	17.857
	In Care, on ART1		0	0	8.5497	11.8245	11.8774	11.387	10.9374	10.5115	10.0641	5.07764	5.17563	5.259	5.12321	4.92521	4.74328	4.5982	4.48895	4.40876	4.35063
	In Care, on ART2		0	0	3.73738	8.70869	12.3676	14.4052	15.5108	16.0764	16.2783	15.1398	12.158	10.1589	8.925	8.11937	7.56135	7.1617	6.87161	6.66042	6.50688
	Subtotal lost		69.4203	70.8448	62.941	57.3876	57.0343	56.443	55.1306	53.3133	51.4292	41.0328	36.6429	34.0744	32.3702	31.1764	30.3221	29.7067	29.2631	28.9438	28.7146
	Subtotal - This period		826.005	980.076	1035.91	1034.44	1002.54	966.473	938.456	914.96	1471.33	1360.18	1268.6	1200.99	1151.14	1114.46	1087.59	1068	1053.78	1043.5	1036.09
Intermediate
	Not in care	24973.4	20500.7	17889.3	15318	13634.7	12349.2	11304.3	10532.8	9991.93	9624.54	9380.01	9219.49	9115.12	9047.73	9004.42	8976.69	8958.99	8947.7	8940.52	8935.96
	In care, off ART	6397.3	7454.22	6589.41	6823.76	6479.07	6009.52	5547.67	5169.01	4888.75	4693.03	4554.73	4463.98	4405.68	4368.45	4344.72	4329.6	4319.98	4313.86	4309.97	4307.49
	In care, on ART1	499.086	2299.21	4214.04	5966.44	7681.56	9305.33	10809.7	12185.7	13441.8	14688	15759	16713.9	17588.6	18405.7	19179.3	19918.8	20630.5	21318.7	21986.4	22635.9
	In care, on ART2		220.68	624.877	1149.38	1695.79	2256.06	2818.53	3373.47	3914.86	4505.63	5057.75	5572.06	6061.54	6535.82	7000.99	7460.81	7917.6	8372.81	8827.32	9281.69
	Lost from care
	In Care, Off ART	1428.1	1794.16	2147.69	2145	2186.59	2141.94	2036.65	1906.16	1779.8	1601.29	1494.46	1426.65	1383.07	1355.07	1337.12	1325.64	1318.3	1313.62	1310.64	1308.74
	In Care, Off ART (from Asympt)		763.488	1114.19	1181.17	1149.48	1131.69	1117.38	1096.67	1067.59	990.979	846.114	740.117	669.635	622.811	591.025	568.964	553.407	542.33	534.405	528.726
	In Care, on ART1		7.17961	36.226	76.5181	119.409	162.903	205.349	245.615	283.081	306.155	333.276	359.489	383.669	405.886	426.492	445.831	464.174	481.721	498.611	514.946
	In Care, on ART2		0	3.17459	10.3823	21.0904	33.6499	47.2212	61.2681	75.4153	86.3649	99.2261	112.293	124.898	136.961	148.59	159.915	171.043	182.047	192.98	203.874
	Subtotal - pre-ART	1428.1	2557.65	3261.88	3326.17	3336.07	3273.63	3154.03	3002.83	2847.39	2592.27	2340.57	2166.77	2052.71	1977.88	1928.14	1894.6	1871.71	1855.95	1845.05	1837.47
	Subtotal - on ART	0	7.17961	39.4005	86.9004	140.499	196.553	252.57	306.884	358.496	392.52	432.502	471.781	508.566	542.848	575.083	605.747	635.217	663.768	691.591	718.821
	Subtotal lost	1428.1	2564.83	3301.28	3413.07	3476.57	3470.18	3406.6	3309.71	3205.88	2984.79	2773.07	2638.55	2561.27	2520.73	2503.23	2500.35	2506.93	2519.72	2536.64	2556.29
	Deaths
	Not in care		696.473	571.734	498.905	427.196	380.252	344.401	315.26	293.743	278.66	268.414	261.595	257.118	254.207	252.328	251.12	250.347	249.853	249.538	249.338
	In care, Off ART		167.404	195.061	172.431	178.564	169.544	157.257	145.171	135.262	127.928	122.807	119.188	116.813	115.287	114.313	113.692	113.297	113.045	112.885	112.783
	ART1		2.52396	11.6275	21.3111	30.1733	38.847	47.0586	54.6663	61.6252	67.9776	74.2799	79.6961	84.5251	88.9488	93.0807	96.993	100.733	104.332	107.812	111.189
	ART2		0	1.11601	3.16011	5.81259	8.5759	11.4093	14.2538	17.0602	19.7981	22.7857	25.5779	28.1788	30.6542	33.0527	35.4052	37.7306	40.0407	42.3427	44.6413
	Lost from care
	In Care, Off ART		39.8275	50.0366	59.8959	59.8209	60.9808	59.7355	56.7992	53.16	49.6359	44.6578	41.6782	39.7871	38.5718	37.7909	37.2903	36.97	36.7655	36.635	36.5519
	In Care, Off ART (from Asympt)		0	21.2926	31.0733	32.941	32.0574	31.5612	31.1621	30.5844	29.7735	27.637	23.5969	20.6408	18.6751	17.3693	16.4828	15.8676	15.4337	15.1248	14.9038
	In Care, on ART1		0	0.200229	1.01029	2.13398	3.33013	4.54313	5.72687	6.84986	7.89471	8.53822	9.29458	10.0256	10.7	11.3196	11.8942	12.4336	12.9451	13.4345	13.9055
	In Care, on ART2		0	0	0.0885348	0.289547	0.588181	0.938447	1.31693	1.70868	2.10322	2.40859	2.76727	3.13168	3.48321	3.81965	4.14397	4.45981	4.77013	5.07703	5.38193
	Subtotal lost		39.8275	71.5294	92.068	95.1855	96.9564	96.7783	95.0051	92.303	89.4074	83.2415	77.3369	73.5852	71.4301	70.2994	69.8113	69.731	69.9145	70.2713	70.7431
	Subtotal - This period		906.228	851.068	787.875	736.931	694.175	656.904	624.356	599.994	583.772	571.528	563.393	560.22	560.528	563.074	567.022	571.838	577.185	582.849	588.694
AIDS
	Not in care	20197.7	16460.8	13459.6	6296.26	5030.2	4437.78	4011.22	3668.29	3413.15	3233.28	3110.64	3028.82	2975.01	2939.98	2917.35	2902.79	2893.47	2887.51	2883.72	2881.3
	In care, off ART	3982.81	6470.87	8074.25	11443.5	8062.12	6640.32	5919.8	5389.42	4973.6	4665.34	4448.08	4298.21	4198.33	4133.01	4090.73	4063.52	4046.07	4034.92	4027.81	4023.27
	In care, on ART1 to 12mo	2500.91	3089.92	2485.68	4610.83	6048.4	4705.22	4017.08	3630.08	3340.95	3175.02	2979.23	2852.08	2763.96	2706.7	2671.11	2649.88	2637.91	2631.85	2629.52	2629.52
	In care, on ART1 post 12 mo	0	2051.97	4449.44	6190.15	9557.64	13878.5	16807.2	18974.6	20679	22031.7	23157.4	24046.9	24772.3	25376.7	25893.6	26346.5	26751.7	27119.7	27458.2	27771.9
	In care, on ART2	0	47.7532	241.065	591.924	1030.97	1597.94	2227.84	2858.06	3469.34	4129.77	4712.21	5242.39	5723.29	6161.26	6562.03	6930.23	7269.59	7583.16	7873.51	8142.86
	Lost from care
	In Care, Off ART	248.844	287.908	442.649	570.327	796.006	645.863	529.855	462.451	416.718	352.935	325.553	308.804	297.561	290.056	285.127	281.925	279.86	278.535	277.687	277.145
	In Care, Off ART (from Int --> AIDS)		0	183.53	307.437	350.273	351.9	347.974	343.687	337.783	305.638	282.558	244.387	213.368	191.926	177.559	167.834	161.12	156.406	153.059	150.669
	In Care, Off ART (from Int)		343.29	505.364	625.318	650.556	665.999	658.598	631.692	594.519	514.089	459.511	425.91	404.735	391.188	382.491	376.914	373.345	371.064	369.609	368.681
	In Care, on ART1 to 12 mo		79.2922	115.077	103.641	168.552	228.137	198.409	170.177	151.814	127.952	119.229	111.756	106.64	103.104	100.776	99.3096	98.4236	97.9156	97.6497	97.5373
	In Care, on ART1 post 12 mo		0	22.1565	52.8245	78.2378	120.083	175.768	219.407	252.226	259.879	275.595	290.03	301.729	311.259	319.168	325.897	331.764	336.989	341.722	346.062
	In Care, on ART1 (from Int)		0	1.72586	9.08052	20.3531	33.0957	46.3008	59.3534	71.8494	78.4721	84.9796	92.4432	99.8271	106.711	113.05	118.923	124.424	129.632	134.605	139.387
	In Care, on ART2		0	1.31064	6.89909	17.7347	32.123	50.7889	72.1049	94.0017	108.858	129.14	148.068	165.365	181.074	195.373	208.448	220.45	231.506	241.716	251.166
	In Care, on ART2 (from Int)		0	0	0.763118	2.6604	5.64385	9.30673	13.3594	17.6106	20.6836	23.7615	27.2997	30.9541	34.5143	37.9307	41.2218	44.4217	47.5607	50.6614	53.7393
	Subtotal - pre-ART	248.844	631.198	1131.54	1503.08	1796.84	1663.76	1536.43	1437.83	1349.02	1172.66	1067.62	979.101	915.665	873.17	845.177	826.673	814.325	806.005	800.355	796.495
	Subtotal - on ART	0	79.2922	140.27	173.208	287.538	419.083	480.573	534.401	587.502	595.844	632.705	669.597	704.516	736.662	766.299	793.799	819.483	843.603	866.354	887.892
	Subtotal lost	248.844	710.49	1271.81	1676.29	2084.37	2082.84	2017	1972.23	1936.52	1768.51	1700.33	1648.7	1620.18	1609.83	1611.48	1620.47	1633.81	1649.61	1666.71	1684.39
	Deaths
	Not in care		8291.45	6757.39	5525.35	2584.71	2064.97	1821.77	1646.67	1505.89	1401.15	1327.31	1276.96	1243.37	1221.28	1206.91	1197.61	1191.64	1187.81	1185.37	1183.81
	In care		1534.13	2492.5	3110.1	4407.88	3105.43	2557.77	2280.23	2075.94	1915.77	1797.03	1713.34	1655.62	1617.14	1591.99	1575.7	1565.22	1558.5	1554.2	1551.46
	ART1 to 12 mo		369.647	456.705	367.396	681.503	893.983	695.455	593.745	536.544	493.809	469.283	440.345	421.552	408.526	400.064	394.804	391.665	389.896	389	388.656
	ART1 post 12 mo		0	52.849	114.596	159.429	246.159	357.444	432.873	488.696	532.592	567.43	596.423	619.332	638.016	653.583	666.895	678.56	688.994	698.474	707.19
	ART2		0	4.49894	22.7112	55.7664	97.1302	150.546	209.889	269.264	326.854	389.075	443.947	493.897	539.204	580.465	618.223	652.913	684.884	714.426	741.781
	Lost from care
	In Care, Off ART		102.154	118.19	181.714	234.128	326.772	265.136	217.513	189.843	171.069	144.885	133.644	126.769	122.153	119.072	117.049	115.734	114.887	114.343	113.995
	In Care, Off ART (from Int-->AIDS)		0	0	75.3416	126.207	143.792	144.46	142.849	141.089	138.665	125.469	115.994	100.324	87.5909	78.7883	72.8905	68.8981	66.142	64.2069	62.833
	In Care, Off ART (from Int)		0	140.926	207.459	256.702	267.063	273.403	270.364	259.319	244.059	211.041	188.636	174.842	166.15	160.588	157.018	154.729	153.264	152.327	151.73
	In Care, on ART1 to 12 mo		0	32.5506	47.2408	42.5462	69.1931	93.6538	81.4499	69.86	62.3221	52.5261	48.9452	45.8774	43.7774	42.3257	41.3699	40.768	40.4043	40.1958	40.0866
	In Care, on ART1 post 12 mo		0	0	9.09557	21.6853	32.1178	49.2957	72.1552	90.0696	103.543	106.684	113.136	119.062	123.864	127.777	131.023	133.785	136.194	138.339	140.282
	In Care, on ART1 (from Int)		0	0	0.70849	3.72769	8.35525	13.5863	19.0071	24.3654	29.4952	32.214	34.8854	37.9493	40.9805	43.8064	46.4089	48.8198	51.078	53.2158	55.2574
	In Care, on ART2		0	0	0.538036	2.83218	7.28036	13.187	20.8496	29.6001	38.5891	44.6878	53.0137	60.784	67.885	74.3335	80.2037	85.5708	90.4981	95.0366	99.228
	In Care, on ART2 (from Int)		0	0	0	0.313271	1.09213	2.31689	3.82055	5.48424	7.2294	8.49092	9.75447	11.2069	12.7071	14.1686	15.5711	16.9222	18.2357	19.5243	20.7972
	Subtotal lost		102.154	291.667	522.098	688.142	855.666	855.039	828.008	809.63	794.971	725.998	698.009	676.815	665.108	660.86	661.534	665.228	670.702	677.188	684.208
	Subtotal - This period		10297.4	10055.6	9662.25	8577.43	7263.34	6438.03	5991.41	5685.96	5465.14	5276.12	5169.03	5110.59	5089.28	5093.86	5114.77	5145.22	5180.79	5218.66	5257.1

## Sheet: Model (Matrix)
		2004	2005	2006	2007	2008	2009	2010	2011	2012	2013	2014	2015	2016	2017	2018	2019	2020	2021	2022	2023
Asymptomatic
	Not in care	37328.9	35944.6	34129.4	31815.8	29383.7	27210.3	25832.8	24959.9	24406.6	24056	23833.8	23692.9	23603.7	23547.1	23511.3	23488.5	23474.1	23465	23459.2	23455.6
	In care, off ART	8625.51	4922.9	3634.05	3715	3570.2	3342.81	3107.54	2928.63	2805.5	2693.13	2631.67	2595.81	2574.05	2560.57	2552.12	2546.8	2543.44	2541.31	2539.96	2539.11
	In care, on ART1	0	1382.79	1459.84	1295.04	1212.91	1166.17	1121.07	1071.27	1023	1405.58	1427.09	1375.04	1317.17	1269.13	1232.5	1205.49	1185.85	1171.69	1161.51	1154.23
	In care, on ART2	0	847.853	1698.12	2159.03	2349.58	2449.11	2495.31	2499.13	2468.79	1893.46	1603.34	1431.12	1315.59	1233.46	1173.82	1130.3	1098.58	1075.53	1058.84	1046.8
	Lost from care
	In Care, Off ART	3817.44	3895.77	2785.47	2026.64	1803.09	1685.5	1577.25	1469.64	1379.52	1144.64	1061.82	1025.92	1007.53	997.071	990.783	986.897	984.464	982.932	981.963	981.35
	In Care, on ART1		0	470.15	650.231	653.144	626.171	601.452	578.029	553.428	279.221	284.609	289.194	281.727	270.839	260.834	252.856	246.848	242.439	239.242	236.94
	In Care, on ART2		0	205.52	478.893	680.098	792.144	852.945	884.046	895.149	832.54	668.571	558.639	490.788	446.486	415.8	393.823	377.872	366.258	357.815	351.695
	Subtotal - pre-ART	3817.44	3895.77	2785.47	2026.64	1803.09	1685.5	1577.25	1469.64	1379.52	1144.64	1061.82	1025.92	1007.53	997.071	990.783	986.897	984.464	982.932	981.963	981.35
	Subtotal - on ART	0	0	675.67	1129.12	1333.24	1418.32	1454.4	1462.07	1448.58	1111.76	953.18	847.833	772.515	717.325	676.634	646.68	624.72	608.697	597.057	588.635
	Subtotal lost	3817.44	3895.77	3461.14	3155.76	3136.33	3103.82	3031.64	2931.71	2828.1	2256.4	2015	1873.76	1780.05	1714.4	1667.42	1633.58	1609.18	1591.63	1579.02	1569.99
	Deaths
	Not in care		678.827	653.654	620.644	578.572	534.344	494.82	469.771	453.896	443.835	437.459	433.418	430.857	429.234	428.205	427.553	427.14	426.878	426.712	426.607
	In care, off ART		147.178	84	62.0081	63.3893	60.9187	57.0386	53.0243	49.9715	47.8705	45.9532	44.9045	44.2925	43.9212	43.6912	43.5471	43.4563	43.3989	43.3626	43.3396
	ART1		0	139.662	147.443	130.799	122.503	117.783	113.228	108.198	206.646	283.927	288.271	277.758	266.069	256.364	248.966	243.508	239.542	236.681	234.626
	ART2		0	102.76	205.812	261.675	284.769	296.832	302.432	302.894	772.979	592.841	502.006	448.083	411.912	386.197	367.524	353.897	343.965	336.748	331.523
	Lost from care
	In Care, Off ART		69.4203	70.8448	50.6539	36.8545	32.7893	30.6509	28.6823	26.7254	25.0867	20.8153	19.3093	18.6565	18.322	18.1318	18.0174	17.9468	17.9025	17.8747	17.857
	In Care, on ART1		0	0	8.5497	11.8245	11.8774	11.387	10.9374	10.5115	10.0641	5.07764	5.17563	5.259	5.12321	4.92521	4.74328	4.5982	4.48895	4.40876	4.35063
	In Care, on ART2		0	0	3.73738	8.70869	12.3676	14.4052	15.5108	16.0764	16.2783	15.1398	12.158	10.1589	8.925	8.11937	7.56135	7.1617	6.87161	6.66042	6.50688
	Subtotal lost		69.4203	70.8448	62.941	57.3876	57.0343	56.443	55.1306	53.3133	51.4292	41.0328	36.6429	34.0744	32.3702	31.1764	30.3221	29.7067	29.2631	28.9438	28.7146
	Subtotal - This period		826.005	980.076	1035.91	1034.44	1002.54	966.473	938.456	914.96	1471.33	1360.18	1268.6	1200.99	1151.14	1114.46	1087.59	1068	1053.78	1043.5	1036.09
Intermediate
	Not in care	24973.4	20500.7	17889.3	15318	13634.7	12349.2	11304.3	10532.8	9991.93	9624.54	9380.01	9219.49	9115.12	9047.73	9004.42	8976.69	8958.99	8947.7	8940.52	8935.96
	In care, off ART	6397.3	7454.22	6589.41	6823.76	6479.07	6009.52	5547.67	5169.01	4888.75	4693.03	4554.73	4463.98	4405.68	4368.45	4344.72	4329.6	4319.98	4313.86	4309.97	4307.49
	In care, on ART1	499.086	2299.21	4214.04	5966.44	7681.56	9305.33	10809.7	12185.7	13441.8	14688	15759	16713.9	17588.6	18405.7	19179.3	19918.8	20630.5	21318.7	21986.4	22635.9
	In care, on ART2		220.68	624.877	1149.38	1695.79	2256.06	2818.53	3373.47	3914.86	4505.63	5057.75	5572.06	6061.54	6535.82	7000.99	7460.81	7917.6	8372.81	8827.32	9281.69
	Lost from care
	In Care, Off ART	1428.1	1794.16	2147.69	2145	2186.59	2141.94	2036.65	1906.16	1779.8	1601.29	1494.46	1426.65	1383.07	1355.07	1337.12	1325.64	1318.3	1313.62	1310.64	1308.74
	In Care, Off ART (from Asympt)		763.488	1114.19	1181.17	1149.48	1131.69	1117.38	1096.67	1067.59	990.979	846.114	740.117	669.635	622.811	591.025	568.964	553.407	542.33	534.405	528.726
	In Care, on ART1		7.17961	36.226	76.5181	119.409	162.903	205.349	245.615	283.081	306.155	333.276	359.489	383.669	405.886	426.492	445.831	464.174	481.721	498.611	514.946
	In Care, on ART2		0	3.17459	10.3823	21.0904	33.6499	47.2212	61.2681	75.4153	86.3649	99.2261	112.293	124.898	136.961	148.59	159.915	171.043	182.047	192.98	203.874
	Subtotal - pre-ART	1428.1	2557.65	3261.88	3326.17	3336.07	3273.63	3154.03	3002.83	2847.39	2592.27	2340.57	2166.77	2052.71	1977.88	1928.14	1894.6	1871.71	1855.95	1845.05	1837.47
	Subtotal - on ART	0	7.17961	39.4005	86.9004	140.499	196.553	252.57	306.884	358.496	392.52	432.502	471.781	508.566	542.848	575.083	605.747	635.217	663.768	691.591	718.821
	Subtotal lost	1428.1	2564.83	3301.28	3413.07	3476.57	3470.18	3406.6	3309.71	3205.88	2984.79	2773.07	2638.55	2561.27	2520.73	2503.23	2500.35	2506.93	2519.72	2536.64	2556.29
	Deaths
	Not in care		696.473	571.734	498.905	427.196	380.252	344.401	315.26	293.743	278.66	268.414	261.595	257.118	254.207	252.328	251.12	250.347	249.853	249.538	249.338
	In care, Off ART		167.404	195.061	172.431	178.564	169.544	157.257	145.171	135.262	127.928	122.807	119.188	116.813	115.287	114.313	113.692	113.297	113.045	112.885	112.783
	ART1		2.52396	11.6275	21.3111	30.1733	38.847	47.0586	54.6663	61.6252	67.9776	74.2799	79.6961	84.5251	88.9488	93.0807	96.993	100.733	104.332	107.812	111.189
	ART2		0	1.11601	3.16011	5.81259	8.5759	11.4093	14.2538	17.0602	19.7981	22.7857	25.5779	28.1788	30.6542	33.0527	35.4052	37.7306	40.0407	42.3427	44.6413
	Lost from care
	In Care, Off ART		39.8275	50.0366	59.8959	59.8209	60.9808	59.7355	56.7992	53.16	49.6359	44.6578	41.6782	39.7871	38.5718	37.7909	37.2903	36.97	36.7655	36.635	36.5519
	In Care, Off ART (from Asympt)		0	21.2926	31.0733	32.941	32.0574	31.5612	31.1621	30.5844	29.7735	27.637	23.5969	20.6408	18.6751	17.3693	16.4828	15.8676	15.4337	15.1248	14.9038
	In Care, on ART1		0	0.200229	1.01029	2.13398	3.33013	4.54313	5.72687	6.84986	7.89471	8.53822	9.29458	10.0256	10.7	11.3196	11.8942	12.4336	12.9451	13.4345	13.9055
	In Care, on ART2		0	0	0.0885348	0.289547	0.588181	0.938447	1.31693	1.70868	2.10322	2.40859	2.76727	3.13168	3.48321	3.81965	4.14397	4.45981	4.77013	5.07703	5.38193
	Subtotal lost		39.8275	71.5294	92.068	95.1855	96.9564	96.7783	95.0051	92.303	89.4074	83.2415	77.3369	73.5852	71.4301	70.2994	69.8113	69.731	69.9145	70.2713	70.7431
	Subtotal - This period		906.228	851.068	787.875	736.931	694.175	656.904	624.356	599.994	583.772	571.528	563.393	560.22	560.528	563.074	567.022	571.838	577.185	582.849	588.694
AIDS
	Not in care	20197.7	16460.8	13459.6	6296.26	5030.2	4437.78	4011.22	3668.29	3413.15	3233.28	3110.64	3028.82	2975.01	2939.98	2917.35	2902.79	2893.47	2887.51	2883.72	2881.3
	In care, off ART	3982.81	6470.87	8074.25	11443.5	8062.12	6640.32	5919.8	5389.42	4973.6	4665.34	4448.08	4298.21	4198.33	4133.01	4090.73	4063.52	4046.07	4034.92	4027.81	4023.27
	In care, on ART1 to 12mo	2500.91	3089.92	2485.68	4610.83	6048.4	4705.22	4017.08	3630.08	3340.95	3175.02	2979.23	2852.08	2763.96	2706.7	2671.11	2649.88	2637.91	2631.85	2629.52	2629.52
	In care, on ART1 post 12 mo	0	2051.97	4449.44	6190.15	9557.64	13878.5	16807.2	18974.6	20679	22031.7	23157.4	24046.9	24772.3	25376.7	25893.6	26346.5	26751.7	27119.7	27458.2	27771.9
	In care, on ART2	0	47.7532	241.065	591.924	1030.97	1597.94	2227.84	2858.06	3469.34	4129.77	4712.21	5242.39	5723.29	6161.26	6562.03	6930.23	7269.59	7583.16	7873.51	8142.86
	Lost from care
	In Care, Off ART	248.844	287.908	442.649	570.327	796.006	645.863	529.855	462.451	416.718	352.935	325.553	308.804	297.561	290.056	285.127	281.925	279.86	278.535	277.687	277.145
	In Care, Off ART (from Int --> AIDS)		0	183.53	307.437	350.273	351.9	347.974	343.687	337.783	305.638	282.558	244.387	213.368	191.926	177.559	167.834	161.12	156.406	153.059	150.669
	In Care, Off ART (from Int)		343.29	505.364	625.318	650.556	665.999	658.598	631.692	594.519	514.089	459.511	425.91	404.735	391.188	382.491	376.914	373.345	371.064	369.609	368.681
	In Care, on ART1 to 12 mo		79.2922	115.077	103.641	168.552	228.137	198.409	170.177	151.814	127.952	119.229	111.756	106.64	103.104	100.776	99.3096	98.4236	97.9156	97.6497	97.5373
	In Care, on ART1 post 12 mo		0	22.1565	52.8245	78.2378	120.083	175.768	219.407	252.226	259.879	275.595	290.03	301.729	311.259	319.168	325.897	331.764	336.989	341.722	346.062
	In Care, on ART1 (from Int)		0	1.72586	9.08052	20.3531	33.0957	46.3008	59.3534	71.8494	78.4721	84.9796	92.4432	99.8271	106.711	113.05	118.923	124.424	129.632	134.605	139.387
	In Care, on ART2		0	1.31064	6.89909	17.7347	32.123	50.7889	72.1049	94.0017	108.858	129.14	148.068	165.365	181.074	195.373	208.448	220.45	231.506	241.716	251.166
	In Care, on ART2 (from Int)		0	0	0.763118	2.6604	5.64385	9.30673	13.3594	17.6106	20.6836	23.7615	27.2997	30.9541	34.5143	37.9307	41.2218	44.4217	47.5607	50.6614	53.7393
	Subtotal - pre-ART	248.844	631.198	1131.54	1503.08	1796.84	1663.76	1536.43	1437.83	1349.02	1172.66	1067.62	979.101	915.665	873.17	845.177	826.673	814.325	806.005	800.355	796.495
	Subtotal - on ART	0	79.2922	140.27	173.208	287.538	419.083	480.573	534.401	587.502	595.844	632.705	669.597	704.516	736.662	766.299	793.799	819.483	843.603	866.354	887.892
	Subtotal lost	248.844	710.49	1271.81	1676.29	2084.37	2082.84	2017	1972.23	1936.52	1768.51	1700.33	1648.7	1620.18	1609.83	1611.48	1620.47	1633.81	1649.61	1666.71	1684.39
	Deaths
	Not in care		8291.45	6757.39	5525.35	2584.71	2064.97	1821.77	1646.67	1505.89	1401.15	1327.31	1276.96	1243.37	1221.28	1206.91	1197.61	1191.64	1187.81	1185.37	1183.81
	In care		1534.13	2492.5	3110.1	4407.88	3105.43	2557.77	2280.23	2075.94	1915.77	1797.03	1713.34	1655.62	1617.14	1591.99	1575.7	1565.22	1558.5	1554.2	1551.46
	ART1 to 12 mo		369.647	456.705	367.396	681.503	893.983	695.455	593.745	536.544	493.809	469.283	440.345	421.552	408.526	400.064	394.804	391.665	389.896	389	388.656
	ART1 post 12 mo		0	52.849	114.596	159.429	246.159	357.444	432.873	488.696	532.592	567.43	596.423	619.332	638.016	653.583	666.895	678.56	688.994	698.474	707.19
	ART2		0	4.49894	22.7112	55.7664	97.1302	150.546	209.889	269.264	326.854	389.075	443.947	493.897	539.204	580.465	618.223	652.913	684.884	714.426	741.781
	Lost from care
	In Care, Off ART		102.154	118.19	181.714	234.128	326.772	265.136	217.513	189.843	171.069	144.885	133.644	126.769	122.153	119.072	117.049	115.734	114.887	114.343	113.995
	In Care, Off ART (from Int-->AIDS)		0	0	75.3416	126.207	143.792	144.46	142.849	141.089	138.665	125.469	115.994	100.324	87.5909	78.7883	72.8905	68.8981	66.142	64.2069	62.833
	In Care, Off ART (from Int)		0	140.926	207.459	256.702	267.063	273.403	270.364	259.319	244.059	211.041	188.636	174.842	166.15	160.588	157.018	154.729	153.264	152.327	151.73
	In Care, on ART1 to 12 mo		0	32.5506	47.2408	42.5462	69.1931	93.6538	81.4499	69.86	62.3221	52.5261	48.9452	45.8774	43.7774	42.3257	41.3699	40.768	40.4043	40.1958	40.0866
	In Care, on ART1 post 12 mo		0	0	9.09557	21.6853	32.1178	49.2957	72.1552	90.0696	103.543	106.684	113.136	119.062	123.864	127.777	131.023	133.785	136.194	138.339	140.282
	In Care, on ART1 (from Int)		0	0	0.70849	3.72769	8.35525	13.5863	19.0071	24.3654	29.4952	32.214	34.8854	37.9493	40.9805	43.8064	46.4089	48.8198	51.078	53.2158	55.2574
	In Care, on ART2		0	0	0.538036	2.83218	7.28036	13.187	20.8496	29.6001	38.5891	44.6878	53.0137	60.784	67.885	74.3335	80.2037	85.5708	90.4981	95.0366	99.228
	In Care, on ART2 (from Int)		0	0	0	0.313271	1.09213	2.31689	3.82055	5.48424	7.2294	8.49092	9.75447	11.2069	12.7071	14.1686	15.5711	16.9222	18.2357	19.5243	20.7972
	Subtotal lost		102.154	291.667	522.098	688.142	855.666	855.039	828.008	809.63	794.971	725.998	698.009	676.815	665.108	660.86	661.534	665.228	670.702	677.188	684.208
	Subtotal - This period		10297.4	10055.6	9662.25	8577.43	7263.34	6438.03	5991.41	5685.96	5465.14	5276.12	5169.03	5110.59	5089.28	5093.86	5114.77	5145.22	5180.79	5218.66	5257.1

## Sheet: Model (Matrix calcs)
	TRANSITION PROBABILITY MATRIX																							PROPORTION OF 2004 POPULATION IN EACH STATE																						Number of individuals in each state
																								Period	Year	Asympt_NoCare	Asympt_InCare	Asympt_ART1	Asympt_ART2	Asympt_LTFU	Asympt_Dead	Int_NoCare	Int_InCare	Int_ART1	Int_ART2	Int_LTFU	Int_Dead	AIDS_NoCare	AIDS_InCare	AIDS_ART1ear	AIDS_ART1late	AIDS_ART2	AIDS_LTFU	AIDS_DEAD		Period	Year	Asympt_NoCare	Asympt_InCare
																								0	2004	0.339353	0.0784138	0	0	0.034704	0	0.227031	0.0581573	0.00453715	0	0.0129827	0	0.183615	0.0362073	0.0227356	0	0	0.00226222	0		0	2004	37328.9	8625.51
																								1	2005	0.227093	0.0447537	0.0125709	0.00770776	0.0354161	0.00814023	0.18637	0.0677657	0.0209019	0.00200618	0.0233167	0.00823844	0.149643	0.0588261	0.0280902	0.0186543	0.00043412	0.006459	0.0936125		1	2005	24980.3	4922.9
																								2	2006	0.151969	0.027424	0.0132712	0.0154374	0.0314649	0.00774122	0.142694	0.0542909	0.0383094	0.0056807	0.0300117	0.00773698	0.12236	0.0734023	0.0225971	0.0404494	0.0021915	0.0115619	0.0914146		2	2006	16716.6	3016.64
																								3	2007	0.0963122	0.0202187	0.0111495	0.0196276	0.0269667	0.00701511	0.0981316	0.0456883	0.0533061	0.0104489	0.0300036	0.00645966	0.0512582	0.10038	0.0414171	0.0562741	0.00538112	0.015239	0.0878386		3	2007	10594.3	2224.06
																								4	2008	0.0610388	0.0137421	0.00911276	0.0208451	0.0235782	0.00609178	0.065846	0.0333726	0.0659561	0.015253	0.0278148	0.00509149	0.0329793	0.0610304	0.0516868	0.0864778	0.00937247	0.0184721	0.0740411		4	2008	6714.27	1511.63
																								5	2009	0.038684	0.00901279	0.00730986	0.0204353	0.0200847	0.00522006	0.0434652	0.0229063	0.0757022	0.0197417	0.0241801	0.00389604	0.0220313	0.0394858	0.0344502	0.12308	0.0144227	0.0170909	0.0553795		5	2009	4255.24	991.406
																								6	2010	0.0245164	0.00581123	0.00577053	0.0190163	0.016778	0.00443756	0.0283699	0.01523	0.0827128	0.0236769	0.0201812	0.00296861	0.014561	0.0263519	0.023376	0.143081	0.0197133	0.0146395	0.0408903		6	2010	2696.8	639.235
																								7	2011	0.0155375	0.0037154	0.00451313	0.0170523	0.0138461	0.00373769	0.0183706	0.00994853	0.0874525	0.0269905	0.0165215	0.00229059	0.00951653	0.0174399	0.016176	0.152654	0.0245018	0.012387	0.0311351		7	2011	1709.12	408.694
																								8	2012	0.00984704	0.00236529	0.00351807	0.0148845	0.0113398	0.0031203	0.0118281	0.00643123	0.0904281	0.0297263	0.0134812	0.00181218	0.00616837	0.0114064	0.0111782	0.155676	0.0285682	0.0105036	0.0243402		8	2012	1083.17	260.182
																								9	2013	0.00624066	0.00147624	0.0043026	0.00958366	0.00753676	0.00579664	0.00758428	0.00413087	0.0924701	0.0322464	0.0105414	0.00148177	0.00397441	0.00739295	0.00805631	0.154394	0.0322954	0.00825476	0.0195908		9	2013	686.473	162.387
																								10	2014	0.00395508	0.000928387	0.00368141	0.00665511	0.00521605	0.0041455	0.00484843	0.00263719	0.093151	0.0342304	0.00825533	0.00124431	0.00254975	0.00476129	0.00552397	0.150637	0.0350075	0.00697527	0.0160778		10	2014	435.059	102.123
																								11	2015	0.00250657	0.000586101	0.002835	0.00476464	0.00370091	0.00300998	0.00309259	0.00167929	0.092926	0.0357892	0.00664609	0.00107864	0.00163061	0.00305125	0.0039069	0.145055	0.0369775	0.00603892	0.0137384		11	2015	275.723	64.4711
																								12	2016	0.00158857	0.000370729	0.00209723	0.00344602	0.00265085	0.00218736	0.00196938	0.00106795	0.0921123	0.0370394	0.00554627	0.000966476	0.00104038	0.00194914	0.00283534	0.13852	0.0383195	0.0053582	0.0121209		12	2016	174.742	40.7802
																								13	2017	0.00100677	0.000234726	0.00152444	0.00249652	0.00190316	0.00158601	0.00125259	0.000678618	0.0909191	0.0380695	0.00479277	0.000890688	0.000662661	0.00124248	0.00212899	0.131545	0.0391402	0.00486256	0.0109744		13	2017	110.745	25.8199
																								14	2018	0.00063805	0.000148688	0.00109858	0.00180587	0.00136565	0.00114652	0.000795964	0.000430969	0.0894843	0.0389398	0.00426962	0.000838671	0.000421538	0.000790852	0.00166381	0.124459	0.0395325	0.00449278	0.0101369		14	2018	70.1855	16.3557
																								15	2019	0.000404371	9.421e-05	0.000787878	0.00130296	0.000978438	0.000826304	0.000505458	0.000273569	0.0878996	0.0396909	0.00390036	0.000802011	0.000267899	0.000502843	0.00135539	0.117468	0.0395745	0.00420632	0.00949787		15	2019	44.4808	10.3631
																								16	2020	0.000256274	5.96994e-05	0.000563316	0.000937558	0.000699758	0.000593861	0.000320818	0.000173592	0.0862267	0.0403503	0.00363509	0.000775278	0.000170138	0.000319463	0.00114801	0.110692	0.0393308	0.00397494	0.00898455		16	2020	28.1901	6.56693
																								17	2021	0.000162416	3.78328e-05	0.000401866	0.000672912	0.000499571	0.000425744	0.000203549	0.00011012	0.0845072	0.0409369	0.00344083	0.000754988	0.000107995	0.000202837	0.00100561	0.104201	0.0388558	0.00378039	0.00855069		17	2021	17.8658	4.16161
																								18	2022	0.000102933	2.39762e-05	0.00028619	0.000481857	0.000356074	0.000304549	0.000129109	6.98406e-05	0.0827693	0.0414638	0.00329551	0.00073891	6.85224e-05	0.000128728	0.000905003	0.0980297	0.0381948	0.00361098	0.00816742		18	2022	11.3226	2.63739
																								19	2023	6.52348e-05	1.5195e-05	0.000203516	0.000344344	0.000253425	0.000217436	8.18752e-05	4.42866e-05	0.0810323	0.0419404	0.00318414	0.000725603	4.34646e-05	8.16682e-05	0.000831366	0.0921898	0.037386	0.00345913	0.00781702		19	2023	7.17583	1.67144
	TRANSITION PROBABILITY MATRIX																							PROPORTION OF 2005 POPULATION IN EACH STATE																						Number of individuals in each state
	2005		Asympt_NoCare	Asympt_InCare	Asympt_ART1	Asympt_ART2	Asympt_LTFU	Asympt_Dead	Int_NoCare	Int_InCare	Int_ART1	Int_ART2	Int_LTFU	Int_Dead	AIDS_NoCare	AIDS_InCare	AIDS_ART1ear	AIDS_ART1late	AIDS_ART2	AIDS_LTFU	AIDS_DEAD	Total		Period	Year	Asympt_NoCare	Asympt_InCare	Asympt_ART1	Asympt_ART2	Asympt_LTFU	Asympt_Dead	Int_NoCare	Int_InCare	Int_ART1	Int_ART2	Int_LTFU	Int_Dead	AIDS_NoCare	AIDS_InCare	AIDS_ART1ear	AIDS_ART1late	AIDS_ART2	AIDS_LTFU	AIDS_DEAD		Period	Year	Asympt_NoCare	Asympt_InCare
	2005	Asympt_NoCare	0.669194	0.0563104	0	0	0	0.018185	0.2	0.0563104	0	0	0	0	0	0	0	0	0	0	0	1		0	2004	0	0	0	0	0	0	0	0	0	0	0	0	0	0	0	0	0	0	0		0	2004	0	0
	2005	Asympt_InCare	0	0.327042	0.1111	0	0.306795	0.0170631	0	0.2	0.038	0	0	0	0	0	0	0	0	0	0	1		1	2005	1	0	0	0	0	0	0	0	0	0	0	0	0	0	0	0	0	0	0		1	2005	10964.4	0
	2005	Asympt_ART1	0	0	0.3469	0.2121	0.34	0.101	0	0	0	0	0	0	0	0	0	0	0	0	0	1		2	2006	0.669194	0.0563104	0	0	0	0.018185	0.2	0.0563104	0	0	0	0	0	0	0	0	0	0	0		2	2006	7337.29	617.408
	2005	Asympt_ART2	0	0	0	0.6364	0.2424	0.1212	0	0	0	0	0	0	0	0	0	0	0	0	0	1		3	2007	0.424109	0.0679546	0.00625609	0	0.0172758	0.0131302	0.22878	0.0959638	0.00937323	0	0.0102764	0.00705123	0.06	0.0366338	0.00501163	0	0	0	0		3	2007	4650.08	745.078
	2005	Asympt_LTFU	0	0	0.1112	0.2221	0.327315	0.018185	0	0	0.1212	0	0.2	0	0	0	0	0	0	0	0	1		4	2008	0.268783	0.0536196	0.0116411	0.00516386	0.0286298	0.00981797	0.193425	0.0938505	0.0275661	0.00163806	0.0256125	0.0092255	0.0727774	0.0844664	0.0270391	0.00411199	0	0.00478343	0.0394825		4	2008	2947.03	587.905
	2005	Asympt_Dead	0	0	0	0	0	0	0	0	0	0	0	0	0	0	0	0	0	0	0	0		5	2009	0.170344	0.0374332	0.0131791	0.012114	0.0310309	0.00812499	0.145576	0.0754167	0.0479762	0.00572529	0.0345128	0.00871219	0.0630532	0.0917656	0.0495428	0.0260212	0.00104374	0.0130578	0.0684777		5	2009	1867.71	410.431
	2005	Int_NoCare	0	0	0	0	0	0	0.52195	0.0750805	0	0	0	0.0278885	0.3	0.0750805	0	0	0	0	0	1		6	2010	0.107957	0.0248523	0.0121813	0.0173966	0.0290585	0.00710004	0.103175	0.0551208	0.0663791	0.0112582	0.0358871	0.0072675	0.0480272	0.0778521	0.0520647	0.0649233	0.00421864	0.0183907	0.0746828		6	2010	1183.68	272.49
	2005	Int_InCare	0	0	0	0	0	0	0	0.273881	0.128456	0	0.182495	0.0261679	0	0.3	0.089	0	0	0	0	1		7	2011	0.068419	0.0161195	0.0102181	0.0201088	0.0254944	0.00625447	0.0705689	0.0382424	0.0811348	0.0170512	0.0327361	0.00571325	0.034269	0.0588206	0.0444295	0.103283	0.00922083	0.0196407	0.0670181		7	2011	750.17	176.74
	2005	Int_ART1	0	0	0	0	0	0	0	0	0.971895	0.00866226	0.0143855	0.00505717	0	0	0	0	0	0	0	1		8	2012	0.0433612	0.0103366	0.00817052	0.0206268	0.0216386	0.00545208	0.0471832	0.025728	0.0920984	0.022382	0.0278559	0.00437829	0.0235372	0.0417456	0.034206	0.132801	0.0150279	0.0183433	0.0548834		8	2012	475.428	113.335
	2005	Int_ART2	0	0	0	0	0	0	0	0	0	0.980557	0.0143855	0.00505717	0	0	0	0	0	0	0	1		9	2013	0.0274806	0.00647569	0.00954015	0.0152973	0.0143617	0.00946709	0.0310703	0.0169808	0.10055	0.0275275	0.0217684	0.00334493	0.0157804	0.0285496	0.0254666	0.15195	0.0215237	0.0147432	0.0431644		9	2013	301.307	71.0018
	2005	Int_LTFU	0	0	0	0	0	0	0	0	0.1414	0.1515	0.438828	0.0278885	0	0	0	0	0	0.240383	0	1		10	2014	0.0174161	0.00408026	0.00803183	0.0117082	0.0105013	0.00758811	0.0202454	0.0110469	0.105555	0.0316009	0.0164869	0.00256566	0.0104109	0.0190739	0.0178117	0.162642	0.0269788	0.0120895	0.0332327		10	2014	190.957	44.7374
	2005	Int_Dead	0	0	0	0	0	0	0	0	0	0	0	0	0	0	0	0	0	0	0	0		11	2015	0.0110376	0.00257839	0.00624096	0.00900683	0.00778565	0.00586556	0.0130938	0.00712914	0.108206	0.0347317	0.0126582	0.00200711	0.00679256	0.0125414	0.0123417	0.166335	0.0314808	0.00990017	0.025947		11	2015	121.021	28.2704
	2005	AIDS_NoCare	0	0	0	0	0	0	0	0	0	0	0	0	0.444047	0.0938507	0.0515874	0	0	0	0.410515	1		12	2016	0.00699521	0.00163171	0.00469387	0.00687683	0.00576718	0.00446701	0.00842322	0.0045777	0.109246	0.0371671	0.00995777	0.0016276	0.00439722	0.00815961	0.00851399	0.165293	0.0350396	0.00826804	0.0207574		12	2016	76.698	17.8907
	2005	AIDS_InCare	0	0	0	0	0	0	0	0	0	0	0	0	0	0.196117	0.35989	0	0	0.0588055	0.385187	1		13	2017	0.00443329	0.00103336	0.00347305	0.00519603	0.00425196	0.00336123	0.00539759	0.00292932	0.109192	0.0391006	0.00806254	0.00137285	0.00283063	0.00527075	0.00592026	0.16118	0.0377543	0.00708949	0.017159		13	2017	48.6082	11.3302
	2005	AIDS_ART1ear	0	0	0	0	0	0	0	0	0	0	0	0	0	0	0	0.82049	0	0.0317053	0.147805	1		14	2018	0.00280964	0.000654667	0.0025451	0.00388694	0.00311787	0.00250401	0.00344892	0.0018699	0.1084	0.0406705	0.00673059	0.00120198	0.00181475	0.0033875	0.00419216	0.155214	0.0397392	0.0062409	0.0146858		14	2018	30.8059	7.17801
	2005	AIDS_ART1late	0	0	0	0	0	0	0	0	0	0	0	0	0	0	0	0.932853	0.0305939	0.0107977	0.0257552	1		15	2019	0.00178064	0.000414827	0.00185299	0.00288246	0.00227455	0.00185008	0.00219915	0.00119147	0.107116	0.0419744	0.00579094	0.0010867	0.00116	0.00216922	0.00305021	0.148232	0.041103	0.00562214	0.0129729		15	2019	19.5236	4.54831
	2005	AIDS_ART2	0	0	0	0	0	0	0	0	0	0	0	0	0	0	0	0	0.878342	0.0274461	0.0942122	1		16	2020	0.0011285	0.000262877	0.00134255	0.00212191	0.00165178	0.00135762	0.00140007	0.000758166	0.105509	0.0430805	0.00512437	0.00100798	0.000739851	0.00138539	0.00229741	0.140781	0.0419435	0.00516068	0.0117607		16	2020	12.3733	2.88228
	2005	AIDS_LTFU	0	0	0	0	0	0	0	0	0	0	0	0	0	0	0.1818	0	0.1919	0.215785	0.410515	1		17	2021	0.000715197	0.000166594	0.000968958	0.00155244	0.00119478	0.000990609	0.000890321	0.000481954	0.103696	0.0440367	0.00464794	0.000953237	0.000471114	0.000883055	0.00179997	0.133213	0.0423466	0.00480615	0.0108729		17	2021	7.84167	1.82659
	2005	AIDS_DEAD	0	0	0	0	0	0	0	0	0	0	0	0	0	0	0	0	0	0	0	0		18	2022	0.000453263	0.000105578	0.000697086	0.00112993	0.000861267	0.000719373	0.000565679	0.000306138	0.101757	0.0448768	0.00430399	0.000914173	0.00029963	0.000562045	0.00146886	0.125745	0.0423868	0.00452422	0.0101931		18	2022	4.96974	1.1576
																								19	2023	0.00028726	6.69104e-05	0.000500135	0.000818828	0.000619022	0.0005203	0.000359183	0.000194349	0.0997495	0.0456247	0.00405236	0.000885373	0.000190395	0.000357343	0.0012456	0.118507	0.0421281	0.00429173	0.0096458		19	2023	3.14962	0.73363
	TRANSITION PROBABILITY MATRIX																							PROPORTION OF 2006 POPULATION IN EACH STATE																						Number of individuals in each state
	2006		Asympt_NoCare	Asympt_InCare	Asympt_ART1	Asympt_ART2	Asympt_LTFU	Asympt_Dead	Int_NoCare	Int_InCare	Int_ART1	Int_ART2	Int_LTFU	Int_Dead	AIDS_NoCare	AIDS_InCare	AIDS_ART1ear	AIDS_ART1late	AIDS_ART2	AIDS_LTFU	AIDS_DEAD	Total		Period	Year	Asympt_NoCare	Asympt_InCare	Asympt_ART1	Asympt_ART2	Asympt_LTFU	Asympt_Dead	Int_NoCare	Int_InCare	Int_ART1	Int_ART2	Int_LTFU	Int_Dead	AIDS_NoCare	AIDS_InCare	AIDS_ART1ear	AIDS_ART1late	AIDS_ART2	AIDS_LTFU	AIDS_DEAD		Period	Year	Asympt_NoCare	Asympt_InCare
	2006	Asympt_NoCare	0.669194	0.0563104	0	0	0	0.018185	0.2	0.0563104	0	0	0	0	0	0	0	0	0	0	0	1		0	2004	0	0	0	0	0	0	0	0	0	0	0	0	0	0	0	0	0	0	0		0	2004	0	0
	2006	Asympt_InCare	0	0.327042	0.1111	0	0.306795	0.0170631	0	0.2	0.038	0	0	0	0	0	0	0	0	0	0	1		1	2005	0	0	0	0	0	0	0	0	0	0	0	0	0	0	0	0	0	0	0		1	2005	0	0
	2006	Asympt_ART1	0	0	0.3469	0.2121	0.34	0.101	0	0	0	0	0	0	0	0	0	0	0	0	0	1		2	2006	1	0	0	0	0	0	0	0	0	0	0	0	0	0	0	0	0	0	0		2	2006	10075.4	0
	2006	Asympt_ART2	0	0	0	0.6364	0.2424	0.1212	0	0	0	0	0	0	0	0	0	0	0	0	0	1		3	2007	0.63376	0.0740274	0	0	0	0.018185	0.2	0.0740274	0	0	0	0	0	0	0	0	0	0	0		3	2007	6385.41	745.859
	2006	Asympt_LTFU	0	0	0.1112	0.2221	0.327315	0.018185	0	0	0.1212	0	0.2	0	0	0	0	0	0	0	0	1		4	2008	0.401652	0.0711257	0.00822445	0	0.0227113	0.0127881	0.221693	0.101736	0.0123223	0	0.0135096	0.00751485	0.06	0.0419489	0.00658844	0	0	0	0		4	2008	4046.82	716.623
	2006	Asympt_Dead	0	0	0	0	0	0	0	0	0	0	0	0	0	0	0	0	0	0	0	0		5	2009	0.254551	0.0529943	0.0132806	0.00678858	0.0320511	0.00976136	0.185569	0.0937039	0.0324104	0.00215345	0.0292143	0.00928401	0.0706514	0.0856971	0.0303098	0.00540575	0	0.0059232	0.0417629		5	2009	2564.71	533.941
	2006	Int_NoCare	0	0	0	0	0	0	0.52195	0.0750805	0	0	0	0.0278885	0.3	0.0750805	0	0	0	0	0	1		6	2010	0.161324	0.0361751	0.0140588	0.0142556	0.0329102	0.00828023	0.139001	0.0734226	0.0535656	0.0068183	0.036828	0.00861683	0.0605497	0.090101	0.0501601	0.0299116	0.00130205	0.0143596	0.0690636		6	2010	1625.41	364.48
	2006	Int_InCare	0	0	0	0	0	0	0	0.273881	0.128456	0	0.182495	0.0261679	0	0.3	0.089	0	0	0	0	1		7	2011	0.102241	0.0237732	0.0125557	0.0193635	0.0301059	0.00729714	0.0982492	0.0530063	0.0720626	0.0127292	0.0370111	0.00713029	0.0458816	0.0752262	0.0512741	0.069059	0.00481436	0.0191989	0.0737641		7	2011	1030.12	239.525
	2006	Int_ART1	0	0	0	0	0	0	0	0	0.971895	0.00866226	0.0143855	0.00505717	0	0	0	0	0	0	0	1		8	2012	0.0647962	0.0153434	0.0103445	0.0216725	0.0261102	0.00642735	0.0670876	0.0365382	0.0866319	0.0187131	0.0331559	0.00558808	0.0326432	0.0563709	0.0431408	0.106492	0.0100257	0.0199669	0.0655035		8	2012	652.85	154.592
	2006	Int_ART2	0	0	0	0	0	0	0	0	0	0.980557	0.0143855	0.00505717	0	0	0	0	0	0	0	1		9	2013	0.0410652	0.00964433	0.0120685	0.0171966	0.0174441	0.0107902	0.044806	0.0244942	0.09826	0.0247925	0.0266158	0.00428452	0.0223805	0.0398269	0.0335742	0.134738	0.0167023	0.0169747	0.0533743		9	2013	413.75	97.1708
	2006	Int_LTFU	0	0	0	0	0	0	0	0	0.1414	0.1515	0.438828	0.0278885	0	0	0	0	0	0.240383	0	1		10	2014	0.0260255	0.006087	0.010177	0.0137358	0.0130152	0.00905065	0.0294827	0.0160998	0.105603	0.0297316	0.0203335	0.00325511	0.0149874	0.0271664	0.0241762	0.153238	0.0227357	0.0141806	0.0415029		10	2014	262.218	61.3292
	2006	Int_Dead	0	0	0	0	0	0	0	0	0	0	0	0	0	0	0	0	0	0	0	0		11	2015	0.0164939	0.00384974	0.00795521	0.0108812	0.00979781	0.00717025	0.0192007	0.0104635	0.109929	0.0335596	0.0155895	0.00249501	0.0098798	0.0181108	0.0169742	0.162785	0.027952	0.0115879	0.0321		11	2015	166.184	38.7878
	2006	AIDS_NoCare	0	0	0	0	0	0	0	0	0	0	0	0	0.444047	0.0938507	0.0515874	0	0	0	0.410515	1		12	2016	0.0104532	0.00243729	0.00602388	0.00848323	0.00734059	0.00555767	0.0124134	0.00675186	0.112136	0.036536	0.0121445	0.0019697	0.00644248	0.0118957	0.011739	0.165782	0.0322235	0.00955674	0.0251237		12	2016	105.32	24.5568
	2006	AIDS_InCare	0	0	0	0	0	0	0	0	0	0	0	0	0	0.425589	0.130418	0	0	0.0588055	0.385187	1		13	2017	0.00662481	0.00154387	0.00448558	0.00650965	0.00545971	0.00423809	0.00798336	0.00433573	0.11287	0.0388822	0.00967775	0.00161343	0.00416893	0.00773566	0.00810998	0.164282	0.0355952	0.00805207	0.0201907		13	2017	66.7479	15.5551
	2006	AIDS_ART1ear	0	0	0	0	0	0	0	0	0	0	0	0	0	0	0	0.82049	0	0.0317053	0.147805	1		14	2018	0.00419854	0.000978189	0.00330559	0.00492768	0.00403164	0.00319036	0.0051147	0.00277465	0.112595	0.0407656	0.00792212	0.00137344	0.0026829	0.00499553	0.00565761	0.159905	0.0381613	0.00695744	0.0167799		14	2018	42.3022	9.85569
	2006	AIDS_ART1late	0	0	0	0	0	0	0	0	0	0	0	0	0	0	0	0.932853	0.0305939	0.0107977	0.0257552	1		15	2019	0.00266087	0.000619858	0.00241833	0.00368857	0.00295807	0.00237694	0.00326768	0.00177121	0.111633	0.0423086	0.00667525	0.00121175	0.00171969	0.00321004	0.00402362	0.15381	0.0400269	0.00616088	0.0144316		15	2019	26.8094	6.24534
	2006	AIDS_ART2	0	0	0	0	0	0	0	0	0	0	0	0	0	0	0	0	0.878342	0.0274461	0.0942122	1		16	2020	0.00168635	0.000392816	0.00175942	0.00273586	0.0021584	0.00175615	0.00208336	0.00112858	0.110214	0.0435991	0.00578899	0.00110215	0.00109906	0.00205531	0.00294272	0.146783	0.0412942	0.00557417	0.0127987		16	2020	16.9907	3.9578
	2006	AIDS_LTFU	0	0	0	0	0	0	0	0	0	0	0	0	0	0	0.1818	0	0.1919	0.215785	0.410515	1		17	2021	0.00106874	0.000248943	0.00127434	0.00201403	0.00156751	0.00128862	0.00132625	0.00071813	0.108495	0.0447001	0.00515682	0.00102694	0.000700906	0.0013125	0.00222918	0.139342	0.0420559	0.00513275	0.0116369		17	2021	10.7681	2.50821
	2006	AIDS_DEAD	0	0	0	0	0	0	0	0	0	0	0	0	0	0	0	0	0	0	0	0		18	2022	0.000677327	0.000157768	0.000919579	0.00147345	0.00113381	0.000940196	0.000843327	0.000456492	0.106587	0.0456563	0.00470298	0.00097433	0.000446278	0.000836526	0.00175692	0.131814	0.0423948	0.00479099	0.0107808		18	2022	6.82436	1.58958
																								19	2023	0.000429263	9.99862e-05	0.000661502	0.00107239	0.00081729	0.00068272	0.000535797	0.000289958	0.104565	0.0464994	0.00437397	0.000936543	0.000283817	0.000532397	0.00144196	0.124405	0.0423828	0.00451737	0.0101209		19	2023	4.32501	1.0074
	TRANSITION PROBABILITY MATRIX																							PROPORTION OF 2007 POPULATION IN EACH STATE																						Number of individuals in each state
	2007		Asympt_NoCare	Asympt_InCare	Asympt_ART1	Asympt_ART2	Asympt_LTFU	Asympt_Dead	Int_NoCare	Int_InCare	Int_ART1	Int_ART2	Int_LTFU	Int_Dead	AIDS_NoCare	AIDS_InCare	AIDS_ART1ear	AIDS_ART1late	AIDS_ART2	AIDS_LTFU	AIDS_DEAD	Total		Period	Year	Asympt_NoCare	Asympt_InCare	Asympt_ART1	Asympt_ART2	Asympt_LTFU	Asympt_Dead	Int_NoCare	Int_InCare	Int_ART1	Int_ART2	Int_LTFU	Int_Dead	AIDS_NoCare	AIDS_InCare	AIDS_ART1ear	AIDS_ART1late	AIDS_ART2	AIDS_LTFU	AIDS_DEAD		Period	Year	Asympt_NoCare	Asympt_InCare
	2007	Asympt_NoCare	0.63376	0.0740274	0	0	0	0.018185	0.2	0.0740274	0	0	0	0	0	0	0	0	0	0	0	1		0	2004	0	0	0	0	0	0	0	0	0	0	0	0	0	0	0	0	0	0	0		0	2004	0	0
	2007	Asympt_InCare	0	0.327042	0.1111	0	0.306795	0.0170631	0	0.2	0.038	0	0	0	0	0	0	0	0	0	0	1		1	2005	0	0	0	0	0	0	0	0	0	0	0	0	0	0	0	0	0	0	0		1	2005	0	0
	2007	Asympt_ART1	0	0	0.3469	0.2121	0.34	0.101	0	0	0	0	0	0	0	0	0	0	0	0	0	1		2	2006	0	0	0	0	0	0	0	0	0	0	0	0	0	0	0	0	0	0	0		2	2006	0	0
	2007	Asympt_ART2	0	0	0	0.6364	0.2424	0.1212	0	0	0	0	0	0	0	0	0	0	0	0	0	1		3	2007	1	0	0	0	0	0	0	0	0	0	0	0	0	0	0	0	0	0	0		3	2007	10186	0
	2007	Asympt_LTFU	0	0	0.1112	0.2221	0.327315	0.018185	0	0	0.1212	0	0.2	0	0	0	0	0	0	0	0	1		4	2008	0.63376	0.0740274	0	0	0	0.018185	0.2	0.0740274	0	0	0	0	0	0	0	0	0	0	0		4	2008	6455.48	754.043
	2007	Asympt_Dead	0	0	0	0	0	0	0	0	0	0	0	0	0	0	0	0	0	0	0	0		5	2009	0.401652	0.0711257	0.00822445	0	0.0227113	0.0127881	0.221693	0.101736	0.0123223	0	0.0135096	0.00751485	0.06	0.0419489	0.00658844	0	0	0	0		5	2009	4091.23	724.486
	2007	Int_NoCare	0	0	0	0	0	0	0.474705	0.0987032	0	0	0	0.0278885	0.3	0.0987032	0	0	0	0	0	1		6	2010	0.254551	0.0529943	0.0132806	0.00678858	0.0320511	0.00976136	0.185569	0.0937039	0.0324104	0.00215345	0.0292143	0.00928401	0.0706514	0.0856971	0.0303098	0.00540575	0	0.0059232	0.0417629		6	2010	2592.86	539.8
	2007	Int_InCare	0	0	0	0	0	0	0	0.273881	0.128456	0	0.182495	0.0261679	0	0.3	0.089	0	0	0	0	1		7	2011	0.161324	0.0361751	0.0140588	0.0142556	0.0329102	0.00828023	0.139001	0.0734226	0.0535656	0.0068183	0.036828	0.00861683	0.0605497	0.090101	0.0501601	0.0299116	0.00130205	0.0143596	0.0690636		7	2011	1643.25	368.48
	2007	Int_ART1	0	0	0	0	0	0	0	0	0.971895	0.00866226	0.0143855	0.00505717	0	0	0	0	0	0	0	1		8	2012	0.102241	0.0237732	0.0125557	0.0193635	0.0301059	0.00729714	0.0982492	0.0530063	0.0720626	0.0127292	0.0370111	0.00713029	0.0458816	0.0752262	0.0512741	0.069059	0.00481436	0.0191989	0.0737641		8	2012	1041.43	242.154
	2007	Int_ART2	0	0	0	0	0	0	0	0	0	0.980557	0.0143855	0.00505717	0	0	0	0	0	0	0	1		9	2013	0.0647962	0.0150796	0.014925	0.0175745	0.0206036	0.0114113	0.0670876	0.0365382	0.0876836	0.0194607	0.0316606	0.00558808	0.0326432	0.0563709	0.0437225	0.106492	0.0108013	0.0186095	0.0655035		9	2013	660.014	153.6
	2007	Int_LTFU	0	0	0	0	0	0	0	0	0.1414	0.1515	0.438828	0.0278885	0	0	0	0	0	0.240383	0	1		10	2014	0.0410652	0.00956096	0.0127556	0.0152047	0.0158938	0.0103277	0.044806	0.0244415	0.0983074	0.025278	0.0249446	0.00425192	0.0223805	0.0398269	0.0332863	0.135215	0.0170683	0.0164581	0.0529761		10	2014	418.29	97.3879
	2007	Int_Dead	0	0	0	0	0	0	0	0	0	0	0	0	0	0	0	0	0	0	0	0		11	2015	0.0260255	0.00606066	0.0101137	0.0126916	0.0122585	0.00853616	0.0294827	0.0160687	0.105165	0.0299211	0.0193557	0.00320982	0.0149874	0.0271505	0.024062	0.153447	0.0229517	0.0137099	0.0412951		11	2015	265.096	61.7338
	2007	AIDS_NoCare	0	0	0	0	0	0	0	0	0	0	0	0	0.0690575	0.46884	0.0515874	0	0	0	0.410515	1		12	2016	0.0164939	0.00384141	0.00775693	0.0102565	0.00934956	0.00681632	0.0192007	0.0104497	0.109242	0.0335737	0.0150393	0.00246567	0.0098798	0.0180996	0.0168648	0.162886	0.0280388	0.0112882	0.0319096		12	2016	168.007	39.1286
	2007	AIDS_InCare	0	0	0	0	0	0	0	0	0	0	0	0	0	0.172217	0.38379	0	0	0.0588055	0.385187	1		13	2017	0.0104532	0.00243467	0.00583909	0.0080764	0.00704967	0.00531371	0.0124134	0.00674642	0.111318	0.0364494	0.0118235	0.00195059	0.00644248	0.0118902	0.0116693	0.165786	0.0322332	0.00938034	0.0249909		13	2017	106.476	24.7995
	2007	AIDS_ART1ear	0	0	0	0	0	0	0	0	0	0	0	0	0	0	0	0.82049	0	0.0317053	0.147805	1		14	2018	0.00662481	0.00154303	0.00434219	0.00623314	0.00526233	0.00406805	0.00798336	0.00433372	0.111984	0.0387351	0.00947764	0.00159975	0.00416893	0.00773335	0.00806969	0.164229	0.0355629	0.00794708	0.0201069		14	2018	67.4804	15.7174
	2007	AIDS_ART1late	0	0	0	0	0	0	0	0	0	0	0	0	0	0	0	0.932853	0.0305939	0.0107977	0.0257552	1		15	2019	0.00419854	0.000977927	0.00320076	0.00473604	0.00389498	0.00307121	0.0051147	0.00277393	0.111675	0.0405794	0.00778769	0.00136258	0.0026829	0.00499464	0.00563416	0.159822	0.0381069	0.00689123	0.0167255		15	2019	42.7664	9.96116
	2007	AIDS_ART2	0	0	0	0	0	0	0	0	0	0	0	0	0	0	0	0	0.878342	0.0274461	0.0942122	1		16	2020	0.00266087	0.000619775	0.00234344	0.00355463	0.0028626	0.00229328	0.00326768	0.00177096	0.1107	0.0420949	0.00657832	0.00120239	0.00171969	0.00320971	0.00400913	0.153714	0.0399613	0.00611578	0.0143933		16	2020	27.1036	6.31303
	2007	AIDS_LTFU	0	0	0	0	0	0	0	0	0	0	0	0	0	0	0.1818	0	0.1919	0.215785	0.410515	1		17	2021	0.00168635	0.00039279	0.00170641	0.00264191	0.00209145	0.00169735	0.00208336	0.00112849	0.109278	0.0433649	0.00571473	0.00109364	0.00109906	0.00205519	0.00293299	0.146682	0.0412231	0.00554101	0.0127692		17	2021	17.1772	4.00096
	2007	AIDS_DEAD	0	0	0	0	0	0	0	0	0	0	0	0	0	0	0	0	0	0	0	0		18	2022	0.00106874	0.000248935	0.00123696	0.00194803	0.00152048	0.00124728	0.00132625	0.000718101	0.107565	0.0444495	0.005097	0.00101895	0.000700906	0.00131246	0.00222209	0.139239	0.0419827	0.00510672	0.0116125		18	2022	10.8862	2.53565
																								19	2023	0.000677327	0.000157765	0.000893265	0.00142707	0.00110076	0.000911128	0.000843327	0.000456483	0.105667	0.0453922	0.00465275	0.000966691	0.000446278	0.000836513	0.00175138	0.131713	0.0423213	0.00476949	0.0107595		19	2023	6.89925	1.607
	TRANSITION PROBABILITY MATRIX																							PROPORTION OF 2008 POPULATION IN EACH STATE																						Number of individuals in each state
	2008		Asympt_NoCare	Asympt_InCare	Asympt_ART1	Asympt_ART2	Asympt_LTFU	Asympt_Dead	Int_NoCare	Int_InCare	Int_ART1	Int_ART2	Int_LTFU	Int_Dead	AIDS_NoCare	AIDS_InCare	AIDS_ART1ear	AIDS_ART1late	AIDS_ART2	AIDS_LTFU	AIDS_DEAD	Total		Period	Year	Asympt_NoCare	Asympt_InCare	Asympt_ART1	Asympt_ART2	Asympt_LTFU	Asympt_Dead	Int_NoCare	Int_InCare	Int_ART1	Int_ART2	Int_LTFU	Int_Dead	AIDS_NoCare	AIDS_InCare	AIDS_ART1ear	AIDS_ART1late	AIDS_ART2	AIDS_LTFU	AIDS_DEAD		Period	Year	Asympt_NoCare	Asympt_InCare
	2008	Asympt_NoCare	0.63376	0.0740274	0	0	0	0.018185	0.2	0.0740274	0	0	0	0	0	0	0	0	0	0	0	1		0	2004	0	0	0	0	0	0	0	0	0	0	0	0	0	0	0	0	0	0	0		0	2004	0	0
	2008	Asympt_InCare	0	0.327042	0.1111	0	0.306795	0.0170631	0	0.2	0.038	0	0	0	0	0	0	0	0	0	0	1		1	2005	0	0	0	0	0	0	0	0	0	0	0	0	0	0	0	0	0	0	0		1	2005	0	0
	2008	Asympt_ART1	0	0	0.3469	0.2121	0.34	0.101	0	0	0	0	0	0	0	0	0	0	0	0	0	1		2	2006	0	0	0	0	0	0	0	0	0	0	0	0	0	0	0	0	0	0	0		2	2006	0	0
	2008	Asympt_ART2	0	0	0	0.6364	0.2424	0.1212	0	0	0	0	0	0	0	0	0	0	0	0	0	1		3	2007	0	0	0	0	0	0	0	0	0	0	0	0	0	0	0	0	0	0	0		3	2007	0	0
	2008	Asympt_LTFU	0	0	0.1112	0.2221	0.327315	0.018185	0	0	0.1212	0	0.2	0	0	0	0	0	0	0	0	1		4	2008	1	0	0	0	0	0	0	0	0	0	0	0	0	0	0	0	0	0	0		4	2008	9220.12	0
	2008	Asympt_Dead	0	0	0	0	0	0	0	0	0	0	0	0	0	0	0	0	0	0	0	0		5	2009	0.63376	0.0740274	0	0	0	0.018185	0.2	0.0740274	0	0	0	0	0	0	0	0	0	0	0		5	2009	5843.34	682.542
	2008	Int_NoCare	0	0	0	0	0	0	0.474705	0.0987032	0	0	0	0.0278885	0.3	0.0987032	0	0	0	0	0	1		6	2010	0.401652	0.0711257	0.00822445	0	0.0227113	0.0127881	0.221693	0.101736	0.0123223	0	0.0135096	0.00751485	0.06	0.0419489	0.00658844	0	0	0	0		6	2010	3703.28	655.787
	2008	Int_InCare	0	0	0	0	0	0	0	0.273881	0.128456	0	0.182495	0.0261679	0	0.3	0.089	0	0	0	0	1		7	2011	0.254551	0.0529943	0.0132806	0.00678858	0.0320511	0.00976136	0.185569	0.0937039	0.0324104	0.00215345	0.0292143	0.00928401	0.0706514	0.0856971	0.0303098	0.00540575	0	0.0059232	0.0417629		7	2011	2346.99	488.614
	2008	Int_ART1	0	0	0	0	0	0	0	0	0.971895	0.00866226	0.0143855	0.00505717	0	0	0	0	0	0	0	1		8	2012	0.161324	0.0361751	0.0140588	0.0142556	0.0329102	0.00828023	0.139001	0.0734226	0.0535656	0.0068183	0.036828	0.00861683	0.0605497	0.090101	0.0501601	0.0299116	0.00130205	0.0143596	0.0690636		8	2012	1487.43	333.539
	2008	Int_ART2	0	0	0	0	0	0	0	0	0	0.980557	0.0143855	0.00505717	0	0	0	0	0	0	0	1		9	2013	0.102241	0.0233716	0.0177017	0.0163497	0.0238872	0.0114527	0.0982492	0.0530063	0.0731389	0.0134731	0.0355233	0.00713029	0.0458816	0.0752262	0.0517092	0.069059	0.00539448	0.0181837	0.0737641		9	2013	942.673	215.489
	2008	Int_LTFU	0	0	0	0	0	0	0	0	0.1414	0.1515	0.438828	0.0278885	0	0	0	0	0	0.240383	0	1		10	2014	0.0647962	0.0149527	0.015677	0.0160042	0.0192407	0.0113873	0.0670876	0.0364579	0.0876574	0.019944	0.0298502	0.00555579	0.0326432	0.0563709	0.0435072	0.106849	0.0110751	0.0181343	0.0652057		10	2014	597.428	137.866
	2008	Int_Dead	0	0	0	0	0	0	0	0	0	0	0	0	0	0	0	0	0	0	0	0		11	2015	0.0410652	0.00952087	0.0127562	0.0143948	0.0152835	0.00996102	0.044806	0.0243941	0.0977954	0.0254409	0.0239426	0.00420164	0.0223805	0.0398028	0.0331784	0.135371	0.0172092	0.0159585	0.0527842		11	2015	378.626	87.7836
	2008	AIDS_NoCare	0	0	0	0	0	0	0	0	0	0	0	0	0.0690575	0.46884	0.0515874	0	0	0	0.410515	1		12	2016	0.0260255	0.00604799	0.00997342	0.0122124	0.011908	0.00827092	0.0294827	0.0160477	0.104418	0.0299043	0.0188207	0.00317887	0.0149874	0.0271334	0.0239414	0.153504	0.0229643	0.0133973	0.0410821		12	2016	239.958	55.7632
	2008	AIDS_InCare	0	0	0	0	0	0	0	0	0	0	0	0	0	0.135546	0.420461	0	0	0.0588055	0.385187	1		13	2017	0.0164939	0.00383741	0.00761794	0.00994541	0.00912501	0.00663134	0.0192007	0.0104414	0.10838	0.0334589	0.0147412	0.00244634	0.0098798	0.0180911	0.0167892	0.162841	0.027979	0.0111104	0.0317594		13	2017	152.076	35.3814
	2008	AIDS_ART1ear	0	0	0	0	0	0	0	0	0	0	0	0	0	0	0	0.82049	0	0.0317053	0.147805	1		14	2018	0.0104532	0.0024334	0.00572971	0.007865	0.00689809	0.00518409	0.0124134	0.00674335	0.110401	0.0362783	0.0116443	0.00193712	0.00644248	0.0118867	0.0116272	0.165682	0.032138	0.00927787	0.0248967		14	2018	96.3797	22.4363
	2008	AIDS_ART1late	0	0	0	0	0	0	0	0	0	0	0	0	0	0	0	0.932853	0.0305939	0.0107977	0.0257552	1		15	2019	0.00662481	0.00154264	0.00426192	0.00608653	0.00515756	0.00397699	0.00798336	0.00433262	0.111044	0.0385285	0.0093597	0.00158918	0.00416893	0.00773199	0.00804616	0.164097	0.0354522	0.00788384	0.0200455		15	2019	61.0816	14.2233
	2008	AIDS_ART2	0	0	0	0	0	0	0	0	0	0	0	0	0	0	0	0	0.878342	0.0274461	0.0942122	1		16	2020	0.00419854	0.000977801	0.00314337	0.00463351	0.00382182	0.00300719	0.0051147	0.00277355	0.110728	0.0403484	0.00770305	0.00135346	0.0026829	0.00499414	0.00562007	0.15968	0.0379909	0.00684842	0.0166817		16	2020	38.7111	9.01544
	2008	AIDS_LTFU	0	0	0	0	0	0	0	0	0	0	0	0	0	0	0.1818	0	0.1919	0.215785	0.410515	1		17	2021	0.00266087	0.000619735	0.00230281	0.00348268	0.0028113	0.00224825	0.00326768	0.00177083	0.109756	0.0418457	0.00651295	0.00119407	0.00171969	0.00320954	0.0039998	0.153569	0.0398451	0.00608403	0.0143589		17	2021	24.5335	5.71403
	2008	AIDS_DEAD	0	0	0	0	0	0	0	0	0	0	0	0	0	0	0	0	0	0	0	0		18	2022	0.00168635	0.000392777	0.00167777	0.00259136	0.00205543	0.00166568	0.00208336	0.00112845	0.108344	0.0431011	0.00566125	0.00108578	0.00109906	0.00205513	0.00292617	0.146539	0.0411093	0.00551564	0.0127401		18	2022	15.5484	3.62146
																								19	2023	0.00106874	0.000248931	0.00121679	0.0019125	0.00149516	0.00122501	0.00132625	0.000718087	0.106644	0.0441737	0.00505124	0.0010114	0.000700906	0.00131244	0.00221668	0.139101	0.0418725	0.0050853	0.0115867		19	2023	9.85394	2.29517
	TRANSITION PROBABILITY MATRIX																							PROPORTION OF 2009 POPULATION IN EACH STATE																						Number of individuals in each state
	2009		Asympt_NoCare	Asympt_InCare	Asympt_ART1	Asympt_ART2	Asympt_LTFU	Asympt_Dead	Int_NoCare	Int_InCare	Int_ART1	Int_ART2	Int_LTFU	Int_Dead	AIDS_NoCare	AIDS_InCare	AIDS_ART1ear	AIDS_ART1late	AIDS_ART2	AIDS_LTFU	AIDS_DEAD	Total		Period	Year	Asympt_NoCare	Asympt_InCare	Asympt_ART1	Asympt_ART2	Asympt_LTFU	Asympt_Dead	Int_NoCare	Int_InCare	Int_ART1	Int_ART2	Int_LTFU	Int_Dead	AIDS_NoCare	AIDS_InCare	AIDS_ART1ear	AIDS_ART1late	AIDS_ART2	AIDS_LTFU	AIDS_DEAD		Period	Year	Asympt_NoCare	Asympt_InCare
	2009	Asympt_NoCare	0.63376	0.0740274	0	0	0	0.018185	0.2	0.0740274	0	0	0	0	0	0	0	0	0	0	0	1		0	2004	0	0	0	0	0	0	0	0	0	0	0	0	0	0	0	0	0	0	0		0	2004	0	0
	2009	Asympt_InCare	0	0.327042	0.1111	0	0.306795	0.0170631	0	0.2	0.038	0	0	0	0	0	0	0	0	0	0	1		1	2005	0	0	0	0	0	0	0	0	0	0	0	0	0	0	0	0	0	0	0		1	2005	0	0
	2009	Asympt_ART1	0	0	0.3469	0.2121	0.34	0.101	0	0	0	0	0	0	0	0	0	0	0	0	0	1		2	2006	0	0	0	0	0	0	0	0	0	0	0	0	0	0	0	0	0	0	0		2	2006	0	0
	2009	Asympt_ART2	0	0	0	0.6364	0.2424	0.1212	0	0	0	0	0	0	0	0	0	0	0	0	0	1		3	2007	0	0	0	0	0	0	0	0	0	0	0	0	0	0	0	0	0	0	0		3	2007	0	0
	2009	Asympt_LTFU	0	0	0.1112	0.2221	0.327315	0.018185	0	0	0.1212	0	0.2	0	0	0	0	0	0	0	0	1		4	2008	0	0	0	0	0	0	0	0	0	0	0	0	0	0	0	0	0	0	0		4	2008	0	0
	2009	Asympt_Dead	0	0	0	0	0	0	0	0	0	0	0	0	0	0	0	0	0	0	0	0		5	2009	1	0	0	0	0	0	0	0	0	0	0	0	0	0	0	0	0	0	0		5	2009	8588.04	0
	2009	Int_NoCare	0	0	0	0	0	0	0.474705	0.0987032	0	0	0	0.0278885	0.3	0.0987032	0	0	0	0	0	1		6	2010	0.63376	0.0740274	0	0	0	0.018185	0.2	0.0740274	0	0	0	0	0	0	0	0	0	0	0		6	2010	5442.76	635.751
	2009	Int_InCare	0	0	0	0	0	0	0	0.273881	0.128456	0	0.182495	0.0261679	0	0.3	0.089	0	0	0	0	1		7	2011	0.401652	0.0711257	0.00822445	0	0.0227113	0.0127881	0.221693	0.101736	0.0123223	0	0.0135096	0.00751485	0.06	0.0419489	0.00658844	0	0	0	0		7	2011	3449.4	610.83
	2009	Int_ART1	0	0	0	0	0	0	0	0	0.971895	0.00866226	0.0143855	0.00505717	0	0	0	0	0	0	0	1		8	2012	0.254551	0.0529943	0.0132806	0.00678858	0.0320511	0.00976136	0.185569	0.0937039	0.0324104	0.00215345	0.0292143	0.00928401	0.0706514	0.0856971	0.0303098	0.00540575	0	0.0059232	0.0417629		8	2012	2186.09	455.117
	2009	Int_ART2	0	0	0	0	0	0	0	0	0	0.980557	0.0143855	0.00505717	0	0	0	0	0	0	0	1		9	2013	0.161324	0.0355869	0.0192358	0.0128254	0.0267838	0.0109243	0.139001	0.0734226	0.0544795	0.00740843	0.0356477	0.00861683	0.0605497	0.090101	0.0503395	0.0299116	0.00154134	0.0139408	0.0690636		9	2013	1385.46	305.621
	2009	Int_LTFU	0	0	0	0	0	0	0	0	0.1414	0.1515	0.438828	0.0278885	0	0	0	0	0	0.240383	0	1		10	2014	0.102241	0.0231858	0.0184645	0.0154784	0.0229068	0.0119292	0.0982492	0.0528886	0.0730096	0.013857	0.0338494	0.00710498	0.0458816	0.0752262	0.0516204	0.0692062	0.00550739	0.0178515	0.0736413		10	2014	878.048	199.12
	2009	Int_Dead	0	0	0	0	0	0	0	0	0	0	0	0	0	0	0	0	0	0	0	0		11	2015	0.0647962	0.014894	0.01576	0.0155783	0.0188764	0.0112476	0.0670876	0.0363885	0.0871103	0.020032	0.0289695	0.00550732	0.0326432	0.0563356	0.0434262	0.106913	0.0111016	0.0176856	0.0650706		11	2015	556.472	127.91
	2009	AIDS_NoCare	0	0	0	0	0	0	0	0	0	0	0	0	0.0690575	0.46884	0.0515874	0	0	0	0.410515	1		12	2016	0.0410652	0.00950232	0.0127032	0.0141507	0.0150921	0.00983681	0.044806	0.0243634	0.0970624	0.0253711	0.0234995	0.00417294	0.0223805	0.0397777	0.0330618	0.135365	0.0171302	0.0156785	0.0525786		12	2016	352.67	81.6063
	2009	AIDS_InCare	0	0	0	0	0	0	0	0	0	0	0	0	0	0.1231	0.432907	0	0	0.0588055	0.385187	1		13	2017	0.0260255	0.00604213	0.00990614	0.012055	0.0117903	0.00817999	0.0294827	0.0160356	0.103604	0.0297535	0.0185888	0.00316165	0.0149874	0.027121	0.0238683	0.153403	0.0228296	0.0132428	0.0409326		13	2017	223.508	51.8901
	2009	AIDS_ART1ear	0	0	0	0	0	0	0	0	0	0	0	0	0	0	0	0.82049	0	0.0317053	0.147805	1		14	2018	0.0164939	0.00383556	0.0075625	0.00983817	0.00904678	0.00656623	0.0192007	0.0104369	0.107534	0.0332641	0.0146092	0.00243467	0.0098798	0.018086	0.01675	0.162686	0.0278217	0.0110243	0.0316652		14	2018	141.65	32.94
	2009	AIDS_ART1late	0	0	0	0	0	0	0	0	0	0	0	0	0	0	0	0.932853	0.0305939	0.0107977	0.0257552	1		15	2019	0.0104532	0.00243282	0.00568857	0.00779035	0.0068443	0.00513786	0.0124134	0.00674175	0.109547	0.0360573	0.0115602	0.00192806	0.00644248	0.0118847	0.0116064	0.165505	0.0319751	0.00922611	0.0248348		15	2019	89.7724	20.8931
	2009	AIDS_ART2	0	0	0	0	0	0	0	0	0	0	0	0	0	0	0	0	0.878342	0.0274461	0.0942122	1		16	2020	0.00662481	0.00154245	0.00423244	0.00603416	0.00512005	0.00394432	0.00798336	0.00433207	0.110193	0.03829	0.0092997	0.00158135	0.00416893	0.00773127	0.00803418	0.163915	0.0352918	0.00784898	0.0200006		16	2020	56.8942	13.2466
	2009	AIDS_LTFU	0	0	0	0	0	0	0	0	0	0	0	0	0	0	0.1818	0	0.1919	0.215785	0.410515	1		17	2021	0.00419854	0.000977742	0.0031225	0.0045967	0.00379553	0.00298415	0.0051147	0.00277336	0.109886	0.0400969	0.00765587	0.00134627	0.0026829	0.00499389	0.00561231	0.159501	0.0378364	0.00682215	0.0166456		17	2021	36.0573	8.39689
	2009	AIDS_DEAD	0	0	0	0	0	0	0	0	0	0	0	0	0	0	0	0	0	0	0	0		18	2022	0.00266087	0.000619717	0.0022881	0.00345679	0.00279283	0.00223203	0.00326768	0.00177076	0.108927	0.0415836	0.00647313	0.00118722	0.00171969	0.00320945	0.0039941	0.153396	0.0396978	0.00606243	0.0143277		18	2022	22.8516	5.32215
																								19	2023	0.00168635	0.000392772	0.00166742	0.00257315	0.00204244	0.00165427	0.00208336	0.00112843	0.107529	0.0428301	0.00562598	0.00107915	0.00109906	0.0020551	0.00292155	0.146373	0.0409695	0.00549683	0.012712		19	2023	14.4825	3.37314
	TRANSITION PROBABILITY MATRIX																							PROPORTION OF 2010 POPULATION IN EACH STATE																						Number of individuals in each state
	2010		Asympt_NoCare	Asympt_InCare	Asympt_ART1	Asympt_ART2	Asympt_LTFU	Asympt_Dead	Int_NoCare	Int_InCare	Int_ART1	Int_ART2	Int_LTFU	Int_Dead	AIDS_NoCare	AIDS_InCare	AIDS_ART1ear	AIDS_ART1late	AIDS_ART2	AIDS_LTFU	AIDS_DEAD	Total		Period	Year	Asympt_NoCare	Asympt_InCare	Asympt_ART1	Asympt_ART2	Asympt_LTFU	Asympt_Dead	Int_NoCare	Int_InCare	Int_ART1	Int_ART2	Int_LTFU	Int_Dead	AIDS_NoCare	AIDS_InCare	AIDS_ART1ear	AIDS_ART1late	AIDS_ART2	AIDS_LTFU	AIDS_DEAD		Period	Year	Asympt_NoCare	Asympt_InCare
	2010	Asympt_NoCare	0.63376	0.0740274	0	0	0	0.018185	0.2	0.0740274	0	0	0	0	0	0	0	0	0	0	0	1		0	2004	0	0	0	0	0	0	0	0	0	0	0	0	0	0	0	0	0	0	0		0	2004	0	0
	2010	Asympt_InCare	0	0.327042	0.1111	0	0.306795	0.0170631	0	0.2	0.038	0	0	0	0	0	0	0	0	0	0	1		1	2005	0	0	0	0	0	0	0	0	0	0	0	0	0	0	0	0	0	0	0		1	2005	0	0
	2010	Asympt_ART1	0	0	0.3469	0.2121	0.34	0.101	0	0	0	0	0	0	0	0	0	0	0	0	0	1		2	2006	0	0	0	0	0	0	0	0	0	0	0	0	0	0	0	0	0	0	0		2	2006	0	0
	2010	Asympt_ART2	0	0	0	0.6364	0.2424	0.1212	0	0	0	0	0	0	0	0	0	0	0	0	0	1		3	2007	0	0	0	0	0	0	0	0	0	0	0	0	0	0	0	0	0	0	0		3	2007	0	0
	2010	Asympt_LTFU	0	0	0.1112	0.2221	0.327315	0.018185	0	0	0.1212	0	0.2	0	0	0	0	0	0	0	0	1		4	2008	0	0	0	0	0	0	0	0	0	0	0	0	0	0	0	0	0	0	0		4	2008	0	0
	2010	Asympt_Dead	0	0	0	0	0	0	0	0	0	0	0	0	0	0	0	0	0	0	0	0		5	2009	0	0	0	0	0	0	0	0	0	0	0	0	0	0	0	0	0	0	0		5	2009	0	0
	2010	Int_NoCare	0	0	0	0	0	0	0.474705	0.0987032	0	0	0	0.0278885	0.3	0.0987032	0	0	0	0	0	1		6	2010	1	0	0	0	0	0	0	0	0	0	0	0	0	0	0	0	0	0	0		6	2010	8588.04	0
	2010	Int_InCare	0	0	0	0	0	0	0	0.273881	0.128456	0	0.182495	0.0261679	0	0.3	0.089	0	0	0	0	1		7	2011	0.63376	0.0740274	0	0	0	0.018185	0.2	0.0740274	0	0	0	0	0	0	0	0	0	0	0		7	2011	5442.76	635.751
	2010	Int_ART1	0	0	0	0	0	0	0	0	0.971895	0.00866226	0.0143855	0.00505717	0	0	0	0	0	0	0	1		8	2012	0.401652	0.0711257	0.00822445	0	0.0227113	0.0127881	0.221693	0.101736	0.0123223	0	0.0135096	0.00751485	0.06	0.0419489	0.00658844	0	0	0	0		8	2012	3449.4	610.83
	2010	Int_ART2	0	0	0	0	0	0	0	0	0	0.980557	0.0143855	0.00505717	0	0	0	0	0	0	0	1		9	2013	0.254551	0.0522048	0.0172299	0.00679539	0.0278244	0.010592	0.185569	0.0937039	0.0329126	0.00242634	0.0286685	0.00928401	0.0706514	0.0856971	0.0303098	0.00540575	0	0.0059232	0.0417629		9	2013	2186.09	448.337
	2010	Int_LTFU	0	0	0	0	0	0	0	0	0.1414	0.1515	0.438828	0.0278885	0	0	0	0	0	0.240383	0	1		10	2014	0.161324	0.0353374	0.0198754	0.0127259	0.0263117	0.0116339	0.139001	0.0732647	0.0542945	0.00758665	0.0345961	0.00860553	0.0605497	0.090101	0.0503395	0.0299116	0.00154134	0.0138096	0.0690636		10	2014	1385.46	303.479
	2010	Int_Dead	0	0	0	0	0	0	0	0	0	0	0	0	0	0	0	0	0	0	0	0		11	2015	0.102241	0.023107	0.0186005	0.0154669	0.0228104	0.0120145	0.0982492	0.0527955	0.0725681	0.0138496	0.033307	0.00707149	0.0458816	0.0751788	0.0515785	0.0692062	0.00547691	0.0175796	0.0735874		11	2015	878.048	198.444
	2010	AIDS_NoCare	0	0	0	0	0	0	0	0	0	0	0	0	0.0690575	0.46884	0.0515874	0	0	0	0.410515	1		12	2016	0.0647962	0.0148691	0.0157866	0.0155808	0.0188513	0.0112683	0.0670876	0.0363472	0.086566	0.0199278	0.0287106	0.00548749	0.0326432	0.0563019	0.0433398	0.106879	0.0110116	0.0175108	0.0649317		12	2016	556.472	127.696
	2010	AIDS_InCare	0	0	0	0	0	0	0	0	0	0	0	0	0	0.1231	0.432907	0	0	0.0588055	0.385187	1		13	2017	0.0410652	0.00949446	0.0127059	0.0141518	0.0150843	0.00984209	0.044806	0.0243471	0.0964819	0.0252198	0.0233745	0.00416136	0.0223805	0.0397611	0.0330064	0.135262	0.0170096	0.0155833	0.0524717		13	2017	352.67	81.5388
	2010	AIDS_ART1ear	0	0	0	0	0	0	0	0	0	0	0	0	0	0	0	0.82049	0	0.0317053	0.147805	1		14	2018	0.0260255	0.00603965	0.00990457	0.0120543	0.011787	0.0081806	0.0294827	0.0160295	0.103017	0.0295786	0.0185239	0.00315403	0.0149874	0.0271141	0.0238395	0.153261	0.0226984	0.0131918	0.0408649		14	2018	223.508	51.8687
	2010	AIDS_ART1late	0	0	0	0	0	0	0	0	0	0	0	0	0	0	0	0.932853	0.0305939	0.0107977	0.0257552	1		15	2019	0.0164939	0.00383478	0.00756079	0.00983681	0.0090449	0.00656559	0.0192007	0.0104347	0.106951	0.0330764	0.0145706	0.00242885	0.0098798	0.0180833	0.0167357	0.16253	0.0276903	0.0109949	0.0316213		15	2019	141.65	32.9332
	2010	AIDS_ART2	0	0	0	0	0	0	0	0	0	0	0	0	0	0	0	0	0.878342	0.0274461	0.0942122	1		16	2020	0.0104532	0.00243257	0.00568734	0.00778899	0.00684304	0.00513704	0.0124134	0.006741	0.108973	0.0358615	0.011533	0.00192303	0.00644248	0.0118837	0.0115988	0.165348	0.0318481	0.00920667	0.0248032		16	2020	89.7724	20.891
	2010	AIDS_LTFU	0	0	0	0	0	0	0	0	0	0	0	0	0	0	0.1818	0	0.1919	0.215785	0.410515	1		17	2021	0.00662481	0.00154237	0.0042316	0.00603304	0.00511916	0.00394361	0.00798336	0.00433181	0.109631	0.0380885	0.0092774	0.00157668	0.00416893	0.00773093	0.00802957	0.163762	0.0351709	0.00783413	0.0199751		17	2021	56.8942	13.246
	2010	AIDS_DEAD	0	0	0	0	0	0	0	0	0	0	0	0	0	0	0	0	0	0	0	0		18	2022	0.00419854	0.000977718	0.00312194	0.00459584	0.0037949	0.00298361	0.0051147	0.00277328	0.109337	0.0398905	0.00763577	0.00134178	0.0026829	0.00499377	0.00560899	0.159354	0.037722	0.0068095	0.0166234		18	2022	36.0573	8.39668
																								19	2023	0.00266087	0.000619709	0.00228772	0.00345616	0.00279238	0.00223163	0.00326768	0.00177074	0.108389	0.0413731	0.00645411	0.00118283	0.00171969	0.00320941	0.00399136	0.153256	0.03959	0.00605094	0.0143074		19	2023	22.8516	5.32209
	TRANSITION PROBABILITY MATRIX																							PROPORTION OF 2011 POPULATION IN EACH STATE																						Number of individuals in each state
	2011		Asympt_NoCare	Asympt_InCare	Asympt_ART1	Asympt_ART2	Asympt_LTFU	Asympt_Dead	Int_NoCare	Int_InCare	Int_ART1	Int_ART2	Int_LTFU	Int_Dead	AIDS_NoCare	AIDS_InCare	AIDS_ART1ear	AIDS_ART1late	AIDS_ART2	AIDS_LTFU	AIDS_DEAD	Total		Period	Year	Asympt_NoCare	Asympt_InCare	Asympt_ART1	Asympt_ART2	Asympt_LTFU	Asympt_Dead	Int_NoCare	Int_InCare	Int_ART1	Int_ART2	Int_LTFU	Int_Dead	AIDS_NoCare	AIDS_InCare	AIDS_ART1ear	AIDS_ART1late	AIDS_ART2	AIDS_LTFU	AIDS_DEAD		Period	Year	Asympt_NoCare	Asympt_InCare
	2011	Asympt_NoCare	0.63376	0.0740274	0	0	0	0.018185	0.2	0.0740274	0	0	0	0	0	0	0	0	0	0	0	1		0	2004	0	0	0	0	0	0	0	0	0	0	0	0	0	0	0	0	0	0	0		0	2004	0	0
	2011	Asympt_InCare	0	0.327042	0.1111	0	0.306795	0.0170631	0	0.2	0.038	0	0	0	0	0	0	0	0	0	0	1		1	2005	0	0	0	0	0	0	0	0	0	0	0	0	0	0	0	0	0	0	0		1	2005	0	0
	2011	Asympt_ART1	0	0	0.3469	0.2121	0.34	0.101	0	0	0	0	0	0	0	0	0	0	0	0	0	1		2	2006	0	0	0	0	0	0	0	0	0	0	0	0	0	0	0	0	0	0	0		2	2006	0	0
	2011	Asympt_ART2	0	0	0	0.6364	0.2424	0.1212	0	0	0	0	0	0	0	0	0	0	0	0	0	1		3	2007	0	0	0	0	0	0	0	0	0	0	0	0	0	0	0	0	0	0	0		3	2007	0	0
	2011	Asympt_LTFU	0	0	0.1112	0.2221	0.327315	0.018185	0	0	0.1212	0	0.2	0	0	0	0	0	0	0	0	1		4	2008	0	0	0	0	0	0	0	0	0	0	0	0	0	0	0	0	0	0	0		4	2008	0	0
	2011	Asympt_Dead	0	0	0	0	0	0	0	0	0	0	0	0	0	0	0	0	0	0	0	0		5	2009	0	0	0	0	0	0	0	0	0	0	0	0	0	0	0	0	0	0	0		5	2009	0	0
	2011	Int_NoCare	0	0	0	0	0	0	0.474705	0.0987032	0	0	0	0.0278885	0.3	0.0987032	0	0	0	0	0	1		6	2010	0	0	0	0	0	0	0	0	0	0	0	0	0	0	0	0	0	0	0		6	2010	0	0
	2011	Int_InCare	0	0	0	0	0	0	0	0.273881	0.128456	0	0.182495	0.0261679	0	0.3	0.089	0	0	0	0	1		7	2011	1	0	0	0	0	0	0	0	0	0	0	0	0	0	0	0	0	0	0		7	2011	8588.04	0
	2011	Int_ART1	0	0	0	0	0	0	0	0	0.971895	0.00866226	0.0143855	0.00505717	0	0	0	0	0	0	0	1		8	2012	0.63376	0.0740274	0	0	0	0.018185	0.2	0.0740274	0	0	0	0	0	0	0	0	0	0	0		8	2012	5442.76	635.751
	2011	Int_ART2	0	0	0	0	0	0	0	0	0	0.980557	0.0143855	0.00505717	0	0	0	0	0	0	0	1		9	2013	0.401652	0.070304	0.00904615	0	0.0227113	0.0127881	0.221693	0.101736	0.0123223	0	0.0135096	0.00751485	0.06	0.0419489	0.00658844	0	0	0	0		9	2013	3449.4	603.773
	2011	Int_LTFU	0	0	0	0	0	0	0	0	0.1414	0.1515	0.438828	0.0278885	0	0	0	0	0	0.240383	0	1		10	2014	0.254551	0.0519452	0.0174781	0.00696968	0.0277051	0.010744	0.185569	0.0935395	0.0328814	0.00242634	0.0286685	0.00928401	0.0706514	0.0856971	0.0303098	0.00540575	0	0.0059232	0.0417629		10	2014	2186.09	446.108
	2011	Int_Dead	0	0	0	0	0	0	0	0	0	0	0	0	0	0	0	0	0	0	0	0		11	2015	0.161324	0.0352554	0.0199225	0.012826	0.0262934	0.011732	0.139001	0.0731677	0.0542175	0.00758638	0.0345418	0.00860107	0.0605497	0.0900517	0.0503249	0.0299116	0.00154134	0.0138096	0.0690636		11	2015	1385.46	302.775
	2011	AIDS_NoCare	0	0	0	0	0	0	0	0	0	0	0	0	0.0690575	0.46884	0.0515874	0	0	0	0.410515	1		12	2016	0.102241	0.0230811	0.0186064	0.0155153	0.0228153	0.0120536	0.0982492	0.0527526	0.0724665	0.0138394	0.0332629	0.00706705	0.0458816	0.0751437	0.0515485	0.0691942	0.00547691	0.0175632	0.0735662		12	2016	878.048	198.221
	2011	AIDS_InCare	0	0	0	0	0	0	0	0	0	0	0	0	0	0.1231	0.432907	0	0	0.0588055	0.385187	1		13	2017	0.0647962	0.0148609	0.015787	0.0156037	0.018858	0.0112843	0.0670876	0.0363303	0.0864543	0.0199093	0.0286846	0.00548457	0.0326432	0.0562846	0.0433173	0.106843	0.0110075	0.0174947	0.0649067		13	2017	556.472	127.626
	2011	AIDS_ART1ear	0	0	0	0	0	0	0	0	0	0	0	0	0	0	0	0.82049	0	0.0317053	0.147805	1		14	2018	0.0410652	0.00949187	0.0127066	0.0141631	0.0150892	0.00984932	0.044806	0.0243408	0.0963676	0.0251962	0.0233605	0.00415953	0.0223805	0.0397539	0.032994	0.13521	0.0170011	0.0155725	0.0524538		14	2018	352.67	81.5166
	2011	AIDS_ART1late	0	0	0	0	0	0	0	0	0	0	0	0	0	0	0	0.932853	0.0305939	0.0107977	0.0257552	1		15	2019	0.0260255	0.00603883	0.00990564	0.0120603	0.0117903	0.00818432	0.0294827	0.0160273	0.102903	0.0295521	0.0185162	0.00315278	0.0149874	0.0271113	0.0238336	0.153203	0.0226869	0.0131852	0.0408538		15	2019	223.508	51.8617
	2011	AIDS_ART2	0	0	0	0	0	0	0	0	0	0	0	0	0	0	0	0	0.878342	0.0274461	0.0942122	1		16	2020	0.0164939	0.00383452	0.00756188	0.00984033	0.00904708	0.00656774	0.0192007	0.010434	0.106839	0.0330481	0.0145658	0.00242787	0.0098798	0.0180823	0.0167329	0.162471	0.0276768	0.0109908	0.0316141		16	2020	141.65	32.931
	2011	AIDS_LTFU	0	0	0	0	0	0	0	0	0	0	0	0	0	0	0.1818	0	0.1919	0.215785	0.410515	1		17	2021	0.0104532	0.00243249	0.00568825	0.0077912	0.00684451	0.0051384	0.0124134	0.00674074	0.108864	0.035832	0.0115293	0.00192217	0.00644248	0.0118833	0.0115974	0.165291	0.0318335	0.00920375	0.0247979		17	2021	89.7724	20.8903
	2011	AIDS_DEAD	0	0	0	0	0	0	0	0	0	0	0	0	0	0	0	0	0	0	0	0		18	2022	0.00662481	0.00154235	0.00423231	0.0060345	0.00512017	0.00394452	0.00798336	0.00433173	0.109525	0.0380579	0.0092742	0.00157587	0.00416893	0.0077308	0.00802877	0.163707	0.0351556	0.00783174	0.0199707		18	2022	56.8942	13.2457
																								19	2023	0.00419854	0.000977709	0.00312246	0.00459684	0.00379559	0.00298423	0.0051147	0.00277325	0.109233	0.0398591	0.00763271	0.00134099	0.0026829	0.00499373	0.00560842	0.159302	0.0377064	0.00680734	0.0166194		19	2023	36.0573	8.39661
	TRANSITION PROBABILITY MATRIX																							PROPORTION OF 2012 POPULATION IN EACH STATE																						Number of individuals in each state
	2012		Asympt_NoCare	Asympt_InCare	Asympt_ART1	Asympt_ART2	Asympt_LTFU	Asympt_Dead	Int_NoCare	Int_InCare	Int_ART1	Int_ART2	Int_LTFU	Int_Dead	AIDS_NoCare	AIDS_InCare	AIDS_ART1ear	AIDS_ART1late	AIDS_ART2	AIDS_LTFU	AIDS_DEAD	Total		Period	Year	Asympt_NoCare	Asympt_InCare	Asympt_ART1	Asympt_ART2	Asympt_LTFU	Asympt_Dead	Int_NoCare	Int_InCare	Int_ART1	Int_ART2	Int_LTFU	Int_Dead	AIDS_NoCare	AIDS_InCare	AIDS_ART1ear	AIDS_ART1late	AIDS_ART2	AIDS_LTFU	AIDS_DEAD		Period	Year	Asympt_NoCare	Asympt_InCare
	2012	Asympt_NoCare	0.63376	0.0740274	0	0	0	0.018185	0.2	0.0740274	0	0	0	0	0	0	0	0	0	0	0	1		0	2004	0	0	0	0	0	0	0	0	0	0	0	0	0	0	0	0	0	0	0		0	2004	0	0
	2012	Asympt_InCare	0	0.327042	0.1111	0	0.306795	0.0170631	0	0.2	0.038	0	0	0	0	0	0	0	0	0	0	1		1	2005	0	0	0	0	0	0	0	0	0	0	0	0	0	0	0	0	0	0	0		1	2005	0	0
	2012	Asympt_ART1	0	0	0.3469	0.2121	0.34	0.101	0	0	0	0	0	0	0	0	0	0	0	0	0	1		2	2006	0	0	0	0	0	0	0	0	0	0	0	0	0	0	0	0	0	0	0		2	2006	0	0
	2012	Asympt_ART2	0	0	0	0.6364	0.2424	0.1212	0	0	0	0	0	0	0	0	0	0	0	0	0	1		3	2007	0	0	0	0	0	0	0	0	0	0	0	0	0	0	0	0	0	0	0		3	2007	0	0
	2012	Asympt_LTFU	0	0	0.1112	0.2221	0.327315	0.018185	0	0	0.1212	0	0.2	0	0	0	0	0	0	0	0	1		4	2008	0	0	0	0	0	0	0	0	0	0	0	0	0	0	0	0	0	0	0		4	2008	0	0
	2012	Asympt_Dead	0	0	0	0	0	0	0	0	0	0	0	0	0	0	0	0	0	0	0	0		5	2009	0	0	0	0	0	0	0	0	0	0	0	0	0	0	0	0	0	0	0		5	2009	0	0
	2012	Int_NoCare	0	0	0	0	0	0	0.474705	0.0987032	0	0	0	0.0278885	0.3	0.0987032	0	0	0	0	0	1		6	2010	0	0	0	0	0	0	0	0	0	0	0	0	0	0	0	0	0	0	0		6	2010	0	0
	2012	Int_InCare	0	0	0	0	0	0	0	0.273881	0.128456	0	0.182495	0.0261679	0	0.3	0.089	0	0	0	0	1		7	2011	0	0	0	0	0	0	0	0	0	0	0	0	0	0	0	0	0	0	0		7	2011	0	0
	2012	Int_ART1	0	0	0	0	0	0	0	0	0.971895	0.00866226	0.0143855	0.00505717	0	0	0	0	0	0	0	1		8	2012	1	0	0	0	0	0	0	0	0	0	0	0	0	0	0	0	0	0	0		8	2012	8588.04	0
	2012	Int_ART2	0	0	0	0	0	0	0	0	0	0.980557	0.0143855	0.00505717	0	0	0	0	0	0	0	1		9	2013	0.63376	0.0740274	0	0	0	0.018185	0.2	0.0740274	0	0	0	0	0	0	0	0	0	0	0		9	2013	5442.76	635.751
	2012	Int_LTFU	0	0	0	0	0	0	0	0	0.1414	0.1515	0.438828	0.0278885	0	0	0	0	0	0.240383	0	1		10	2014	0.401652	0.070304	0.00904615	0	0.0227113	0.0127881	0.221693	0.101736	0.0123223	0	0.0135096	0.00751485	0.06	0.0419489	0.00658844	0	0	0	0		10	2014	3449.4	603.773
	2012	Int_Dead	0	0	0	0	0	0	0	0	0	0	0	0	0	0	0	0	0	0	0	0		11	2015	0.254551	0.0519452	0.0174781	0.00696968	0.0277051	0.010744	0.185569	0.0935395	0.0328814	0.00242634	0.0286685	0.00928401	0.0706514	0.0856971	0.0303098	0.00540575	0	0.0059232	0.0417629		11	2015	2186.09	446.108
	2012	AIDS_NoCare	0	0	0	0	0	0	0	0	0	0	0	0	0.0690575	0.46884	0.0515874	0	0	0	0.410515	1		12	2016	0.161324	0.0352554	0.0199225	0.012826	0.0262934	0.011732	0.139001	0.0731677	0.0542175	0.00758638	0.0345418	0.00860107	0.0605497	0.0900517	0.0503249	0.0299116	0.00154134	0.0138096	0.0690636		12	2016	1385.46	302.775
	2012	AIDS_InCare	0	0	0	0	0	0	0	0	0	0	0	0	0	0.1231	0.432907	0	0	0.0588055	0.385187	1		13	2017	0.102241	0.0230811	0.0186064	0.0155153	0.0228153	0.0120536	0.0982492	0.0527526	0.0724665	0.0138394	0.0332629	0.00706705	0.0458816	0.0751437	0.0515485	0.0691942	0.00547691	0.0175632	0.0735662		13	2017	878.048	198.221
	2012	AIDS_ART1ear	0	0	0	0	0	0	0	0	0	0	0	0	0	0	0	0.82049	0	0.0317053	0.147805	1		14	2018	0.0647962	0.0148609	0.015787	0.0156037	0.018858	0.0112843	0.0670876	0.0363303	0.0864543	0.0199093	0.0286846	0.00548457	0.0326432	0.0562846	0.0433173	0.106843	0.0110075	0.0174947	0.0649067		14	2018	556.472	127.626
	2012	AIDS_ART1late	0	0	0	0	0	0	0	0	0	0	0	0	0	0	0	0.932853	0.0305939	0.0107977	0.0257552	1		15	2019	0.0410652	0.00949187	0.0127066	0.0141631	0.0150892	0.00984932	0.044806	0.0243408	0.0963676	0.0251962	0.0233605	0.00415953	0.0223805	0.0397539	0.032994	0.13521	0.0170011	0.0155725	0.0524538		15	2019	352.67	81.5166
	2012	AIDS_ART2	0	0	0	0	0	0	0	0	0	0	0	0	0	0	0	0	0.878342	0.0274461	0.0942122	1		16	2020	0.0260255	0.00603883	0.00990564	0.0120603	0.0117903	0.00818432	0.0294827	0.0160273	0.102903	0.0295521	0.0185162	0.00315278	0.0149874	0.0271113	0.0238336	0.153203	0.0226869	0.0131852	0.0408538		16	2020	223.508	51.8617
	2012	AIDS_LTFU	0	0	0	0	0	0	0	0	0	0	0	0	0	0	0.1818	0	0.1919	0.215785	0.410515	1		17	2021	0.0164939	0.00383452	0.00756188	0.00984033	0.00904708	0.00656774	0.0192007	0.010434	0.106839	0.0330481	0.0145658	0.00242787	0.0098798	0.0180823	0.0167329	0.162471	0.0276768	0.0109908	0.0316141		17	2021	141.65	32.931
	2012	AIDS_DEAD	0	0	0	0	0	0	0	0	0	0	0	0	0	0	0	0	0	0	0	0		18	2022	0.0104532	0.00243249	0.00568825	0.0077912	0.00684451	0.0051384	0.0124134	0.00674074	0.108864	0.035832	0.0115293	0.00192217	0.00644248	0.0118833	0.0115974	0.165291	0.0318335	0.00920375	0.0247979		18	2022	89.7724	20.8903
																								19	2023	0.00662481	0.00154235	0.00423231	0.0060345	0.00512017	0.00394452	0.00798336	0.00433173	0.109525	0.0380579	0.0092742	0.00157587	0.00416893	0.0077308	0.00802877	0.163707	0.0351556	0.00783174	0.0199707		19	2023	56.8942	13.2457
	TRANSITION PROBABILITY MATRIX																							PROPORTION OF 2013 POPULATION IN EACH STATE																						Number of individuals in each state
	2013		Asympt_NoCare	Asympt_InCare	Asympt_ART1	Asympt_ART2	Asympt_LTFU	Asympt_Dead	Int_NoCare	Int_InCare	Int_ART1	Int_ART2	Int_LTFU	Int_Dead	AIDS_NoCare	AIDS_InCare	AIDS_ART1ear	AIDS_ART1late	AIDS_ART2	AIDS_LTFU	AIDS_DEAD	Total		Period	Year	Asympt_NoCare	Asympt_InCare	Asympt_ART1	Asympt_ART2	Asympt_LTFU	Asympt_Dead	Int_NoCare	Int_InCare	Int_ART1	Int_ART2	Int_LTFU	Int_Dead	AIDS_NoCare	AIDS_InCare	AIDS_ART1ear	AIDS_ART1late	AIDS_ART2	AIDS_LTFU	AIDS_DEAD		Period	Year	Asympt_NoCare	Asympt_InCare
	2013	Asympt_NoCare	0.63376	0.0740274	0	0	0	0.018185	0.2	0.0740274	0	0	0	0	0	0	0	0	0	0	0	1		0	2004	0	0	0	0	0	0	0	0	0	0	0	0	0	0	0	0	0	0	0		0	2004	0	0
	2013	Asympt_InCare	0	0.315942	0.1222	0	0.306795	0.0170631	0	0.2	0.038	0	0	0	0	0	0	0	0	0	0	1		1	2005	0	0	0	0	0	0	0	0	0	0	0	0	0	0	0	0	0	0	0		1	2005	0	0
	2013	Asympt_ART1	0	0	0.4243	0.2121	0.1616	0.202	0	0	0	0	0	0	0	0	0	0	0	0	0	1		2	2006	0	0	0	0	0	0	0	0	0	0	0	0	0	0	0	0	0	0	0		2	2006	0	0
	2013	Asympt_ART2	0	0	0	0.4243	0.2626	0.3131	0	0	0	0	0	0	0	0	0	0	0	0	0	1		3	2007	0	0	0	0	0	0	0	0	0	0	0	0	0	0	0	0	0	0	0		3	2007	0	0
	2013	Asympt_LTFU	0	0	0.2223	0.2224	0.205815	0.018185	0	0	0.1313	0	0.2	0	0	0	0	0	0	0	0	1		4	2008	0	0	0	0	0	0	0	0	0	0	0	0	0	0	0	0	0	0	0		4	2008	0	0
	2013	Asympt_Dead	0	0	0	0	0	0	0	0	0	0	0	0	0	0	0	0	0	0	0	0		5	2009	0	0	0	0	0	0	0	0	0	0	0	0	0	0	0	0	0	0	0		5	2009	0	0
	2013	Int_NoCare	0	0	0	0	0	0	0.474705	0.0987032	0	0	0	0.0278885	0.3	0.0987032	0	0	0	0	0	1		6	2010	0	0	0	0	0	0	0	0	0	0	0	0	0	0	0	0	0	0	0		6	2010	0	0
	2013	Int_InCare	0	0	0	0	0	0	0	0.273881	0.128456	0	0.182495	0.0261679	0	0.3	0.089	0	0	0	0	1		7	2011	0	0	0	0	0	0	0	0	0	0	0	0	0	0	0	0	0	0	0		7	2011	0	0
	2013	Int_ART1	0	0	0	0	0	0	0	0	0.971895	0.00866226	0.0143855	0.00505717	0	0	0	0	0	0	0	1		8	2012	0	0	0	0	0	0	0	0	0	0	0	0	0	0	0	0	0	0	0		8	2012	0	0
	2013	Int_ART2	0	0	0	0	0	0	0	0	0	0.980557	0.0143855	0.00505717	0	0	0	0	0	0	0	1		9	2013	1	0	0	0	0	0	0	0	0	0	0	0	0	0	0	0	0	0	0		9	2013	8588.04	0
	2013	Int_LTFU	0	0	0	0	0	0	0	0	0.1616	0.1717	0.398428	0.0278885	0	0	0	0	0	0.240383	0	1		10	2014	0.63376	0.0740274	0	0	0	0.018185	0.2	0.0740274	0	0	0	0	0	0	0	0	0	0	0		10	2014	5442.76	635.751
	2013	Int_Dead	0	0	0	0	0	0	0	0	0	0	0	0	0	0	0	0	0	0	0	0		11	2015	0.401652	0.070304	0.00904615	0	0.0227113	0.0127881	0.221693	0.101736	0.0123223	0	0.0135096	0.00751485	0.06	0.0419489	0.00658844	0	0	0	0		11	2015	3449.4	603.773
	2013	AIDS_NoCare	0	0	0	0	0	0	0	0	0	0	0	0	0.0690575	0.46884	0.0515874	0	0	0	0.410515	1		12	2016	0.254551	0.0519452	0.0174781	0.00696968	0.0277051	0.010744	0.185569	0.0935395	0.0328814	0.00242634	0.0286685	0.00928401	0.0706514	0.0856971	0.0303098	0.00540575	0	0.0059232	0.0417629		12	2016	2186.09	446.108
	2013	AIDS_InCare	0	0	0	0	0	0	0	0	0	0	0	0	0	0.1231	0.432907	0	0	0.0588055	0.385187	1		13	2017	0.161324	0.0352554	0.0199225	0.012826	0.0262934	0.011732	0.139001	0.0731677	0.0542175	0.00758638	0.0345418	0.00860107	0.0605497	0.0900517	0.0503249	0.0299116	0.00154134	0.0138096	0.0690636		13	2017	1385.46	302.775
	2013	AIDS_ART1ear	0	0	0	0	0	0	0	0	0	0	0	0	0	0	0	0.82049	0	0.0317053	0.147805	1		14	2018	0.102241	0.0230811	0.0186064	0.0155153	0.0228153	0.0120536	0.0982492	0.0527526	0.0724665	0.0138394	0.0332629	0.00706705	0.0458816	0.0751437	0.0515485	0.0691942	0.00547691	0.0175632	0.0735662		14	2018	878.048	198.221
	2013	AIDS_ART1late	0	0	0	0	0	0	0	0	0	0	0	0	0	0	0	0.932853	0.0305939	0.0107977	0.0257552	1		15	2019	0.0647962	0.0148609	0.015787	0.0156037	0.018858	0.0112843	0.0670876	0.0363303	0.0864543	0.0199093	0.0286846	0.00548457	0.0326432	0.0562846	0.0433173	0.106843	0.0110075	0.0174947	0.0649067		15	2019	556.472	127.626
	2013	AIDS_ART2	0	0	0	0	0	0	0	0	0	0	0	0	0	0	0	0	0.878342	0.0274461	0.0942122	1		16	2020	0.0410652	0.00949187	0.0127066	0.0141631	0.0150892	0.00984932	0.044806	0.0243408	0.0963676	0.0251962	0.0233605	0.00415953	0.0223805	0.0397539	0.032994	0.13521	0.0170011	0.0155725	0.0524538		16	2020	352.67	81.5166
	2013	AIDS_LTFU	0	0	0	0	0	0	0	0	0	0	0	0	0	0	0.2121	0	0.2323	0.145085	0.410515	1		17	2021	0.0260255	0.00603883	0.00990564	0.0120603	0.0117903	0.00818432	0.0294827	0.0160273	0.102903	0.0295521	0.0185162	0.00315278	0.0149874	0.0271113	0.0238336	0.153203	0.0226869	0.0131852	0.0408538		17	2021	223.508	51.8617
	2013	AIDS_DEAD	0	0	0	0	0	0	0	0	0	0	0	0	0	0	0	0	0	0	0	0		18	2022	0.0164939	0.00383452	0.00756188	0.00984033	0.00904708	0.00656774	0.0192007	0.010434	0.106839	0.0330481	0.0145658	0.00242787	0.0098798	0.0180823	0.0167329	0.162471	0.0276768	0.0109908	0.0316141		18	2022	141.65	32.931
																								19	2023	0.0104532	0.00243249	0.00568825	0.0077912	0.00684451	0.0051384	0.0124134	0.00674074	0.108864	0.035832	0.0115293	0.00192217	0.00644248	0.0118833	0.0115974	0.165291	0.0318335	0.00920375	0.0247979		19	2023	89.7724	20.8903
																								PROPORTION OF 2014 POPULATION IN EACH STATE																						Number of individuals in each state
																								Period	Year	Asympt_NoCare	Asympt_InCare	Asympt_ART1	Asympt_ART2	Asympt_LTFU	Asympt_Dead	Int_NoCare	Int_InCare	Int_ART1	Int_ART2	Int_LTFU	Int_Dead	AIDS_NoCare	AIDS_InCare	AIDS_ART1ear	AIDS_ART1late	AIDS_ART2	AIDS_LTFU	AIDS_DEAD		Period	Year	Asympt_NoCare	Asympt_InCare
																								0	2004	0	0	0	0	0	0	0	0	0	0	0	0	0	0	0	0	0	0	0		0	2004	0	0
																								1	2005	0	0	0	0	0	0	0	0	0	0	0	0	0	0	0	0	0	0	0		1	2005	0	0
																								2	2006	0	0	0	0	0	0	0	0	0	0	0	0	0	0	0	0	0	0	0		2	2006	0	0
																								3	2007	0	0	0	0	0	0	0	0	0	0	0	0	0	0	0	0	0	0	0		3	2007	0	0
																								4	2008	0	0	0	0	0	0	0	0	0	0	0	0	0	0	0	0	0	0	0		4	2008	0	0
																								5	2009	0	0	0	0	0	0	0	0	0	0	0	0	0	0	0	0	0	0	0		5	2009	0	0
																								6	2010	0	0	0	0	0	0	0	0	0	0	0	0	0	0	0	0	0	0	0		6	2010	0	0
																								7	2011	0	0	0	0	0	0	0	0	0	0	0	0	0	0	0	0	0	0	0		7	2011	0	0
																								8	2012	0	0	0	0	0	0	0	0	0	0	0	0	0	0	0	0	0	0	0		8	2012	0	0
																								9	2013	0	0	0	0	0	0	0	0	0	0	0	0	0	0	0	0	0	0	0		9	2013	0	0
																								10	2014	1	0	0	0	0	0	0	0	0	0	0	0	0	0	0	0	0	0	0		10	2014	8588.04	0
																								11	2015	0.63376	0.0740274	0	0	0	0.018185	0.2	0.0740274	0	0	0	0	0	0	0	0	0	0	0		11	2015	5442.76	635.751
																								12	2016	0.401652	0.070304	0.00904615	0	0.0227113	0.0127881	0.221693	0.101736	0.0123223	0	0.0135096	0.00751485	0.06	0.0419489	0.00658844	0	0	0	0		12	2016	3449.4	603.773
																								13	2017	0.254551	0.0519452	0.0174781	0.00696968	0.0277051	0.010744	0.185569	0.0935395	0.0328814	0.00242634	0.0286685	0.00928401	0.0706514	0.0856971	0.0303098	0.00540575	0	0.0059232	0.0417629		13	2017	2186.09	446.108
																								14	2018	0.161324	0.0352554	0.0199225	0.012826	0.0262934	0.011732	0.139001	0.0731677	0.0542175	0.00758638	0.0345418	0.00860107	0.0605497	0.0900517	0.0503249	0.0299116	0.00154134	0.0138096	0.0690636		14	2018	1385.46	302.775
																								15	2019	0.102241	0.0230811	0.0186064	0.0155153	0.0228153	0.0120536	0.0982492	0.0527526	0.0724665	0.0138394	0.0332629	0.00706705	0.0458816	0.0751437	0.0515485	0.0691942	0.00547691	0.0175632	0.0735662		15	2019	878.048	198.221
																								16	2020	0.0647962	0.0148609	0.015787	0.0156037	0.018858	0.0112843	0.0670876	0.0363303	0.0864543	0.0199093	0.0286846	0.00548457	0.0326432	0.0562846	0.0433173	0.106843	0.0110075	0.0174947	0.0649067		16	2020	556.472	127.626
																								17	2021	0.0410652	0.00949187	0.0127066	0.0141631	0.0150892	0.00984932	0.044806	0.0243408	0.0963676	0.0251962	0.0233605	0.00415953	0.0223805	0.0397539	0.032994	0.13521	0.0170011	0.0155725	0.0524538		17	2021	352.67	81.5166
																								18	2022	0.0260255	0.00603883	0.00990564	0.0120603	0.0117903	0.00818432	0.0294827	0.0160273	0.102903	0.0295521	0.0185162	0.00315278	0.0149874	0.0271113	0.0238336	0.153203	0.0226869	0.0131852	0.0408538		18	2022	223.508	51.8617
																								19	2023	0.0164939	0.00383452	0.00756188	0.00984033	0.00904708	0.00656774	0.0192007	0.010434	0.106839	0.0330481	0.0145658	0.00242787	0.0098798	0.0180823	0.0167329	0.162471	0.0276768	0.0109908	0.0316141		19	2023	141.65	32.931
																								PROPORTION OF 2015 POPULATION IN EACH STATE																						Number of individuals in each state
																								Period	Year	Asympt_NoCare	Asympt_InCare	Asympt_ART1	Asympt_ART2	Asympt_LTFU	Asympt_Dead	Int_NoCare	Int_InCare	Int_ART1	Int_ART2	Int_LTFU	Int_Dead	AIDS_NoCare	AIDS_InCare	AIDS_ART1ear	AIDS_ART1late	AIDS_ART2	AIDS_LTFU	AIDS_DEAD		Period	Year	Asympt_NoCare	Asympt_InCare
																								0	2004	0	0	0	0	0	0	0	0	0	0	0	0	0	0	0	0	0	0	0		0	2004	0	0
																								1	2005	0	0	0	0	0	0	0	0	0	0	0	0	0	0	0	0	0	0	0		1	2005	0	0
																								2	2006	0	0	0	0	0	0	0	0	0	0	0	0	0	0	0	0	0	0	0		2	2006	0	0
																								3	2007	0	0	0	0	0	0	0	0	0	0	0	0	0	0	0	0	0	0	0		3	2007	0	0
																								4	2008	0	0	0	0	0	0	0	0	0	0	0	0	0	0	0	0	0	0	0		4	2008	0	0
																								5	2009	0	0	0	0	0	0	0	0	0	0	0	0	0	0	0	0	0	0	0		5	2009	0	0
																								6	2010	0	0	0	0	0	0	0	0	0	0	0	0	0	0	0	0	0	0	0		6	2010	0	0
																								7	2011	0	0	0	0	0	0	0	0	0	0	0	0	0	0	0	0	0	0	0		7	2011	0	0
																								8	2012	0	0	0	0	0	0	0	0	0	0	0	0	0	0	0	0	0	0	0		8	2012	0	0
																								9	2013	0	0	0	0	0	0	0	0	0	0	0	0	0	0	0	0	0	0	0		9	2013	0	0
																								10	2014	0	0	0	0	0	0	0	0	0	0	0	0	0	0	0	0	0	0	0		10	2014	0	0
																								11	2015	1	0	0	0	0	0	0	0	0	0	0	0	0	0	0	0	0	0	0		11	2015	8588.04	0
																								12	2016	0.63376	0.0740274	0	0	0	0.018185	0.2	0.0740274	0	0	0	0	0	0	0	0	0	0	0		12	2016	5442.76	635.751
																								13	2017	0.401652	0.070304	0.00904615	0	0.0227113	0.0127881	0.221693	0.101736	0.0123223	0	0.0135096	0.00751485	0.06	0.0419489	0.00658844	0	0	0	0		13	2017	3449.4	603.773
																								14	2018	0.254551	0.0519452	0.0174781	0.00696968	0.0277051	0.010744	0.185569	0.0935395	0.0328814	0.00242634	0.0286685	0.00928401	0.0706514	0.0856971	0.0303098	0.00540575	0	0.0059232	0.0417629		14	2018	2186.09	446.108
																								15	2019	0.161324	0.0352554	0.0199225	0.012826	0.0262934	0.011732	0.139001	0.0731677	0.0542175	0.00758638	0.0345418	0.00860107	0.0605497	0.0900517	0.0503249	0.0299116	0.00154134	0.0138096	0.0690636		15	2019	1385.46	302.775
																								16	2020	0.102241	0.0230811	0.0186064	0.0155153	0.0228153	0.0120536	0.0982492	0.0527526	0.0724665	0.0138394	0.0332629	0.00706705	0.0458816	0.0751437	0.0515485	0.0691942	0.00547691	0.0175632	0.0735662		16	2020	878.048	198.221
																								17	2021	0.0647962	0.0148609	0.015787	0.0156037	0.018858	0.0112843	0.0670876	0.0363303	0.0864543	0.0199093	0.0286846	0.00548457	0.0326432	0.0562846	0.0433173	0.106843	0.0110075	0.0174947	0.0649067		17	2021	556.472	127.626
																								18	2022	0.0410652	0.00949187	0.0127066	0.0141631	0.0150892	0.00984932	0.044806	0.0243408	0.0963676	0.0251962	0.0233605	0.00415953	0.0223805	0.0397539	0.032994	0.13521	0.0170011	0.0155725	0.0524538		18	2022	352.67	81.5166
																								19	2023	0.0260255	0.00603883	0.00990564	0.0120603	0.0117903	0.00818432	0.0294827	0.0160273	0.102903	0.0295521	0.0185162	0.00315278	0.0149874	0.0271113	0.0238336	0.153203	0.0226869	0.0131852	0.0408538		19	2023	223.508	51.8617
																								PROPORTION OF 2016 POPULATION IN EACH STATE																						Number of individuals in each state
																								Period	Year	Asympt_NoCare	Asympt_InCare	Asympt_ART1	Asympt_ART2	Asympt_LTFU	Asympt_Dead	Int_NoCare	Int_InCare	Int_ART1	Int_ART2	Int_LTFU	Int_Dead	AIDS_NoCare	AIDS_InCare	AIDS_ART1ear	AIDS_ART1late	AIDS_ART2	AIDS_LTFU	AIDS_DEAD		Period	Year	Asympt_NoCare	Asympt_InCare
																								0	2004	0	0	0	0	0	0	0	0	0	0	0	0	0	0	0	0	0	0	0		0	2004	0	0
																								1	2005	0	0	0	0	0	0	0	0	0	0	0	0	0	0	0	0	0	0	0		1	2005	0	0
																								2	2006	0	0	0	0	0	0	0	0	0	0	0	0	0	0	0	0	0	0	0		2	2006	0	0
																								3	2007	0	0	0	0	0	0	0	0	0	0	0	0	0	0	0	0	0	0	0		3	2007	0	0
																								4	2008	0	0	0	0	0	0	0	0	0	0	0	0	0	0	0	0	0	0	0		4	2008	0	0
																								5	2009	0	0	0	0	0	0	0	0	0	0	0	0	0	0	0	0	0	0	0		5	2009	0	0
																								6	2010	0	0	0	0	0	0	0	0	0	0	0	0	0	0	0	0	0	0	0		6	2010	0	0
																								7	2011	0	0	0	0	0	0	0	0	0	0	0	0	0	0	0	0	0	0	0		7	2011	0	0
																								8	2012	0	0	0	0	0	0	0	0	0	0	0	0	0	0	0	0	0	0	0		8	2012	0	0
																								9	2013	0	0	0	0	0	0	0	0	0	0	0	0	0	0	0	0	0	0	0		9	2013	0	0
																								10	2014	0	0	0	0	0	0	0	0	0	0	0	0	0	0	0	0	0	0	0		10	2014	0	0
																								11	2015	0	0	0	0	0	0	0	0	0	0	0	0	0	0	0	0	0	0	0		11	2015	0	0
																								12	2016	1	0	0	0	0	0	0	0	0	0	0	0	0	0	0	0	0	0	0		12	2016	8588.04	0
																								13	2017	0.63376	0.0740274	0	0	0	0.018185	0.2	0.0740274	0	0	0	0	0	0	0	0	0	0	0		13	2017	5442.76	635.751
																								14	2018	0.401652	0.070304	0.00904615	0	0.0227113	0.0127881	0.221693	0.101736	0.0123223	0	0.0135096	0.00751485	0.06	0.0419489	0.00658844	0	0	0	0		14	2018	3449.4	603.773
																								15	2019	0.254551	0.0519452	0.0174781	0.00696968	0.0277051	0.010744	0.185569	0.0935395	0.0328814	0.00242634	0.0286685	0.00928401	0.0706514	0.0856971	0.0303098	0.00540575	0	0.0059232	0.0417629		15	2019	2186.09	446.108
																								16	2020	0.161324	0.0352554	0.0199225	0.012826	0.0262934	0.011732	0.139001	0.0731677	0.0542175	0.00758638	0.0345418	0.00860107	0.0605497	0.0900517	0.0503249	0.0299116	0.00154134	0.0138096	0.0690636		16	2020	1385.46	302.775
																								17	2021	0.102241	0.0230811	0.0186064	0.0155153	0.0228153	0.0120536	0.0982492	0.0527526	0.0724665	0.0138394	0.0332629	0.00706705	0.0458816	0.0751437	0.0515485	0.0691942	0.00547691	0.0175632	0.0735662		17	2021	878.048	198.221
																								18	2022	0.0647962	0.0148609	0.015787	0.0156037	0.018858	0.0112843	0.0670876	0.0363303	0.0864543	0.0199093	0.0286846	0.00548457	0.0326432	0.0562846	0.0433173	0.106843	0.0110075	0.0174947	0.0649067		18	2022	556.472	127.626
																								19	2023	0.0410652	0.00949187	0.0127066	0.0141631	0.0150892	0.00984932	0.044806	0.0243408	0.0963676	0.0251962	0.0233605	0.00415953	0.0223805	0.0397539	0.032994	0.13521	0.0170011	0.0155725	0.0524538		19	2023	352.67	81.5166
																								PROPORTION OF 2017 POPULATION IN EACH STATE																						Number of individuals in each state
																								Period	Year	Asympt_NoCare	Asympt_InCare	Asympt_ART1	Asympt_ART2	Asympt_LTFU	Asympt_Dead	Int_NoCare	Int_InCare	Int_ART1	Int_ART2	Int_LTFU	Int_Dead	AIDS_NoCare	AIDS_InCare	AIDS_ART1ear	AIDS_ART1late	AIDS_ART2	AIDS_LTFU	AIDS_DEAD		Period	Year	Asympt_NoCare	Asympt_InCare
																								0	2004	0	0	0	0	0	0	0	0	0	0	0	0	0	0	0	0	0	0	0		0	2004	0	0
																								1	2005	0	0	0	0	0	0	0	0	0	0	0	0	0	0	0	0	0	0	0		1	2005	0	0
																								2	2006	0	0	0	0	0	0	0	0	0	0	0	0	0	0	0	0	0	0	0		2	2006	0	0
																								3	2007	0	0	0	0	0	0	0	0	0	0	0	0	0	0	0	0	0	0	0		3	2007	0	0
																								4	2008	0	0	0	0	0	0	0	0	0	0	0	0	0	0	0	0	0	0	0		4	2008	0	0
																								5	2009	0	0	0	0	0	0	0	0	0	0	0	0	0	0	0	0	0	0	0		5	2009	0	0
																								6	2010	0	0	0	0	0	0	0	0	0	0	0	0	0	0	0	0	0	0	0		6	2010	0	0
																								7	2011	0	0	0	0	0	0	0	0	0	0	0	0	0	0	0	0	0	0	0		7	2011	0	0
																								8	2012	0	0	0	0	0	0	0	0	0	0	0	0	0	0	0	0	0	0	0		8	2012	0	0
																								9	2013	0	0	0	0	0	0	0	0	0	0	0	0	0	0	0	0	0	0	0		9	2013	0	0
																								10	2014	0	0	0	0	0	0	0	0	0	0	0	0	0	0	0	0	0	0	0		10	2014	0	0
																								11	2015	0	0	0	0	0	0	0	0	0	0	0	0	0	0	0	0	0	0	0		11	2015	0	0
																								12	2016	0	0	0	0	0	0	0	0	0	0	0	0	0	0	0	0	0	0	0		12	2016	0	0
																								13	2017	1	0	0	0	0	0	0	0	0	0	0	0	0	0	0	0	0	0	0		13	2017	8588.04	0
																								14	2018	0.63376	0.0740274	0	0	0	0.018185	0.2	0.0740274	0	0	0	0	0	0	0	0	0	0	0		14	2018	5442.76	635.751
																								15	2019	0.401652	0.070304	0.00904615	0	0.0227113	0.0127881	0.221693	0.101736	0.0123223	0	0.0135096	0.00751485	0.06	0.0419489	0.00658844	0	0	0	0		15	2019	3449.4	603.773
																								16	2020	0.254551	0.0519452	0.0174781	0.00696968	0.0277051	0.010744	0.185569	0.0935395	0.0328814	0.00242634	0.0286685	0.00928401	0.0706514	0.0856971	0.0303098	0.00540575	0	0.0059232	0.0417629		16	2020	2186.09	446.108
																								17	2021	0.161324	0.0352554	0.0199225	0.012826	0.0262934	0.011732	0.139001	0.0731677	0.0542175	0.00758638	0.0345418	0.00860107	0.0605497	0.0900517	0.0503249	0.0299116	0.00154134	0.0138096	0.0690636		17	2021	1385.46	302.775
																								18	2022	0.102241	0.0230811	0.0186064	0.0155153	0.0228153	0.0120536	0.0982492	0.0527526	0.0724665	0.0138394	0.0332629	0.00706705	0.0458816	0.0751437	0.0515485	0.0691942	0.00547691	0.0175632	0.0735662		18	2022	878.048	198.221
																								19	2023	0.0647962	0.0148609	0.015787	0.0156037	0.018858	0.0112843	0.0670876	0.0363303	0.0864543	0.0199093	0.0286846	0.00548457	0.0326432	0.0562846	0.0433173	0.106843	0.0110075	0.0174947	0.0649067		19	2023	556.472	127.626
																								PROPORTION OF 2018 POPULATION IN EACH STATE																						Number of individuals in each state
																								Period	Year	Asympt_NoCare	Asympt_InCare	Asympt_ART1	Asympt_ART2	Asympt_LTFU	Asympt_Dead	Int_NoCare	Int_InCare	Int_ART1	Int_ART2	Int_LTFU	Int_Dead	AIDS_NoCare	AIDS_InCare	AIDS_ART1ear	AIDS_ART1late	AIDS_ART2	AIDS_LTFU	AIDS_DEAD		Period	Year	Asympt_NoCare	Asympt_InCare
																								0	2004	0	0	0	0	0	0	0	0	0	0	0	0	0	0	0	0	0	0	0		0	2004	0	0
																								1	2005	0	0	0	0	0	0	0	0	0	0	0	0	0	0	0	0	0	0	0		1	2005	0	0
																								2	2006	0	0	0	0	0	0	0	0	0	0	0	0	0	0	0	0	0	0	0		2	2006	0	0
																								3	2007	0	0	0	0	0	0	0	0	0	0	0	0	0	0	0	0	0	0	0		3	2007	0	0
																								4	2008	0	0	0	0	0	0	0	0	0	0	0	0	0	0	0	0	0	0	0		4	2008	0	0
																								5	2009	0	0	0	0	0	0	0	0	0	0	0	0	0	0	0	0	0	0	0		5	2009	0	0
																								6	2010	0	0	0	0	0	0	0	0	0	0	0	0	0	0	0	0	0	0	0		6	2010	0	0
																								7	2011	0	0	0	0	0	0	0	0	0	0	0	0	0	0	0	0	0	0	0		7	2011	0	0
																								8	2012	0	0	0	0	0	0	0	0	0	0	0	0	0	0	0	0	0	0	0		8	2012	0	0
																								9	2013	0	0	0	0	0	0	0	0	0	0	0	0	0	0	0	0	0	0	0		9	2013	0	0
																								10	2014	0	0	0	0	0	0	0	0	0	0	0	0	0	0	0	0	0	0	0		10	2014	0	0
																								11	2015	0	0	0	0	0	0	0	0	0	0	0	0	0	0	0	0	0	0	0		11	2015	0	0
																								12	2016	0	0	0	0	0	0	0	0	0	0	0	0	0	0	0	0	0	0	0		12	2016	0	0
																								13	2017	0	0	0	0	0	0	0	0	0	0	0	0	0	0	0	0	0	0	0		13	2017	0	0
																								14	2018	1	0	0	0	0	0	0	0	0	0	0	0	0	0	0	0	0	0	0		14	2018	8588.04	0
																								15	2019	0.63376	0.0740274	0	0	0	0.018185	0.2	0.0740274	0	0	0	0	0	0	0	0	0	0	0		15	2019	5442.76	635.751
																								16	2020	0.401652	0.070304	0.00904615	0	0.0227113	0.0127881	0.221693	0.101736	0.0123223	0	0.0135096	0.00751485	0.06	0.0419489	0.00658844	0	0	0	0		16	2020	3449.4	603.773
																								17	2021	0.254551	0.0519452	0.0174781	0.00696968	0.0277051	0.010744	0.185569	0.0935395	0.0328814	0.00242634	0.0286685	0.00928401	0.0706514	0.0856971	0.0303098	0.00540575	0	0.0059232	0.0417629		17	2021	2186.09	446.108
																								18	2022	0.161324	0.0352554	0.0199225	0.012826	0.0262934	0.011732	0.139001	0.0731677	0.0542175	0.00758638	0.0345418	0.00860107	0.0605497	0.0900517	0.0503249	0.0299116	0.00154134	0.0138096	0.0690636		18	2022	1385.46	302.775
																								19	2023	0.102241	0.0230811	0.0186064	0.0155153	0.0228153	0.0120536	0.0982492	0.0527526	0.0724665	0.0138394	0.0332629	0.00706705	0.0458816	0.0751437	0.0515485	0.0691942	0.00547691	0.0175632	0.0735662		19	2023	878.048	198.221
																								PROPORTION OF 2019 POPULATION IN EACH STATE																						Number of individuals in each state
																								Period	Year	Asympt_NoCare	Asympt_InCare	Asympt_ART1	Asympt_ART2	Asympt_LTFU	Asympt_Dead	Int_NoCare	Int_InCare	Int_ART1	Int_ART2	Int_LTFU	Int_Dead	AIDS_NoCare	AIDS_InCare	AIDS_ART1ear	AIDS_ART1late	AIDS_ART2	AIDS_LTFU	AIDS_DEAD		Period	Year	Asympt_NoCare	Asympt_InCare
																								0	2004	0	0	0	0	0	0	0	0	0	0	0	0	0	0	0	0	0	0	0		0	2004	0	0
																								1	2005	0	0	0	0	0	0	0	0	0	0	0	0	0	0	0	0	0	0	0		1	2005	0	0
																								2	2006	0	0	0	0	0	0	0	0	0	0	0	0	0	0	0	0	0	0	0		2	2006	0	0
																								3	2007	0	0	0	0	0	0	0	0	0	0	0	0	0	0	0	0	0	0	0		3	2007	0	0
																								4	2008	0	0	0	0	0	0	0	0	0	0	0	0	0	0	0	0	0	0	0		4	2008	0	0
																								5	2009	0	0	0	0	0	0	0	0	0	0	0	0	0	0	0	0	0	0	0		5	2009	0	0
																								6	2010	0	0	0	0	0	0	0	0	0	0	0	0	0	0	0	0	0	0	0		6	2010	0	0
																								7	2011	0	0	0	0	0	0	0	0	0	0	0	0	0	0	0	0	0	0	0		7	2011	0	0
																								8	2012	0	0	0	0	0	0	0	0	0	0	0	0	0	0	0	0	0	0	0		8	2012	0	0
																								9	2013	0	0	0	0	0	0	0	0	0	0	0	0	0	0	0	0	0	0	0		9	2013	0	0
																								10	2014	0	0	0	0	0	0	0	0	0	0	0	0	0	0	0	0	0	0	0		10	2014	0	0
																								11	2015	0	0	0	0	0	0	0	0	0	0	0	0	0	0	0	0	0	0	0		11	2015	0	0
																								12	2016	0	0	0	0	0	0	0	0	0	0	0	0	0	0	0	0	0	0	0		12	2016	0	0
																								13	2017	0	0	0	0	0	0	0	0	0	0	0	0	0	0	0	0	0	0	0		13	2017	0	0
																								14	2018	0	0	0	0	0	0	0	0	0	0	0	0	0	0	0	0	0	0	0		14	2018	0	0
																								15	2019	1	0	0	0	0	0	0	0	0	0	0	0	0	0	0	0	0	0	0		15	2019	8588.04	0
																								16	2020	0.63376	0.0740274	0	0	0	0.018185	0.2	0.0740274	0	0	0	0	0	0	0	0	0	0	0		16	2020	5442.76	635.751
																								17	2021	0.401652	0.070304	0.00904615	0	0.0227113	0.0127881	0.221693	0.101736	0.0123223	0	0.0135096	0.00751485	0.06	0.0419489	0.00658844	0	0	0	0		17	2021	3449.4	603.773
																								18	2022	0.254551	0.0519452	0.0174781	0.00696968	0.0277051	0.010744	0.185569	0.0935395	0.0328814	0.00242634	0.0286685	0.00928401	0.0706514	0.0856971	0.0303098	0.00540575	0	0.0059232	0.0417629		18	2022	2186.09	446.108
																								19	2023	0.161324	0.0352554	0.0199225	0.012826	0.0262934	0.011732	0.139001	0.0731677	0.0542175	0.00758638	0.0345418	0.00860107	0.0605497	0.0900517	0.0503249	0.0299116	0.00154134	0.0138096	0.0690636		19	2023	1385.46	302.775
																								PROPORTION OF 2020 POPULATION IN EACH STATE																						Number of individuals in each state
																								Period	Year	Asympt_NoCare	Asympt_InCare	Asympt_ART1	Asympt_ART2	Asympt_LTFU	Asympt_Dead	Int_NoCare	Int_InCare	Int_ART1	Int_ART2	Int_LTFU	Int_Dead	AIDS_NoCare	AIDS_InCare	AIDS_ART1ear	AIDS_ART1late	AIDS_ART2	AIDS_LTFU	AIDS_DEAD		Period	Year	Asympt_NoCare	Asympt_InCare
																								0	2004	0	0	0	0	0	0	0	0	0	0	0	0	0	0	0	0	0	0	0		0	2004	0	0
																								1	2005	0	0	0	0	0	0	0	0	0	0	0	0	0	0	0	0	0	0	0		1	2005	0	0
																								2	2006	0	0	0	0	0	0	0	0	0	0	0	0	0	0	0	0	0	0	0		2	2006	0	0
																								3	2007	0	0	0	0	0	0	0	0	0	0	0	0	0	0	0	0	0	0	0		3	2007	0	0
																								4	2008	0	0	0	0	0	0	0	0	0	0	0	0	0	0	0	0	0	0	0		4	2008	0	0
																								5	2009	0	0	0	0	0	0	0	0	0	0	0	0	0	0	0	0	0	0	0		5	2009	0	0
																								6	2010	0	0	0	0	0	0	0	0	0	0	0	0	0	0	0	0	0	0	0		6	2010	0	0
																								7	2011	0	0	0	0	0	0	0	0	0	0	0	0	0	0	0	0	0	0	0		7	2011	0	0
																								8	2012	0	0	0	0	0	0	0	0	0	0	0	0	0	0	0	0	0	0	0		8	2012	0	0
																								9	2013	0	0	0	0	0	0	0	0	0	0	0	0	0	0	0	0	0	0	0		9	2013	0	0
																								10	2014	0	0	0	0	0	0	0	0	0	0	0	0	0	0	0	0	0	0	0		10	2014	0	0
																								11	2015	0	0	0	0	0	0	0	0	0	0	0	0	0	0	0	0	0	0	0		11	2015	0	0
																								12	2016	0	0	0	0	0	0	0	0	0	0	0	0	0	0	0	0	0	0	0		12	2016	0	0
																								13	2017	0	0	0	0	0	0	0	0	0	0	0	0	0	0	0	0	0	0	0		13	2017	0	0
																								14	2018	0	0	0	0	0	0	0	0	0	0	0	0	0	0	0	0	0	0	0		14	2018	0	0
																								15	2019	0	0	0	0	0	0	0	0	0	0	0	0	0	0	0	0	0	0	0		15	2019	0	0
																								16	2020	1	0	0	0	0	0	0	0	0	0	0	0	0	0	0	0	0	0	0		16	2020	8588.04	0
																								17	2021	0.63376	0.0740274	0	0	0	0.018185	0.2	0.0740274	0	0	0	0	0	0	0	0	0	0	0		17	2021	5442.76	635.751
																								18	2022	0.401652	0.070304	0.00904615	0	0.0227113	0.0127881	0.221693	0.101736	0.0123223	0	0.0135096	0.00751485	0.06	0.0419489	0.00658844	0	0	0	0		18	2022	3449.4	603.773
																								19	2023	0.254551	0.0519452	0.0174781	0.00696968	0.0277051	0.010744	0.185569	0.0935395	0.0328814	0.00242634	0.0286685	0.00928401	0.0706514	0.0856971	0.0303098	0.00540575	0	0.0059232	0.0417629		19	2023	2186.09	446.108
																								PROPORTION OF 2021 POPULATION IN EACH STATE																						Number of individuals in each state
																								Period	Year	Asympt_NoCare	Asympt_InCare	Asympt_ART1	Asympt_ART2	Asympt_LTFU	Asympt_Dead	Int_NoCare	Int_InCare	Int_ART1	Int_ART2	Int_LTFU	Int_Dead	AIDS_NoCare	AIDS_InCare	AIDS_ART1ear	AIDS_ART1late	AIDS_ART2	AIDS_LTFU	AIDS_DEAD		Period	Year	Asympt_NoCare	Asympt_InCare
																								0	2004	0	0	0	0	0	0	0	0	0	0	0	0	0	0	0	0	0	0	0		0	2004	0	0
																								1	2005	0	0	0	0	0	0	0	0	0	0	0	0	0	0	0	0	0	0	0		1	2005	0	0
																								2	2006	0	0	0	0	0	0	0	0	0	0	0	0	0	0	0	0	0	0	0		2	2006	0	0
																								3	2007	0	0	0	0	0	0	0	0	0	0	0	0	0	0	0	0	0	0	0		3	2007	0	0
																								4	2008	0	0	0	0	0	0	0	0	0	0	0	0	0	0	0	0	0	0	0		4	2008	0	0
																								5	2009	0	0	0	0	0	0	0	0	0	0	0	0	0	0	0	0	0	0	0		5	2009	0	0
																								6	2010	0	0	0	0	0	0	0	0	0	0	0	0	0	0	0	0	0	0	0		6	2010	0	0
																								7	2011	0	0	0	0	0	0	0	0	0	0	0	0	0	0	0	0	0	0	0		7	2011	0	0
																								8	2012	0	0	0	0	0	0	0	0	0	0	0	0	0	0	0	0	0	0	0		8	2012	0	0
																								9	2013	0	0	0	0	0	0	0	0	0	0	0	0	0	0	0	0	0	0	0		9	2013	0	0
																								10	2014	0	0	0	0	0	0	0	0	0	0	0	0	0	0	0	0	0	0	0		10	2014	0	0
																								11	2015	0	0	0	0	0	0	0	0	0	0	0	0	0	0	0	0	0	0	0		11	2015	0	0
																								12	2016	0	0	0	0	0	0	0	0	0	0	0	0	0	0	0	0	0	0	0		12	2016	0	0
																								13	2017	0	0	0	0	0	0	0	0	0	0	0	0	0	0	0	0	0	0	0		13	2017	0	0
																								14	2018	0	0	0	0	0	0	0	0	0	0	0	0	0	0	0	0	0	0	0		14	2018	0	0
																								15	2019	0	0	0	0	0	0	0	0	0	0	0	0	0	0	0	0	0	0	0		15	2019	0	0
																								16	2020	0	0	0	0	0	0	0	0	0	0	0	0	0	0	0	0	0	0	0		16	2020	0	0
																								17	2021	1	0	0	0	0	0	0	0	0	0	0	0	0	0	0	0	0	0	0		17	2021	8588.04	0
																								18	2022	0.63376	0.0740274	0	0	0	0.018185	0.2	0.0740274	0	0	0	0	0	0	0	0	0	0	0		18	2022	5442.76	635.751
																								19	2023	0.401652	0.070304	0.00904615	0	0.0227113	0.0127881	0.221693	0.101736	0.0123223	0	0.0135096	0.00751485	0.06	0.0419489	0.00658844	0	0	0	0		19	2023	3449.4	603.773
																								PROPORTION OF 2022 POPULATION IN EACH STATE																						Number of individuals in each state
																								Period	Year	Asympt_NoCare	Asympt_InCare	Asympt_ART1	Asympt_ART2	Asympt_LTFU	Asympt_Dead	Int_NoCare	Int_InCare	Int_ART1	Int_ART2	Int_LTFU	Int_Dead	AIDS_NoCare	AIDS_InCare	AIDS_ART1ear	AIDS_ART1late	AIDS_ART2	AIDS_LTFU	AIDS_DEAD		Period	Year	Asympt_NoCare	Asympt_InCare
																								0	2004	0	0	0	0	0	0	0	0	0	0	0	0	0	0	0	0	0	0	0		0	2004	0	0
																								1	2005	0	0	0	0	0	0	0	0	0	0	0	0	0	0	0	0	0	0	0		1	2005	0	0
																								2	2006	0	0	0	0	0	0	0	0	0	0	0	0	0	0	0	0	0	0	0		2	2006	0	0
																								3	2007	0	0	0	0	0	0	0	0	0	0	0	0	0	0	0	0	0	0	0		3	2007	0	0
																								4	2008	0	0	0	0	0	0	0	0	0	0	0	0	0	0	0	0	0	0	0		4	2008	0	0
																								5	2009	0	0	0	0	0	0	0	0	0	0	0	0	0	0	0	0	0	0	0		5	2009	0	0
																								6	2010	0	0	0	0	0	0	0	0	0	0	0	0	0	0	0	0	0	0	0		6	2010	0	0
																								7	2011	0	0	0	0	0	0	0	0	0	0	0	0	0	0	0	0	0	0	0		7	2011	0	0
																								8	2012	0	0	0	0	0	0	0	0	0	0	0	0	0	0	0	0	0	0	0		8	2012	0	0
																								9	2013	0	0	0	0	0	0	0	0	0	0	0	0	0	0	0	0	0	0	0		9	2013	0	0
																								10	2014	0	0	0	0	0	0	0	0	0	0	0	0	0	0	0	0	0	0	0		10	2014	0	0
																								11	2015	0	0	0	0	0	0	0	0	0	0	0	0	0	0	0	0	0	0	0		11	2015	0	0
																								12	2016	0	0	0	0	0	0	0	0	0	0	0	0	0	0	0	0	0	0	0		12	2016	0	0
																								13	2017	0	0	0	0	0	0	0	0	0	0	0	0	0	0	0	0	0	0	0		13	2017	0	0
																								14	2018	0	0	0	0	0	0	0	0	0	0	0	0	0	0	0	0	0	0	0		14	2018	0	0
																								15	2019	0	0	0	0	0	0	0	0	0	0	0	0	0	0	0	0	0	0	0		15	2019	0	0
																								16	2020	0	0	0	0	0	0	0	0	0	0	0	0	0	0	0	0	0	0	0		16	2020	0	0
																								17	2021	0	0	0	0	0	0	0	0	0	0	0	0	0	0	0	0	0	0	0		17	2021	0	0
																								18	2022	1	0	0	0	0	0	0	0	0	0	0	0	0	0	0	0	0	0	0		18	2022	8588.04	0
																								19	2023	0.63376	0.0740274	0	0	0	0.018185	0.2	0.0740274	0	0	0	0	0	0	0	0	0	0	0		19	2023	5442.76	635.751
																								PROPORTION OF 2023 POPULATION IN EACH STATE																						Number of individuals in each state
																								Period	Year	Asympt_NoCare	Asympt_InCare	Asympt_ART1	Asympt_ART2	Asympt_LTFU	Asympt_Dead	Int_NoCare	Int_InCare	Int_ART1	Int_ART2	Int_LTFU	Int_Dead	AIDS_NoCare	AIDS_InCare	AIDS_ART1ear	AIDS_ART1late	AIDS_ART2	AIDS_LTFU	AIDS_DEAD		Period	Year	Asympt_NoCare	Asympt_InCare
																								0	2004	0	0	0	0	0	0	0	0	0	0	0	0	0	0	0	0	0	0	0		0	2004	0	0
																								1	2005	0	0	0	0	0	0	0	0	0	0	0	0	0	0	0	0	0	0	0		1	2005	0	0
																								2	2006	0	0	0	0	0	0	0	0	0	0	0	0	0	0	0	0	0	0	0		2	2006	0	0
																								3	2007	0	0	0	0	0	0	0	0	0	0	0	0	0	0	0	0	0	0	0		3	2007	0	0
																								4	2008	0	0	0	0	0	0	0	0	0	0	0	0	0	0	0	0	0	0	0		4	2008	0	0
																								5	2009	0	0	0	0	0	0	0	0	0	0	0	0	0	0	0	0	0	0	0		5	2009	0	0
																								6	2010	0	0	0	0	0	0	0	0	0	0	0	0	0	0	0	0	0	0	0		6	2010	0	0
																								7	2011	0	0	0	0	0	0	0	0	0	0	0	0	0	0	0	0	0	0	0		7	2011	0	0
																								8	2012	0	0	0	0	0	0	0	0	0	0	0	0	0	0	0	0	0	0	0		8	2012	0	0
																								9	2013	0	0	0	0	0	0	0	0	0	0	0	0	0	0	0	0	0	0	0		9	2013	0	0
																								10	2014	0	0	0	0	0	0	0	0	0	0	0	0	0	0	0	0	0	0	0		10	2014	0	0
																								11	2015	0	0	0	0	0	0	0	0	0	0	0	0	0	0	0	0	0	0	0		11	2015	0	0
																								12	2016	0	0	0	0	0	0	0	0	0	0	0	0	0	0	0	0	0	0	0		12	2016	0	0
																								13	2017	0	0	0	0	0	0	0	0	0	0	0	0	0	0	0	0	0	0	0		13	2017	0	0
																								14	2018	0	0	0	0	0	0	0	0	0	0	0	0	0	0	0	0	0	0	0		14	2018	0	0
																								15	2019	0	0	0	0	0	0	0	0	0	0	0	0	0	0	0	0	0	0	0		15	2019	0	0
																								16	2020	0	0	0	0	0	0	0	0	0	0	0	0	0	0	0	0	0	0	0		16	2020	0	0
																								17	2021	0	0	0	0	0	0	0	0	0	0	0	0	0	0	0	0	0	0	0		17	2021	0	0
																								18	2022	0	0	0	0	0	0	0	0	0	0	0	0	0	0	0	0	0	0	0		18	2022	0	0
																								19	2023	1	0	0	0	0	0	0	0	0	0	0	0	0	0	0	0	0	0	0		19	2023	8588.04	0
																																														Number of individuals in each state (2004-2023)
																																														Period	Year	Asympt_NoCare	Asympt_InCare
																																														0	2004	37328.9	8625.51
																																														1	2005	35944.6	4922.9
																																														2	2006	34129.4	3634.05
																																														3	2007	31815.8	3715
																																														4	2008	29383.7	3570.2
																																														5	2009	27210.3	3342.81
																																														6	2010	25832.8	3107.54
																																														7	2011	24959.9	2928.63
																																														8	2012	24406.6	2805.5
																																														9	2013	24056	2693.13
																																														10	2014	23833.8	2631.67
																																														11	2015	23692.9	2595.81
																																														12	2016	23603.7	2574.05
																																														13	2017	23547.1	2560.57
																																														14	2018	23511.3	2552.12
																																														15	2019	23488.5	2546.8
																																														16	2020	23474.1	2543.44
																																														17	2021	23465	2541.31
																																														18	2022	23459.2	2539.96
																																														19	2023	23455.6	2539.11
[truncated: 76 more columns]

[truncated: 13 more sheets: Diff (SN-SC), Diff (SN-Matrix), Diff (SC-Matrix), SCF Output (diff), Output1 (diff), Output2 (diff), TPM Summary Measures, SCF (name) Summary Measures, SCF (cell) Summary Measures, SCF Summary Measures (diff), Summary Measures (diff1), Summary Measures (diff2), Log]
