# Supplementary material for: Implementing parallel spreadsheet models for health policy decisions: The impact of unintentional errors on model projections
Source: PLoS One. 2018 Mar 23;13(3):e0194916. doi: 10.1371/journal.pone.0194916 (PMC5865740; doi:10.1371/journal.pone.0194916)
Supplement: S5 File — This file contains the three model versions for the Guideline-based ART model revision, before identification of unintentional implementation errors. (XLSX) [file pone.0194916.s005.xlsx]

## Sheet: User
Directions									Locked	Not Locked
Table on upper left corresponds to policy parameters, table on upper right corresponds to non-policy parameters, table on lower left corresponds to complements.									x
Parameter names are listed in columns D and M.									x
Initial and final stages of transition (aymptomatic, intermediate, and AIDS) are listed in columns B and K.									x
Initial treatment state of transition (no care, in care, ART1, ART2, ART1ear, ATR1late, LTFU) is listed in columns B and K.									x
Final treatment state of transition (in care, ART1, ART2, LTFU, Dead, ART1ear, ART1late) is listed in columns C and L.									x
The baseline annual probability is the point estimate and is provided in Columns F and O.									x
The lower/upper bounds of the baseline annual probability point esrimates are provided in columns G/H and P/Q.									x
The user enters user-defined annual probabilities in columns I and R. The user-defined probability is constrained by the lower and upper bounds.										x
If the user enters a user-defined probability, then the final input probability becomes the user-defined probaility. Otherwise, the final input probability becomes the data-defined probability.									x
	Annual Probability
Parameter	Final Input	Baseline	Lower bound	Upper bound	User-defined
pAsympt_Early_NoCare_Asympt_Early_InCare_2013plus_u		0.0740274	0.866718	0.802109
pAsympt_Early_InCare_Asympt_Early_LTFU_2013plus_u		0.306795	#REF!	#REF!
pAsympt_Early_InCare_Asympt_Early_ART1_2013plus_u		0.1222
pAsympt_Early_ART1_Asympt_Early_ART2_2013plus_u		0.2121
pAsympt_Early_ART1_Asympt_Early_LTFU_2013plus_u		0.1616
pAsympt_Early_ART1_Asympt_Early_Dead_2013plus_u		0.202
pAsympt_Early_ART2_Asympt_Early_LTFU_2013plus_u		0.2626
pAsympt_Early_ART2_Asympt_Early_Dead_2013plus_u		0.3131
pAsympt_Early_LTFU_Asympt_Early_ART1_2013plus_u		0.2223
pAsympt_Early_LTFU_Asympt_Early_ART2_2013plus_u		0.2224
pAsympt_Early_NoCare_Asympt_Late_InCare_2013plus_u		0.0740274	0	0
pAsympt_Early_NoCare_Asympt_Late_ART1_2013plus_u		0	0	0
pAsympt_Early_InCare_Asympt_Late_ART1_2013plus_u		0.038	0	0
pAsympt_Early_LTFU_Asympt_Late_ART1_2013plus_u		0.1313
pAsympt_Late_NoCare_Asympt_Late_InCare_2013plus_u		0.0740274	0	0
pAsympt_Late_InCare_Asympt_Late_LTFU_2013plus_u		0.306795	0	0
pAsympt_Late_InCare_Asympt_Late_ART1_2013plus_u		0.1222
pAsympt_Late_ART1_Asympt_Late_ART2_2013plus_u		0.2121
pAsympt_Late_ART1_Asympt_Late_LTFU_2013plus_u		0.1616
pAsympt_Late_ART1_Asympt_Late_Dead_2013plus_u		0.202
pAsympt_Late_ART2_Asympt_Late_LTFU_2013plus_u		0.2626
pAsympt_Late_ART2_Asympt_Late_Dead_2013plus_u		0.3131
pAsympt_Late_LTFU_Asympt_Late_ART1_2013plus_u		0.2223
pAsympt_Late_LTFU_Asympt_Late_ART2_2013plus_u		0.2224
pAsympt_Late_NoCare_Int_InCare_2013plus_u		0.0740274	0	0
pAsympt_Late_NoCare_Int_ART1_2013plus_u		0	0	0
pAsympt_Late_InCare_Int_ART1_2013plus_u		0.038	0.034	0.043
pAsympt_Late_LTFU_Int_ART1_2013plus_u		0.1313
pInt_NoCare_Int_InCare_2013plus_u		0.0987032	0	0
pInt_NoCare_Int_ART1_2013plus_u		0	0	0
pInt_InCare_Int_ART1_2013plus_u		0.128456	0	0
pInt_InCare_Int_LTFU_2013plus_u		0.182495	0	0.853426
pInt_ART1_Int_ART2_2013plus_u		0.00866226	0.00377286	0.0135277
pInt_ART1_Int_LTFU_2013plus_u		0.0143855	0.00810696	0.0206243
pInt_ART1_Int_Dead_2013plus_u		0.00505717	0.00203792	0.0103956
pInt_ART2_Int_LTFU_2013plus_u		0.0143855	0.00810696	0.0206243
pInt_ART2_Int_Dead_2013plus_u		0.00505717	0.00203792	0.0103956
pInt_LTFU_Int_ART1_2013plus_u		0.1616
pInt_LTFU_Int_ART2_2013plus_u		0.1717
pInt_NoCare_AIDS_InCare_2013plus_u		0.0987032	0	0
pInt_NoCare_AIDS_ART1ear_2013plus_u		0	0	0
pInt_InCare_AIDS_ART1ear_2013plus_u		0.089	0.078	0.1
pAIDS_NoCare_AIDS_InCare_2013plus_u		0.46884	0	0
pAIDS_NoCare_AIDS_ART1ear_2013plus_u		0.0515874	0	0
pAIDS_InCare_AIDS_ART1ear_2013plus_u		0.432907	0	Varies
pAIDS_InCare_AIDS_LTFU_2013plus_u		0.0588055	0	0.275
pAIDS_ART1ear_AIDS_LTFU_2013plus_u		0.0317053	0.0122997	0.0205862
pAIDS_ART1ear_AIDS_Dead_2013plus_u		0.147805	0.0498259	0.0648731
pAIDS_ART1late_AIDS_ART2_2013plus_u		0.0305939	0.0247457	0.0377972
pAIDS_ART1late_AIDS_LTFU_2013plus_u		0.0107977	0.0122997	0.0205862
pAIDS_ART1late_AIDS_Dead_2013plus_u		0.0257552	0.0498259	0.0648731
pAIDS_ART2_AIDS_LTFU_2013plus_u		0.0274461	0.0675829	0.0520808
pAIDS_ART2_AIDS_Dead_2013plus_u		0.0942122	0.0675829	0.130575
pAIDS_LTFU_AIDS_ART1ear_2013plus_u		0.2121
pAIDS_LTFU_AIDS_ART2_2013plus_u		0.2323
	Annual Probability
Complementary Parameters	Final Input	Baseline	Lower bound	Upper bound	User-defined
pAsympt_Early_NoCare_2013plus_u		0.63376
pAsympt_Early_InCare_2013plus_u		0.315942
pAsympt_Early_LTFU_2013plus_u		0.205815
pAsympt_Early_ART1_2013plus_u		0.4243
pAsympt_Early_ART2_2013plus_u		0.4243
pAsympt_Late_NoCare_2013plus_u		0.63376
pAsympt_Late_InCare_2013plus_u		0.315942
pAsympt_Late_LTFU_2013plus_u		0.205815
pAsympt_Late_ART1_2013plus_u		0.4243
pAsympt_Late_ART2_2013plus_u		0.4243
pInt_NoCare_2013plus_u		0.474705
pInt_InCare_2013plus_u		0.273881
pInt_ART1_2013plus_u		0.971895
pInt_ART2_2013plus_u		0.980557
pInt_LTFU_2013plus_u		0.398428
pAIDS_NoCare_2013plus_u		0.0690575
pAIDS_InCare_2013plus_u		0.1231
pAIDS_ART1ear_2013plus_u		0
pAIDS_ART1late_2013plus_u		0.932853
pAIDS_ART2_2013plus_u		0.878342
pAIDS_LTFU_2013plus_u		0.145085
pAIDS_ART1ear_AIDS_ART1late_2013plus_u		0.82049
	Annual Probability
Non-Policy Parameter Name	Final Input	Baseline	Lower bound	Upper bound	User-defined
pAsympt_Early_NoCare_Asympt_Early_Dead_2013plus_u		0.018185	0.866718	0.802109
pAsympt_Early_InCare_Asympt_Early_Dead_2013plus_u		0.0170631	#REF!	#REF!
pAsympt_Early_LTFU_Asympt_Early_Dead_2013plus_u		0.018185	#REF!	#REF!
pAsympt_Late_NoCare_Asympt_Late_Dead_2013plus_u		0.018185	0.00921112	0.0314588
pAsympt_Late_InCare_Asympt_Late_Dead_2013plus_u		0.0170631	0.00921112	0.0314588
pAsympt_Late_LTFU_Asympt_Late_Dead_2013plus_u		0.018185	0.00921112	0.0314588
pAsympt_Early_NoCare_Asympt_Late_NoCare_2013plus_u		0.2	#REF!	#REF!
pAsympt_Early_InCare_Asympt_Late_InCare_2013plus_u		0.2	#REF!	#REF!
pAsympt_Early_LTFU_Asympt_Late_LTFU_2013plus_u		0.2	#REF!	#REF!
pAsympt_Late_NoCare_Int_NoCare_2013plus_u		0.2	0.124071	0.166432
pAsympt_Late_InCare_Int_InCare_2013plus_u		0.2	0.124071	0.166432
pAsympt_Late_LTFU_Int_LTFU_2013plus_u		0.2	0.124071	0.166432
pInt_NoCare_Int_Dead_2013plus_u		0.0278885	0.00990274	0.0682125
pInt_InCare_Int_Dead_2013plus_u		0.0261679	0.00990274	0.0682125
pInt_LTFU_Int_Dead_2013plus_u		0.0278885	0.00990274	0.0682125
pInt_NoCare_AIDS_NoCare_2013plus_u		0.3	0.182562	0.279486
pInt_InCare_AIDS_InCare_2013plus_u		0.3	0.182562	0.279486
pInt_LTFU_AIDS_LTFU_2013plus_u		0.240383	0	0
pAIDS_NoCare_AIDS_Dead_2013plus_u		0.410515	0.314557	0.465536
pAIDS_InCare_AIDS_Dead_2013plus_u		0.385187	0.314557	0.465536
pAIDS_LTFU_AIDS_Dead_2013plus_u		0.410515	0.314557	0.465536

## Sheet: Notes
Tab	Description
Notes	Description of the different tabs in the file
Params	A list of model parameters and their values
Model (SN)	Output for Single Name model version
Model (SC)	Output for Single Cell model version
Model (Matrix)	Output for Matrix model version, compact version
Model (Matrix calcs)	Transition probability matrices underlying Matrix model version
Diff (SN-SC)	Difference in model output for Single Name and Single Cell model versions, used to identify unintentional errors
Diff (SN-Matrix)	Difference in model output for Single Name and Matrix model versions, used to identify unintentional errors
Diff (SC-Matrix)	Difference in model output for Single Cell and Matrix model versions, used to identify unintentional errors
Errors	List of original errors, by model version, including location, error type, and number of copied propagations
Note: Data in this file are provided in order to duplicate findings for the current analysis. We emphasize that the current analysis does not incorporate calibrated parameter values that might be incorporated after model revision and formal model performance assesment. Therefore, the models presented should be used only to elucidate the process for identifying unintentional errors and should not …

## Sheet: Params
	init_prop_Asympt_Early_NoCare	0.339353
	init_prop_Asympt_Early_InCare	0.0784138
	init_prop_Asympt_Early_ART1	0
	init_prop_Asympt_Early_ART2	0
	init_prop_Asympt_Early_LTFU	0.034704
	init_prop_Asympt_Early_Dead	0
	init_prop_Asympt_Late_NoCare	0
	init_prop_Asympt_Late_InCare	0
	init_prop_Asympt_Late_ART1	0
	init_prop_Asympt_Late_ART2	0
	init_prop_Asympt_Late_LTFU	0
	init_prop_Asympt_Late_Dead	0
	init_prop_Int_NoCare	0.227031
	init_prop_Int_InCare	0.0581573
	init_prop_Int_ART1	0.00453715
	init_prop_Int_ART2	0
	init_prop_Int_LTFU	0.0129827
	init_prop_Int_Dead	0
	init_prop_AIDS_NoCare	0.183615
	init_prop_AIDS_InCare	0.0362073
	init_prop_AIDS_ART1ear	0.0227356
	init_prop_AIDS_ART1late	0
	init_prop_AIDS_ART2	0
	init_prop_AIDS_LTFU	0.00226222
	init_prop_AIDS_DEAD	0
	Inc_2004	110000		WHO	Adult HIV prevalence	98000		130000
1	Inc_2005	10964.4	Number of incident HIV-infected individuals at time t=1, where t is defined as an index from 0 (for the prevalent cohort) to n.	External calibration (top 25 sets)
2	Inc_2006	10075.4	Number of incident HIV-infected individuals at time t=2, where t is defined as an index from 0 (for the prevalent cohort) to n.	External calibration (top 25 sets)
3	Inc_2007	10186	Number of incident HIV-infected individuals at time t=3, where t is defined as an index from 0 (for the prevalent cohort) to n.	External calibration (top 25 sets)
4	Inc_2008	9220.12	Number of incident HIV-infected individuals at time t=4, where t is defined as an index from 0 (for the prevalent cohort) to n.	External calibration (top 25 sets)
5	Inc_2009	8588.04	Number of incident HIV-infected individuals at time t=5, where t is defined as an index from 0 (for the prevalent cohort) to n.	External calibration (top 25 sets)
6	Inc_2010	8588.04	Number of incident HIV-infected individuals at time t=6, where t is defined as an index from 0 (for the prevalent cohort) to n.	Assumption						In current model, parameter refers to 2010.
7	Inc_2011	8588.04	Number of incident HIV-infected individuals at time t=7, where t is defined as an index from 0 (for the prevalent cohort) to n.	Assumption						In current model, parameter refers to 2011.
8	Inc_2012	8588.04	Number of incident HIV-infected individuals at time t=8, where t is defined as an index from 0 (for the prevalent cohort) to n.	Assumption						In current model, parameter refers to 2012.
9	Inc_2013	8588.04	Number of incident HIV-infected individuals at time t=9, where t is defined as an index from 0 (for the prevalent cohort) to n.	Assumption						In current model, parameter refers to 2013.
10	Inc_2014	8588.04	Number of incident HIV-infected individuals at time t=10, where t is defined as an index from 0 (for the prevalent cohort) to n.	Assumption						In current model, parameter refers to 2014.
11	Inc_2015	8588.04	Number of incident HIV-infected individuals at time t=11, where t is defined as an index from 0 (for the prevalent cohort) to n.	Assumption						In current model, parameter refers to 2015.
12	Inc_2016	8588.04	Number of incident HIV-infected individuals at time t=12, where t is defined as an index from 0 (for the prevalent cohort) to n.	Assumption						In current model, parameter refers to 2016.
13	Inc_2017	8588.04	Number of incident HIV-infected individuals at time t=13, where t is defined as an index from 0 (for the prevalent cohort) to n.	Assumption						In current model, parameter refers to 2017.
14	Inc_2018	8588.04	Number of incident HIV-infected individuals at time t=14, where t is defined as an index from 0 (for the prevalent cohort) to n.	Assumption						In current model, parameter refers to 2018.
	Inc_2019	8588.04		Assumption						In current model, parameter refers to 2019.
	Inc_2020	8588.04		Assumption
	Inc_2021	8588.04		Assumption
	Inc_2022	8588.04		Assumption
	Inc_2023	8588.04		Assumption
	m_preARTLTFU_Int	3.10337	Multiplier for pre-ART LTFU for the fraction of the cohort in the Eligible New stage.	Assumption		1	Assumption	5	Assumption
	m_preARTLTFU_Asympt	5.21712	Multiplier for pre-ART LTFU for the fraction of the cohort in the Not Eligible stage.	Assumption		1	Assumption	6	Assumption
	m_Mort_NoCare&LTFU	1.06575
	pAsympt_Early_NoCare_Asympt_Early_InCare_2004_2006	0.0563104	Probability of transitioning from Not Eligible, Not in Care to Not Eligible, In Care/Off ART.	#REF!		0	0	0	#REF!
	pAsympt_Early_NoCare_Asympt_Early_Dead_2004_2006	0.018185	Probability of transitioning from Not Eligible, Not in Care to Not Eligible, Dead.	Assumption	Empiric data: Seroc/Asympt to Death | No Sympt & No AIDS	0.00921112	Same	0.0314588	Same
	pAsympt_Early_NoCare_Asympt_Late_NoCare_2004_2006	0.2	Probability of transitioning from Not Eligible, Not in Care to Eligible_Asympt, Not in Care.	Assumption	Reflects internally calibrated value	0.124071	Orig empiric LB	0.166432	Orig empiric UB
	pAsympt_Early_NoCare_Asympt_Late_InCare_2004_2006	0.0563104	Probability of transitioning from Not Eligible, Not in Care to Eligible_Asympt, In Care/Off ART.	#REF!		0	0	0	#REF!
	pAsympt_Early_NoCare_Asympt_Late_ART1_2004_2006	0	Probability of transitioning from Not Eligible, Not in Care to Eligible_Asympt, In Care/On ART1.	n/a		0	Same	0	Same
	pAsympt_Early_NoCare_2004_2006	0.669194	Probability of remaining in Not Eligible, Not in Care.	1		0.866718		0.802109
	pAsympt_Early_NoCare_Asympt_Early_InCare_2007_2009	0.0740274		#REF!		0	0	0	#REF!
	pAsympt_Early_NoCare_Asympt_Early_Dead_2007_2009	0.018185	Probability of transitioning from Not Eligible, Not in Care to Not Eligible, Dead.	Assumption	Empiric data: Seroc/Asympt to Death | No Sympt & No AIDS	0.00921112	Same	0.0314588	Same
	pAsympt_Early_NoCare_Asympt_Late_NoCare_2007_2009	0.2	Probability of transitioning from Not Eligible, Not in Care to Eligible_Asympt, Not in Care.	Assumption	Reflects internally valibrated value	0.124071	Orig empiric LB	0.166432	Orig empiric UB
	pAsympt_Early_NoCare_Asympt_Late_InCare_2007_2009	0.0740274		#REF!		0	0	0	#REF!
	pAsympt_Early_NoCare_Asympt_Late_ART1_2007_2009	0	Probability of transitioning from Not Eligible, Not in Care to Eligible_Asympt, In Care/On ART1.	n/a		0	Same	0	Same
	pAsympt_Early_NoCare_2007_2009	0.63376	Probability of remaining in Not Eligible, Not in Care.	1		0.866718		0.802109
	pAsympt_Early_NoCare_Asympt_Early_InCare_2010_2012	0.0740274		#REF!		0	0	0	#REF!
	pAsympt_Early_NoCare_Asympt_Early_Dead_2010_2012	0.018185		Assumption	Empiric data: Seroc/Asympt to Death | No Sympt & No AIDS	0.00921112	Same	0.0314588	Same
	pAsympt_Early_NoCare_Asympt_Late_NoCare_2010_2012	0.2		Assumption	Reflects internally valibrated value	0.124071	Orig empiric LB	0.166432	Orig empiric UB
	pAsympt_Early_NoCare_Asympt_Late_InCare_2010_2012	0.0740274		#REF!		0	0	0	#REF!
	pAsympt_Early_NoCare_Asympt_Late_ART1_2010_2012	0		n/a		0	Same	0	Same
	pAsympt_Early_NoCare_2010_2012	0.63376		1		0.866718		0.802109
	pAsympt_Early_NoCare_Asympt_Early_InCare_2013plus	0.0740274		External Calibration (top 25 sets)		0	0	0	#REF!
	pAsympt_Early_NoCare_Asympt_Early_Dead_2013plus	0.018185		Assumption	Empiric data: Seroc/Asympt to Death | No Sympt & No AIDS	0.00921112	Same	0.0314588	Same
	pAsympt_Early_NoCare_Asympt_Late_NoCare_2013plus	0.2		Assumption	Reflects internally valibrated value	0.124071	Orig empiric LB	0.166432	Orig empiric UB
	pAsympt_Early_NoCare_Asympt_Late_InCare_2013plus	0.0740274		#REF!		0	0	0	#REF!
	pAsympt_Early_NoCare_Asympt_Late_ART1_2013plus	0		n/a		0	Same	0	Same
	pAsympt_Early_NoCare_2013plus	0.63376		1		0.866718		0.802109
	pAsympt_Early_InCare_Asympt_Early_ART1_2004_2012	0.1111
	pAsympt_Early_InCare_Asympt_Early_LTFU_2004_2012	0.306795	Probability of transitioning from Not Eligible, In Care/off ART to Not Eligible, Lost to Follow-up.	Assumption			Assumption		Assumption
	pAsympt_Early_InCare_Asympt_Early_Dead_2004_2012	0.0170631	Probability of transitioning from Not Eligible, In Care/off ART to Not Eligible, Dead.	Nat hx cohort	Empiric data: Seroc/Asympt to Death | No Sympt & No AIDS	0.00921112	Same	0.0314588	Same
	pAsympt_Early_InCare_Asympt_Late_InCare_2004_2012	0.2	Probability of transitioning from Not Eligible, In Care/off ART to Eligible_Asympt, In Care/Off ART.	Nat hx cohort	Reflects internally calibrated value	0.124071	Orig empiric LB	0.166432	Orig empiric UB
	pAsympt_Early_InCare_Asympt_Late_ART1_2004_2012	0.038	Probability of transitioning from Not Eligible, In Care/off ART to Eligible_Asympt, In Care/On ART1.	#REF!	#REF!	0.034	Same	0.043	#REF!
	pAsympt_Early_InCare_2004_2012	0.327042	Probability of remaining in Not Eligible, In Care/off ART.			0.832718		0.759109
	pAsympt_Early_InCare_Asympt_Early_ART1_2013plus	0.1222
	pAsympt_Early_InCare_Asympt_Early_LTFU_2013plus	0.306795	Probability of transitioning from Not Eligible, In Care/off ART to Not Eligible, Lost to Follow-up.	Assumption			Assumption		Assumption
	pAsympt_Early_InCare_Asympt_Early_Dead_2013plus	0.0170631	Probability of transitioning from Not Eligible, In Care/off ART to Not Eligible, Dead.	Nat hx cohort	Empiric data: Seroc/Asympt to Death | No Sympt & No AIDS	0.00921112	Same	0.0314588	Same
	pAsympt_Early_InCare_Asympt_Late_InCare_2013plus	0.2	Probability of transitioning from Not Eligible, In Care/off ART to Eligible_Asympt, In Care/Off ART.	Nat hx cohort	Reflects internally calibrated value	0.124071	Orig empiric LB	0.166432	Orig empiric UB
	pAsympt_Early_InCare_Asympt_Late_ART1_2013plus	0.038	Probability of transitioning from Not Eligible, In Care/off ART to Eligible_Asympt, In Care/On ART1.	#REF!	#REF!	0.034	Same	0.043	#REF!
	pAsympt_Early_InCare_2013plus	0.315942	Probability of remaining in Not Eligible, In Care/off ART.			0.832718		0.759109
	pAsympt_Early_ART1_Asympt_Early_ART2_2004_2012	0.2121
	pAsympt_Early_ART1_Asympt_Early_LTFU_2004_2012	0.34
	pAsympt_Early_ART1_Asympt_Early_Dead_2004_2012	0.101
	pAsympt_Early_ART1_2004_2012	0.3469
	pAsympt_Early_ART1_Asympt_Early_ART2_2013plus	0.2121
	pAsympt_Early_ART1_Asympt_Early_LTFU_2013plus	0.1616
	pAsympt_Early_ART1_Asympt_Early_Dead_2013plus	0.202
	pAsympt_Early_ART1_2013plus	0.4243
	pAsympt_Early_ART2_Asympt_Early_LTFU_2004_2012	0.2424
	pAsympt_Early_ART2_Asympt_Early_Dead_2004_2012	0.1212
	pAsympt_Early_ART2_2004_2012	0.6364
	pAsympt_Early_ART2_Asympt_Early_LTFU_2013plus	0.2626
	pAsympt_Early_ART2_Asympt_Early_Dead_2013plus	0.3131
	pAsympt_Early_ART2_2013plus	0.4243
	pAsympt_Early_LTFU_Asympt_Early_ART1_2004_2012	0.1112
	pAsympt_Early_LTFU_Asympt_Early_ART2_2004_2012	0.2221
	pAsympt_Early_LTFU_Asympt_Early_Dead_2004_2012	0.018185	Probability of transitioning from Not Eligible, Lost to Follow-up to Not Eligible, Dead.	Assumption	Empiric data: Seroc/Asympt to Death | No Sympt & No AIDS	0.00921112	Same	0.0314588	Same
	pAsympt_Early_LTFU_Asympt_Late_LTFU_2004_2012	0.2		Assumption	Reflects internally calibrated value	0.124071	Orig empiric LB	0.166432	Orig empiric UB
	pAsympt_Early_LTFU_Asympt_Late_ART1_2004_2012	0.1212
	pAsympt_Early_LTFU_2004_2012	0.327315	Probability of remaining in Not Eligible, Lost to Follow-up.			0.990789		0.968541
	pAsympt_Early_LTFU_Asympt_Early_ART1_2013plus	0.2223
	pAsympt_Early_LTFU_Asympt_Early_ART2_2013plus	0.2224
	pAsympt_Early_LTFU_Asympt_Early_Dead_2013plus	0.018185	Probability of transitioning from Not Eligible, Lost to Follow-up to Not Eligible, Dead.	Assumption	#REF!	0.00921112	Same	0.0314588	#REF!
	pAsympt_Early_LTFU_Asympt_Late_LTFU_2013plus	0.2		Assumption	0	0.124071	Orig empiric LB	0.166432	Assumption
	pAsympt_Early_LTFU_Asympt_Late_ART1_2013plus	0.1313
	pAsympt_Early_LTFU_2013plus	0.205815	Probability of remaining in Not Eligible, Lost to Follow-up.			0.990789		0.968541
1	pAsympt_Late_NoCare_Asympt_Late_InCare_2004_2006	0.0563104	Probability of transitioning from Not Eligible, Not in Care to Not Eligible, In Care/Off ART.	External calibration (top 25 sets)		0	0	0	0
2	pAsympt_Late_NoCare_Asympt_Late_Dead_2004_2006	0.018185	Probability of transitioning from Not Eligible, Not in Care to Not Eligible, Dead.	Assumption	Empiric data: Seroc/Asympt to Death | No Sympt & No AIDS	0.00921112	Same	0.0314588	Same
3	pAsympt_Late_NoCare_Int_NoCare_2004_2006	0.2	Probability of transitioning from Not Eligible, Not in Care to Eligible_Asympt, Not in Care.	Assumption	Reflects internally calibrated value	0.124071	Orig empiric LB	0.166432	Orig empiric UB
4	pAsympt_Late_NoCare_Int_InCare_2004_2006	0.0563104	Probability of transitioning from Not Eligible, Not in Care to Eligible_Asympt, In Care/Off ART.	External calibration (top 25 sets)		0	0	0	0
5	pAsympt_Late_NoCare_Int_ART1_2004_2006	0	Probability of transitioning from Not Eligible, Not in Care to Eligible_Asympt, In Care/On ART1.	n/a		0	Same	0	Same
6	pAsympt_Late_NoCare_2004_2006	0.669194	Probability of remaining in Not Eligible, Not in Care.	1		0.866718		0.802109
	pAsympt_Late_NoCare_Asympt_Late_InCare_2007_2009	0.0740274		External calibration (top 25 sets)		0	0	0	0
	pAsympt_Late_NoCare_Asympt_Late_Dead_2007_2009	0.018185	Probability of transitioning from Not Eligible, Not in Care to Not Eligible, Dead.	Assumption	Empiric data: Seroc/Asympt to Death | No Sympt & No AIDS	0.00921112	Same	0.0314588	Same
	pAsympt_Late_NoCare_Int_NoCare_2007_2009	0.2	Probability of transitioning from Not Eligible, Not in Care to Eligible_Asympt, Not in Care.	Assumption	Reflects internally valibrated value	0.124071	Orig empiric LB	0.166432	Orig empiric UB
	pAsympt_Late_NoCare_Int_InCare_2007_2009	0.0740274		External Calibration (top 25 sets)		0	0	0	0
	pAsympt_Late_NoCare_Int_ART1_2007_2009	0	Probability of transitioning from Not Eligible, Not in Care to Eligible_Asympt, In Care/On ART1.	n/a		0	Same	0	Same
	pAsympt_Late_NoCare_2007_2009	0.63376	Probability of remaining in Not Eligible, Not in Care.	1		0.866718		0.802109
	pAsympt_Late_NoCare_Asympt_Late_InCare_2010_2012	0.0740274		External Calibration (top 25 sets)		0	0	0	0
	pAsympt_Late_NoCare_Asympt_Late_Dead_2010_2012	0.018185		Assumption	Empiric data: Seroc/Asympt to Death | No Sympt & No AIDS	0.00921112	Same	0.0314588	Same
	pAsympt_Late_NoCare_Int_NoCare_2010_2012	0.2		Assumption	Reflects internally valibrated value	0.124071	Orig empiric LB	0.166432	Orig empiric UB
	pAsympt_Late_NoCare_Int_InCare_2010_2012	0.0740274		Assumption - same as 2009 calibrated value		0	0	0	0
	pAsympt_Late_NoCare_Int_ART1_2010_2012	0		n/a		0	Same	0	Same
	pAsympt_Late_NoCare_2010_2012	0.63376		1		0.866718		0.802109
	pAsympt_Late_NoCare_Asympt_Late_InCare_2013plus	0.0740274		External Calibration (top 25 sets)		0	0	0	0
	pAsympt_Late_NoCare_Asympt_Late_Dead_2013plus	0.018185		Assumption	Empiric data: Seroc/Asympt to Death | No Sympt & No AIDS	0.00921112	Same	0.0314588	Same
	pAsympt_Late_NoCare_Int_NoCare_2013plus	0.2		Assumption	Reflects internally valibrated value	0.124071	Orig empiric LB	0.166432	Orig empiric UB
	pAsympt_Late_NoCare_Int_InCare_2013plus	0.0740274		0		0	0	0	0
	pAsympt_Late_NoCare_Int_ART1_2013plus	0		n/a		0	Same	0	Same
	pAsympt_Late_NoCare_2013plus	0.63376		1		0.866718		0.802109
	pAsympt_Late_InCare_Asympt_Late_ART1_2004_2012	0.1111
7	pAsympt_Late_InCare_Asympt_Late_LTFU_2004_2012	0.306795	Probability of transitioning from Not Eligible, In Care/off ART to Not Eligible, Lost to Follow-up.	Assumption			Assumption		Assumption
8	pAsympt_Late_InCare_Asympt_Late_Dead_2004_2012	0.0170631	Probability of transitioning from Not Eligible, In Care/off ART to Not Eligible, Dead.	Nat hx cohort	Empiric data: Seroc/Asympt to Death | No Sympt & No AIDS	0.00921112	Same	0.0314588	Same
9	pAsympt_Late_InCare_Int_InCare_2004_2012	0.2	Probability of transitioning from Not Eligible, In Care/off ART to Eligible_Asympt, In Care/Off ART.	Nat hx cohort	Reflects internally calibrated value	0.124071	Orig empiric LB	0.166432	Orig empiric UB
10	pAsympt_Late_InCare_Int_ART1_2004_2012	0.038	Probability of transitioning from Not Eligible, In Care/off ART to Eligible_Asympt, In Care/On ART1.	Trans 2 ART cohort (GHESKIO)	Empiric data: 1st CD4 >350 & ART CD4 >200 & <=350	0.034	Same	0.043	Same
11	pAsympt_Late_InCare_2004_2012	0.327042	Probability of remaining in Not Eligible, In Care/off ART.			0.832718		0.759109
	pAsympt_Late_InCare_Asympt_Late_ART1_2013plus	0.1222
	pAsympt_Late_InCare_Asympt_Late_LTFU_2013plus	0.306795	Probability of transitioning from Not Eligible, In Care/off ART to Not Eligible, Lost to Follow-up.	Assumption			Assumption		Assumption
	pAsympt_Late_InCare_Asympt_Late_Dead_2013plus	0.0170631	Probability of transitioning from Not Eligible, In Care/off ART to Not Eligible, Dead.	Nat hx cohort	Empiric data: Seroc/Asympt to Death | No Sympt & No AIDS	0.00921112	Same	0.0314588	Same
	pAsympt_Late_InCare_Int_InCare_2013plus	0.2	Probability of transitioning from Not Eligible, In Care/off ART to Eligible_Asympt, In Care/Off ART.	Nat hx cohort	Reflects internally calibrated value	0.124071	Orig empiric LB	0.166432	Orig empiric UB
	pAsympt_Late_InCare_Int_ART1_2013plus	0.038	Probability of transitioning from Not Eligible, In Care/off ART to Eligible_Asympt, In Care/On ART1.	0	0	0.034	Same	0.043	0
	pAsympt_Late_InCare_2013plus	0.315942	Probability of remaining in Not Eligible, In Care/off ART.			0.832718		0.759109
	pAsympt_Late_ART1_Asympt_Late_ART2_2004_2012	0.2121
	pAsympt_Late_ART1_Asympt_Late_LTFU_2004_2012	0.34
	pAsympt_Late_ART1_Asympt_Late_Dead_2004_2012	0.101
	pAsympt_Late_ART1_2004_2012	0.3469
	pAsympt_Late_ART1_Asympt_Late_ART2_2013plus	0.2121
	pAsympt_Late_ART1_Asympt_Late_LTFU_2013plus	0.1616
	pAsympt_Late_ART1_Asympt_Late_Dead_2013plus	0.202
	pAsympt_Late_ART1_2013plus	0.4243
	pAsympt_Late_ART2_Asympt_Late_LTFU_2004_2012	0.2424
	pAsympt_Late_ART2_Asympt_Late_Dead_2004_2012	0.1212
	pAsympt_Late_ART2_2004_2012	0.6364
	pAsympt_Late_ART2_Asympt_Late_LTFU_2013plus	0.2626
	pAsympt_Late_ART2_Asympt_Late_Dead_2013plus	0.3131
	pAsympt_Late_ART2_2013plus	0.4243
	pAsympt_Late_LTFU_Asympt_Late_ART1_2004_2012	0.1112
	pAsympt_Late_LTFU_Asympt_Late_ART2_2004_2012	0.2221
12	pAsympt_Late_LTFU_Asympt_Late_Dead_2004_2012	0.018185	Probability of transitioning from Not Eligible, Lost to Follow-up to Not Eligible, Dead.	Assumption	Empiric data: Seroc/Asympt to Death | No Sympt & No AIDS	0.00921112	Same	0.0314588	Same
	pAsympt_Late_LTFU_Int_LTFU_2004_2012	0.2		Assumption	Reflects internally calibrated value	0.124071	Orig empiric LB	0.166432	Orig empiric UB
	pAsympt_Late_LTFU_Int_ART1_2004_2012	0.1212
13	pAsympt_Late_LTFU_2004_2012	0.327315	Probability of remaining in Not Eligible, Lost to Follow-up.			0.990789		0.968541
	pAsympt_Late_LTFU_Asympt_Late_ART1_2013plus	0.2223
	pAsympt_Late_LTFU_Asympt_Late_ART2_2013plus	0.2224
	pAsympt_Late_LTFU_Asympt_Late_Dead_2013plus	0.018185	Probability of transitioning from Not Eligible, Lost to Follow-up to Not Eligible, Dead.	Assumption	#REF!	0.00921112	Same	0.0314588	#REF!
	pAsympt_Late_LTFU_Int_LTFU_2013plus	0.2		Assumption	0	0.124071	Orig empiric LB	0.166432	Assumption
	pAsympt_Late_LTFU_Int_ART1_2013plus	0.1313
	pAsympt_Late_LTFU_2013plus	0.205815	Probability of remaining in Not Eligible, Lost to Follow-up.			0.990789		0.968541
14	pInt_NoCare_Int_InCare_2004_2006	0.0750805	Probability of transitioning from Eligible_Asympt, Not in Care to Eligible_Asympt, In Care/Off ART.	External calibration (top 25 sets)		0	0	0	0
15	pInt_NoCare_Int_ART1_2004_2006	0	Probability of transitioning from Eligible_Asympt, Not in Care to Eligible_Asympt, In Care/On ART1.	n/a		0	Same	0	Same
16	pInt_NoCare_Int_Dead_2004_2006	0.0278885	Probability of transitioning from Eligible_Asympt, Not in Care to Eligible_Asympt, Dead.	Assumption	#REF!	0.00990274	Same	0.0682125	#REF!
17	pInt_NoCare_AIDS_NoCare_2004_2006	0.3	Probability of transitioning from Eligible_Asympt, Not in Care to Eligible_Old, Not in Care.	Assumption	#REF!	0.182562	Orig empiric LB	0.279486	#REF!
18	pInt_NoCare_AIDS_InCare_2004_2006	0.0750805	Probability of transitioning from Eligible_Asympt, Not in Care to Eligible_Old, In Care/Off ART.	External calibration (top 25 sets)		0	0	0	0
19	pInt_NoCare_AIDS_ART1ear_2004_2006	0	Probability of transitioning from Eligible_Asympt, Not in Care to Eligible_Old, In Care/On ART1.	n/a		0	Same	0	Same
20	pInt_NoCare_2004_2006	0.52195	Probability of remaining in Eligible_Asympt, Not in Care.			0.807535		0.652302
	pInt_NoCare_Int_InCare_2007_2009	0.0987032		External calibration (top 25 sets)		0	0	0	0
	pInt_NoCare_Int_ART1_2007_2009	0	Probability of transitioning from Eligible_Asympt, Not in Care to Eligible_Asympt, In Care/On ART1.	n/a		0	Same	0	Same
	pInt_NoCare_Int_Dead_2007_2009	0.0278885	Probability of transitioning from Eligible_Asympt, Not in Care to Eligible_Asympt, Dead.	Assumption	Empiric data: Sympt HIV to Death | No AIDS	0.00990274	Same	0.0682125	#REF!
	pInt_NoCare_AIDS_NoCare_2007_2009	0.3	Probability of transitioning from Eligible_Asympt, Not in Care to Eligible_Old, Not in Care.	Assumption	Reflects internally calibrated value	0.182562	Orig empiric LB	0.279486	#REF!
	pInt_NoCare_AIDS_InCare_2007_2009	0.0987032		0		0	0	0	0
	pInt_NoCare_AIDS_ART1ear_2007_2009	0	Probability of transitioning from Eligible_Asympt, Not in Care to Eligible_Old, In Care/On ART1.	n/a		0	Same	0	Same
	pInt_NoCare_2007_2009	0.474705	Probability of remaining in Eligible_Asympt, Not in Care.			0.807535		0.652302
	pInt_NoCare_Int_InCare_2010_2012	0.0987032		External calibration (top 25 sets)		0	0	0	0
	pInt_NoCare_Int_ART1_2010_2012	0	Probability of transitioning from Eligible_Asympt, Not in Care to Eligible_Asympt, In Care/On ART1.	n/a		0	Same	0	Same
	pInt_NoCare_Int_Dead_2010_2012	0.0278885	Probability of transitioning from Eligible_Asympt, Not in Care to Eligible_Asympt, Dead.	Assumption	Empiric data: Sympt HIV to Death | No AIDS	0.00990274	Same	0.0682125	0
	pInt_NoCare_AIDS_NoCare_2010_2012	0.3	Probability of transitioning from Eligible_Asympt, Not in Care to Eligible_Old, Not in Care.	Assumption	Reflects internally calibrated value	0.182562	Orig empiric LB	0.279486	#REF!
	pInt_NoCare_AIDS_InCare_2010_2012	0.0987032		Trans 2 ART cohort (GHESKIO)		0	0	0	Same
	pInt_NoCare_AIDS_ART1ear_2010_2012	0	Probability of transitioning from Eligible_Asympt, Not in Care to Eligible_Old, In Care/On ART1.	n/a		0	Same	0	Same
	pInt_NoCare_2010_2012	0.474705	Probability of remaining in Eligible_Asympt, Not in Care.			0.807535		0.652302
	pInt_NoCare_Int_InCare_2013plus	0.0987032		External calibration (top 25 sets)		0	0	0	0
	pInt_NoCare_Int_ART1_2013plus	0	Probability of transitioning from Eligible_Asympt, Not in Care to Eligible_Asympt, In Care/On ART1.	n/a		0	Same	0	Same
	pInt_NoCare_Int_Dead_2013plus	0.0278885	Probability of transitioning from Eligible_Asympt, Not in Care to Eligible_Asympt, Dead.	Assumption	Empiric data: Sympt HIV to Death | No AIDS	0.00990274	Same	0.0682125	0
	pInt_NoCare_AIDS_NoCare_2013plus	0.3	Probability of transitioning from Eligible_Asympt, Not in Care to Eligible_Old, Not in Care.	Assumption	Reflects internally calibrated value	0.182562	Orig empiric LB	0.279486	n/a
	pInt_NoCare_AIDS_InCare_2013plus	0.0987032		0		0	0	0	0
	pInt_NoCare_AIDS_ART1ear_2013plus	0	Probability of transitioning from Eligible_Asympt, Not in Care to Eligible_Old, In Care/On ART1.	n/a		0	Same	0	Same
	pInt_NoCare_2013plus	0.474705	Probability of remaining in Eligible_Asympt, Not in Care.			0.807535		0.652302
	pInt_InCare_Int_ART1_2004_2012	0.128456	Probability of transitioning from Eligible_Asympt, In Care/off ART to Eligible_Asympt, In Care/On ART1.	Assumption - same as 2009 calibrated value	0	0	0	0	0
	pInt_InCare_Int_LTFU_2004_2012	0.182495	Probability of transitioning from Eligible_Asympt, In Care/off ART to Eligible_Asympt, Lost to Follow-up.	External calibration (top 25 sets)		0		0.853426
	pInt_InCare_Int_Dead_2004_2012	0.0261679	Probability of transitioning from Eligible_Asympt, In Care/off ART to Eligible_Asympt, Dead.	Nat hx cohort	Empiric data: Sympt HIV to Death | No AIDS	0.00990274	Same	0.0682125	Same
	pInt_InCare_AIDS_InCare_2004_2012	0.3	Probability of transitioning from Eligible_Asympt, In Care/off ART to Eligible_Old, In Care/Off ART.	Nat hx cohort	Reflects internally calibrated value	0.182562	Orig empiric LB	0.279486	Orig empiric UB
	pInt_InCare_AIDS_ART1ear_2004_2012	0.089	Probability of transitioning from Eligible_Asympt, In Care/off ART to Eligible_Asympt, In Care/On ART1.	0	0	0.078	Same	0.1	0
	pInt_InCare_2004_2012	0.273881	Probability of remaining in Eligible_Asympt, In Care/off ART.			Varies		Varies
	pInt_InCare_Int_ART1_2013plus	0.128456		0	0	0	0	0	0
	pInt_InCare_Int_LTFU_2013plus	0.182495	Probability of transitioning from Eligible_Asympt, In Care/off ART to Eligible_Asympt, Lost to Follow-up.	External calibration (top 25 sets)		0		0.853426
	pInt_InCare_Int_Dead_2013plus	0.0261679	Probability of transitioning from Eligible_Asympt, In Care/off ART to Eligible_Asympt, Dead.	Nat hx cohort	Empiric data: Sympt HIV to Death | No AIDS	0.00990274	Same	0.0682125	Same
	pInt_InCare_AIDS_InCare_2013plus	0.3	Probability of transitioning from Eligible_Asympt, In Care/off ART to Eligible_Old, In Care/Off ART.	Nat hx cohort	Reflects internally calibrated value	0.182562	Orig empiric LB	0.279486	Orig empiric UB
	pInt_InCare_AIDS_ART1ear_2013plus	0.089	Probability of transitioning from Eligible_Asympt, In Care/off ART to Eligible_Asympt, In Care/On ART1.	Trans 2 ART cohort (GHESKIO)	Empiric data: 1st CD4>200 & <=350 & ART<=200	0.078	Same	0.1	0
	pInt_InCare_2013plus	0.273881	Probability of remaining in Eligible_Asympt, In Care/off ART.			Varies		Varies
27	pInt_ART1_Int_ART2_2004_2012	0.00866226	Probability of transitioning from Eligible_Asympt, In Care/on ART1 to Eligible_Asympt, In Care/on ART2.	CIPRA cohort	Event 14 in data analysis results dated 2/23/2011	0.00377286	Same	0.0135277	Same
28	pInt_ART1_Int_LTFU_2004_2012	0.0143855	Probability of transitioning from Eligible_Asympt, In Care/on ART1 to Eligible_Asympt, Lost to Follow-up.	Assumption	Empiric data: ART1 to LTFU	0.00810696	Same	0.0206243	Same
29	pInt_ART1_Int_Dead_2004_2012	0.00505717	Probability of transitioning from Eligible_Asympt, In Care/on ART1 to Eligible_Asympt, Dead.	Assumption	Empiric data: ART1 to any death	0.00203792	Same	0.0103956	Same
32	pInt_ART1_2004_2012	0.971895	Probability of remaining in Eligible_Asympt, In Care/on ART1.			0.986082		0.955452
	pInt_ART1_Int_ART2_2013plus	0.00866226	Probability of transitioning from Eligible_Asympt, In Care/on ART1 to Eligible_Asympt, In Care/on ART2.	CIPRA cohort	Event 14 in data analysis results dated 2/23/2011	0.00377286	Same	0.0135277	Same
	pInt_ART1_Int_LTFU_2013plus	0.0143855	Probability of transitioning from Eligible_Asympt, In Care/on ART1 to Eligible_Asympt, Lost to Follow-up.	Assumption	Empiric data (complete dataset): ART2 to death	0.00810696	Same	0.0206243	Same
	pInt_ART1_Int_Dead_2013plus	0.00505717	Probability of transitioning from Eligible_Asympt, In Care/on ART1 to Eligible_Asympt, Dead.	Assumption	0	0.00203792	Same	0.0103956	Same
	pInt_ART1_2013plus	0.971895	Probability of remaining in Eligible_Asympt, In Care/on ART1.			0.986082		0.955452
33	pInt_ART2_Int_LTFU_2004_2012	0.0143855	Probability of transitioning from Eligible_Asympt, In Care/on ART2 to Eligible_Asympt, Lost to Follow-up.	Assumption	Empiric data: ART1 to LTFU	0.00810696	Same	0.0206243	Same
34	pInt_ART2_Int_Dead_2004_2012	0.00505717	Probability of transitioning from Eligible_Asympt, In Care/on ART2 to Eligible_Asympt, Dead.	Assumption	Empiric data: ART1 to any death	0.00203792	Same	0.0103956	Same
36	pInt_ART2_2004_2012	0.980557	Probability of remaining in Eligible_Asympt, In Care/on ART2.			0.989855		0.96898
	pInt_ART2_Int_LTFU_2013plus	0.0143855	Probability of transitioning from Eligible_Asympt, In Care/on ART2 to Eligible_Asympt, Lost to Follow-up.	Assumption	Event 14 in data analysis results dated 2/23/2011	0.00810696	Same	0.0206243	Same
	pInt_ART2_Int_Dead_2013plus	0.00505717	Probability of transitioning from Eligible_Asympt, In Care/on ART2 to Eligible_Asympt, Dead.	Assumption	Empiric data (complete dataset): ART2 to death	0.00203792	Same	0.0103956	Same
	pInt_ART2_2013plus	0.980557	Probability of remaining in Eligible_Asympt, In Care/on ART2.			0.989855		0.96898
37	pInt_LTFU_Int_Dead_2004_2012	0.0278885	Probability of transitioning from Eligible_Asympt, Lost to Follow-up to Eligible_Asympt, Dead.	Assumption	#REF!	0.00990274	Same	0.0682125	#REF!
	pInt_LTFU_Int_ART1_2004_2012	0.1414
	pInt_LTFU_Int_ART2_2004_2012	0.1515
	pInt_LTFU_AIDS_LTFU_2004_2012	0.240383		External calibration (top 25 sets)
38	pInt_LTFU_2004_2012	0.438828	Probability of remaining in Eligible_Asympt, Lost to Follow-up.			0.990097		0.931787
	pInt_LTFU_Int_Dead_2013plus	0.0278885	Probability of transitioning from Eligible_Asympt, Lost to Follow-up to Eligible_Asympt, Dead.	Assumption	#REF!	0.00990274	Same	0.0682125	#REF!
	pInt_LTFU_Int_ART1_2013plus	0.1616
	pInt_LTFU_Int_ART2_2013plus	0.1717
	pInt_LTFU_AIDS_LTFU_2013plus	0.240383		0
	pInt_LTFU_2013plus	0.398428	Probability of remaining in Eligible_Asympt, Lost to Follow-up.			0.990097		0.931787
39	pAIDS_NoCare_AIDS_InCare_2004_2006	0.0938507	Probability of transitioning from Eligible_Old, Not in Care to Eligible_Old, In Care/Off ART.	External calibration (top 25 sets)		0	0	0	0
40	pAIDS_NoCare_AIDS_ART1ear_2004_2006	0.0515874	Probability of transitioning from Eligible_Old, Not in Care to Eligible_Old, In Care/On ART1.	n/a		0	n/a	0	n/a
41	pAIDS_NoCare_AIDS_Dead_2004_2006	0.410515	Probability of transitioning from Eligible_Old, Not in Care to Eligible_Old, Dead.	Assumption	Empiric data: AIDS to death	0.314557	Same	0.465536	Same
42	pAIDS_NoCare_2004_2006	0.444047	Probability of remaining in Eligible_Old, Not in Care.			0.685443		0.534464
	pAIDS_NoCare_AIDS_InCare_2007_2009	0.46884		External calibration (top 25 sets)		0	0	0	0
	pAIDS_NoCare_AIDS_ART1ear_2007_2009	0.0515874	Probability of transitioning from Eligible_Old, Not in Care to Eligible_Old, In Care/On ART1.	n/a		0	n/a	0	n/a
	pAIDS_NoCare_AIDS_Dead_2007_2009	0.410515	Probability of transitioning from Eligible_Old, Not in Care to Eligible_Old, Dead.	Assumption	Empiric data: ART1 to any death	0.314557	Same	0.465536	Same
	pAIDS_NoCare_2007_2009	0.0690575	Probability of remaining in Eligible_Old, Not in Care.			0.685443		0.534464
	pAIDS_NoCare_AIDS_InCare_2010_2012	0.46884		0		0	0	0	0
	pAIDS_NoCare_AIDS_ART1ear_2010_2012	0.0515874	Probability of transitioning from Eligible_Old, Not in Care to Eligible_Old, In Care/On ART1.	n/a		0	n/a	0	n/a
	pAIDS_NoCare_AIDS_Dead_2010_2012	0.410515	Probability of transitioning from Eligible_Old, Not in Care to Eligible_Old, Dead.	Assumption	Empiric data: ART1 to any death	0.314557	Same	0.465536	Same
	pAIDS_NoCare_2010_2012	0.0690575	Probability of remaining in Eligible_Old, Not in Care.			0.685443		0.534464
	pAIDS_NoCare_AIDS_InCare_2013plus	0.46884		External calibration (top 25 sets)		0	0	0	0
	pAIDS_NoCare_AIDS_ART1ear_2013plus	0.0515874	Probability of transitioning from Eligible_Old, Not in Care to Eligible_Old, In Care/On ART1.	n/a		0	n/a	0	n/a
	pAIDS_NoCare_AIDS_Dead_2013plus	0.410515	Probability of transitioning from Eligible_Old, Not in Care to Eligible_Old, Dead.	Assumption	0	0.314557	Same	0.465536	0
	pAIDS_NoCare_2013plus	0.0690575	Probability of remaining in Eligible_Old, Not in Care.			0.685443		0.534464
43	pAIDS_InCare_AIDS_ART1ear_2005	0.35989	Probability of transitioning from Eligible_Old, In Care/off ART to Eligible_Old, In Care/On ART1.	External calibration (top 25 sets)		0		Varies
44	pAIDS_InCare_AIDS_LTFU_2004_2012	0.0588055	Probability of transitioning from Eligible_Old, In Care/off ART to Eligible_Old, Lost to Follow-up.	Calibration		0	Assumption	0.275	UB of ENEW multiplier
45	pAIDS_InCare_AIDS_Dead_2004_2012	0.385187	Probability of transitioning from Eligible_Old, In Care/off ART to Eligible_OId, Dead.	Nat hx cohort	Empiric data: AIDS to death	0.314557	Same	0.465536	Same
46	pAIDS_InCare_2005	0.196117	Probability of remaining in Eligible_OId, In Care/off ART.			0.685443		0.259464
	pAIDS_InCare_AIDS_ART1ear_2006	0.130418		External calibration (top 25 sets)		0		Varies
	pAIDS_InCare_AIDS_LTFU_2004_2012	0.0588055	Probability of transitioning from Eligible_Old, In Care/off ART to Eligible_Old, Lost to Follow-up.	Calibration		0	Assumption	0.275	UB of ENEW multiplier
	pAIDS_InCare_AIDS_Dead_2004_2012	0.385187	Probability of transitioning from Eligible_Old, In Care/off ART to Eligible_OId, Dead.	Nat hx cohort	Empiric data: AIDS to death	0.314557	Same	0.465536	Same
	pAIDS_InCare_2006	0.425589	Probability of remaining in Eligible_OId, In Care/off ART.			0.685443		0.259464
	pAIDS_InCare_AIDS_ART1ear_2007	0.38379		External calibration (top 25 sets)		0		Varies
	pAIDS_InCare_AIDS_LTFU_2004_2012	0.0588055	Probability of transitioning from Eligible_Old, In Care/off ART to Eligible_Old, Lost to Follow-up.	Calibration		0	Assumption	0.275	UB of ENEW multiplier
	pAIDS_InCare_AIDS_Dead_2004_2012	0.385187	Probability of transitioning from Eligible_Old, In Care/off ART to Eligible_OId, Dead.	Nat hx cohort	Empiric data: AIDS to death	0.314557	Same	0.465536	Same
	pAIDS_InCare_2007	0.172217	Probability of remaining in Eligible_OId, In Care/off ART.			0.685443		0.259464
	pAIDS_InCare_AIDS_ART1ear_2008	0.420461		External calibration (top 25 sets)		0		Varies
	pAIDS_InCare_AIDS_LTFU_2004_2012	0.0588055	Probability of transitioning from Eligible_Old, In Care/off ART to Eligible_Old, Lost to Follow-up.	Calibration		0	Assumption	0.275	UB of ENEW multiplier
	pAIDS_InCare_AIDS_Dead_2004_2012	0.385187	Probability of transitioning from Eligible_Old, In Care/off ART to Eligible_OId, Dead.	Nat hx cohort	Empiric data: AIDS to death	0.314557	Same	0.465536	Same
	pAIDS_InCare_2008	0.135546	Probability of remaining in Eligible_OId, In Care/off ART.			0.685443		0.259464
	pAIDS_InCare_AIDS_ART1ear_2009	0.432907		External calibration (top 25 sets)		0		Varies
	pAIDS_InCare_AIDS_LTFU_2004_2012	0.0588055	Probability of transitioning from Eligible_Old, In Care/off ART to Eligible_Old, Lost to Follow-up.	Calibration		0	Assumption	0.275	UB of ENEW multiplier
	pAIDS_InCare_AIDS_Dead_2004_2012	0.385187	Probability of transitioning from Eligible_Old, In Care/off ART to Eligible_OId, Dead.	Nat hx cohort	Empiric data: AIDS to death	0.314557	Same	0.465536	Same
	pAIDS_InCare_2009	0.1231	Probability of remaining in Eligible_OId, In Care/off ART.			0.685443		0.259464
	pAIDS_InCare_AIDS_ART1ear_2010	0.432907		External calibration (top 25 sets)		0		Varies
	pAIDS_InCare_AIDS_LTFU_2004_2012	0.0588055	Probability of transitioning from Eligible_Old, In Care/off ART to Eligible_Old, Lost to Follow-up.	Calibration		0	Assumption	0.275	UB of ENEW multiplier
	pAIDS_InCare_AIDS_Dead_2004_2012	0.385187	Probability of transitioning from Eligible_Old, In Care/off ART to Eligible_OId, Dead.	Nat hx cohort	Empiric data: AIDS to death	0.314557	Same	0.465536	Same
	pAIDS_InCare_2010	0.1231	Probability of remaining in Eligible_OId, In Care/off ART.			0.685443		0.259464
	pAIDS_InCare_AIDS_ART1ear_2011	0.432907		External calibration (top 25 sets)		0		Varies
	pAIDS_InCare_AIDS_LTFU_2004_2012	0.0588055	Probability of transitioning from Eligible_Old, In Care/off ART to Eligible_Old, Lost to Follow-up.	Calibration		0	Assumption	0.275	UB of ENEW multiplier
	pAIDS_InCare_AIDS_Dead_2004_2012	0.385187	Probability of transitioning from Eligible_Old, In Care/off ART to Eligible_OId, Dead.	Nat hx cohort	Empiric data: AIDS to death	0.314557	Same	0.465536	Same
	pAIDS_InCare_2011	0.1231	Probability of remaining in Eligible_OId, In Care/off ART.			0.685443		0.259464
	pAIDS_InCare_AIDS_ART1ear_2012	0.432907		External calibration (top 25 sets)		0		Varies
	pAIDS_InCare_AIDS_LTFU_2004_2012	0.0588055	Probability of transitioning from Eligible_Old, In Care/off ART to Eligible_Old, Lost to Follow-up.	Calibration		0	Assumption	0.275	UB of ENEW multiplier
	pAIDS_InCare_AIDS_Dead_2004_2012	0.385187	Probability of transitioning from Eligible_Old, In Care/off ART to Eligible_OId, Dead.	Nat hx cohort	Empiric data: AIDS to death	0.314557	Same	0.465536	Same
	pAIDS_InCare_2012	0.1231	Probability of remaining in Eligible_OId, In Care/off ART.			0.685443		0.259464
	pAIDS_InCare_AIDS_ART1ear_2013plus	0.432907		External calibration (top 25 sets)		0		Varies
	pAIDS_InCare_AIDS_LTFU_2013plus	0.0588055	Probability of transitioning from Eligible_Old, In Care/off ART to Eligible_Old, Lost to Follow-up.	Calibration		0	Assumption	0.275	UB of ENEW multiplier
	pAIDS_InCare_AIDS_Dead_2013plus	0.385187	Probability of transitioning from Eligible_Old, In Care/off ART to Eligible_OId, Dead.	Nat hx cohort	Empiric data: AIDS to death	0.314557	Same	0.465536	Same
	pAIDS_InCare_2013plus	0.1231	Probability of remaining in Eligible_OId, In Care/off ART.			0.685443		0.259464
47	pAIDS_ART1ear_AIDS_ART1late_2004_2012	0.82049	Probability of transitioning from Eligible_Old, In Care/on ART1 to Eligible_Old, In Care/on ART2.	ART longitudinal cohort	Empiric data: ART1 early to ART1 late		Same		Same
48	pAIDS_ART1ear_AIDS_LTFU_2004_2012	0.0317053	Probability of transitioning from Eligible_Old, In Care/on ART1 to Eligible_Old, Lost to Follow-up.	ART longitudinal cohort	Empiric data: ART1 to LTFU	0.0122997	Same	0.0205862	Same
49	pAIDS_ART1ear_AIDS_Dead_2004_2012	0.147805	Probability of transitioning from Eligible_Old, In Care/on ART1 to Eligible_OId, Dead.	ART longitudinal cohort	Empiric data: ART1 to any death	0.0498259	Same	0.0648731	Same
50	pAIDS_ART1ear_2004_2012	0	Probability of remaining in Eligible_Old, In Care/on ART1.			0.937874		0.914541
	pAIDS_ART1ear_AIDS_ART1late_2013plus	0.82049	Probability of transitioning from Eligible_Old, In Care/on ART1 to Eligible_Old, In Care/on ART2.	ART longitudinal cohort	Empiric data: ART1 early to ART1 late		Same		Same
	pAIDS_ART1ear_AIDS_LTFU_2013plus	0.0317053	Probability of transitioning from Eligible_Old, In Care/on ART1 to Eligible_Old, Lost to Follow-up.	ART longitudinal cohort	Empiric data: ART1 to LTFU	0.0122997	Same	0.0205862	Same
	pAIDS_ART1ear_AIDS_Dead_2013plus	0.147805	Probability of transitioning from Eligible_Old, In Care/on ART1 to Eligible_OId, Dead.	ART longitudinal cohort	Empiric data: ART1 to any death	0.0498259	Same	0.0648731	Same
	pAIDS_ART1ear_2013plus	0	Probability of remaining in Eligible_Old, In Care/on ART1.			0.937874		0.914541
	pAIDS_ART1late_AIDS_ART2_2004_2012	0.0305939		1st-line ART longitudinal cohort with info from ART longitudinal cohort	Empiric data (complete dataset): Late ART1 to ART2	0.0247457	Same	0.0377972	Same
	pAIDS_ART1late_AIDS_LTFU_2004_2012	0.0107977		ART longitudinal cohort	Empiric data: ART1 to LTFU	0.0122997	Same	0.0205862	Same
	pAIDS_ART1late_AIDS_Dead_2004_2012	0.0257552		ART longitudinal cohort	Empiric data: ART1 to any death	0.0498259	Same	0.0648731	Same
	pAIDS_ART1late_2004_2012	0.932853				0.913129		0.876744
	pAIDS_ART1late_AIDS_ART2_2013plus	0.0305939		1st-line ART longitudinal cohort with info from ART longitudinal cohort	Empiric data (complete dataset): Late ART1 to ART2	0.0247457	Same	0.0377972	Same
	pAIDS_ART1late_AIDS_LTFU_2013plus	0.0107977		ART longitudinal cohort	Empiric data: ART1 to LTFU	0.0122997	Same	0.0205862	Same
	pAIDS_ART1late_AIDS_Dead_2013plus	0.0257552		ART longitudinal cohort	Empiric data: ART1 to any death	0.0498259	Same	0.0648731	Same
	pAIDS_ART1late_2013plus	0.932853				0.913129		0.876744
51	pAIDS_ART2_AIDS_LTFU_2004_2012	0.0274461	Probability of transitioning from Eligible_Old, In Care/on ART2 to Eligible_Old, Lost to Follow-up.	1st-line ART failures cohort	Empiric data (complete dataset): ART2 to LTFU	0.0143757	Same	0.0520808	Same
52	pAIDS_ART2_AIDS_Dead_2004_2012	0.0942122	Probability of transitioning from Eligible_Old, In Care/on ART2 to Eligible_OId, Dead.	1st-line ART failures cohort	Empiric data (complete dataset): ART2 to death	0.0675829	Same	0.130575	Same
53	pAIDS_ART2_2004_2012	0.878342	Probability of remaining in Eligible_Old, In Care/on ART2.			0.918041		0.817344
	pAIDS_ART2_AIDS_LTFU_2013plus	0.0274461	Probability of transitioning from Eligible_Old, In Care/on ART2 to Eligible_Old, Lost to Follow-up.	1st-line ART failures cohort	Empiric data (complete dataset): ART2 to LTFU	0.0143757	Same	0.0520808	Same
	pAIDS_ART2_AIDS_Dead_2013plus	0.0942122	Probability of transitioning from Eligible_Old, In Care/on ART2 to Eligible_OId, Dead.	1st-line ART failures cohort	Empiric data (complete dataset): ART2 to death	0.0675829	Same	0.130575	Same
	pAIDS_ART2_2013plus	0.878342	Probability of remaining in Eligible_Old, In Care/on ART2.			0.918041		0.817344
54	pAIDS_LTFU_AIDS_Dead_2004_2012	0.410515	Probability of transitioning from Eligible_Old, Lost to Follow-up to Eligible_Old, Dead.	Assumption	Empiric data: AIDS to death	0.314557	Same	0.465536	Same
	pAIDS_LTFU_AIDS_ART1ear_2004_2012	0.1818
	pAIDS_LTFU_AIDS_ART2_2004_2012	0.1919
55	pAIDS_LTFU_2004_2012	0.215785	Probability of remaining in Eligible_OId, Lost to Follow-up.			0.685443		0.534464
	pAIDS_LTFU_AIDS_Dead_2013plus	0.410515	Probability of transitioning from Eligible_Old, Lost to Follow-up to Eligible_Old, Dead.	Assumption	0	0.314557	Same	0.465536	0
	pAIDS_LTFU_AIDS_ART1ear_2013plus	0.2121
	pAIDS_LTFU_AIDS_ART2_2013plus	0.2323
	pAIDS_LTFU_2013plus	0.145085	Probability of remaining in Eligible_OId, Lost to Follow-up.			0.685443		0.534464
	pAsympt_Early_NoCare_Asympt_Early_InCare_2013plus_u	0.0740274
	pAsympt_Early_InCare_Asympt_Early_LTFU_2013plus_u	0.306795
	pAsympt_Early_InCare_Asympt_Early_ART1_2013plus_u	0.1222
	pAsympt_Early_ART1_Asympt_Early_ART2_2013plus_u	0.2121
	pAsympt_Early_ART1_Asympt_Early_LTFU_2013plus_u	0.1616
	pAsympt_Early_ART1_Asympt_Early_Dead_2013plus_u	0.202
	pAsympt_Early_ART2_Asympt_Early_LTFU_2013plus_u	0.2626
	pAsympt_Early_ART2_Asympt_Early_Dead_2013plus_u	0.3131
	pAsympt_Early_LTFU_Asympt_Early_ART1_2013plus_u	0.2223
	pAsympt_Early_LTFU_Asympt_Early_ART2_2013plus_u	0.2224
	pAsympt_Early_NoCare_Asympt_Late_InCare_2013plus_u	0.0740274
	pAsympt_Early_NoCare_Asympt_Late_ART1_2013plus_u	0
	pAsympt_Early_InCare_Asympt_Late_ART1_2013plus_u	0.038
	pAsympt_Early_LTFU_Asympt_Late_ART1_2013plus_u	0.1313
	pAsympt_Late_NoCare_Asympt_Late_InCare_2013plus_u	0.0740274
	pAsympt_Late_InCare_Asympt_Late_LTFU_2013plus_u	0.306795
	pAsympt_Late_InCare_Asympt_Late_ART1_2013plus_u	0.1222
	pAsympt_Late_ART1_Asympt_Late_ART2_2013plus_u	0.2121
	pAsympt_Late_ART1_Asympt_Late_LTFU_2013plus_u	0.1616
	pAsympt_Late_ART1_Asympt_Late_Dead_2013plus_u	0.202
	pAsympt_Late_ART2_Asympt_Late_LTFU_2013plus_u	0.2626
	pAsympt_Late_ART2_Asympt_Late_Dead_2013plus_u	0.3131
	pAsympt_Late_LTFU_Asympt_Late_ART1_2013plus_u	0.2223
	pAsympt_Late_LTFU_Asympt_Late_ART2_2013plus_u	0.2224
	pAsympt_Late_NoCare_Int_InCare_2013plus_u	0.0740274
	pAsympt_Late_NoCare_Int_ART1_2013plus_u	0
	pAsympt_Late_InCare_Int_ART1_2013plus_u	0.038
	pAsympt_Late_LTFU_Int_ART1_2013plus_u	0.1313
	pInt_NoCare_Int_InCare_2013plus_u	0.0987032
	pInt_NoCare_Int_ART1_2013plus_u	0
	pInt_InCare_Int_ART1_2013plus_u	0.128456
	pInt_InCare_Int_LTFU_2013plus_u	0.182495
	pInt_ART1_Int_ART2_2013plus_u	0.00866226
	pInt_ART1_Int_LTFU_2013plus_u	0.0143855
	pInt_ART1_Int_Dead_2013plus_u	0.00505717
	pInt_ART2_Int_LTFU_2013plus_u	0.0143855
	pInt_ART2_Int_Dead_2013plus_u	0.00505717
	pInt_LTFU_Int_ART1_2013plus_u	0.1616
	pInt_LTFU_Int_ART2_2013plus_u	0.1717
	pInt_NoCare_AIDS_InCare_2013plus_u	0.0987032
	pInt_NoCare_AIDS_ART1ear_2013plus_u	0
	pInt_InCare_AIDS_ART1ear_2013plus_u	0.089
	pAIDS_NoCare_AIDS_InCare_2013plus_u	0.46884
	pAIDS_NoCare_AIDS_ART1ear_2013plus_u	0.0515874
	pAIDS_InCare_AIDS_ART1ear_2013plus_u	0.432907
	pAIDS_InCare_AIDS_LTFU_2013plus_u	0.0588055
	pAIDS_ART1ear_AIDS_LTFU_2013plus_u	0.0317053
	pAIDS_ART1ear_AIDS_Dead_2013plus_u	0.147805
	pAIDS_ART1late_AIDS_ART2_2013plus_u	0.0305939
	pAIDS_ART1late_AIDS_LTFU_2013plus_u	0.0107977
	pAIDS_ART1late_AIDS_Dead_2013plus_u	0.0257552
	pAIDS_ART2_AIDS_LTFU_2013plus_u	0.0274461
	pAIDS_ART2_AIDS_Dead_2013plus_u	0.0942122
	pAIDS_LTFU_AIDS_ART1ear_2013plus_u	0.2121
	pAIDS_LTFU_AIDS_ART2_2013plus_u	0.2323
	pAsympt_Early_NoCare_2013plus_u	0.63376
	pAsympt_Early_InCare_2013plus_u	0.315942
	pAsympt_Early_LTFU_2013plus_u	0.205815
	pAsympt_Early_ART1_2013plus_u	0.4243
	pAsympt_Early_ART2_2013plus_u	0.4243
	pAsympt_Late_NoCare_2013plus_u	0.63376
	pAsympt_Late_InCare_2013plus_u	0.315942
	pAsympt_Late_LTFU_2013plus_u	0.205815
	pAsympt_Late_ART1_2013plus_u	0.4243
	pAsympt_Late_ART2_2013plus_u	0.4243
	pInt_NoCare_2013plus_u	0.474705
	pInt_InCare_2013plus_u	0.273881
	pInt_ART1_2013plus_u	0.971895
	pInt_ART2_2013plus_u	0.980557
	pInt_LTFU_2013plus_u	0.398428
	pAIDS_NoCare_2013plus_u	0.0690575
	pAIDS_InCare_2013plus_u	0.1231
	pAIDS_ART1ear_2013plus_u	0
	pAIDS_ART1late_2013plus_u	0.932853
	pAIDS_ART2_2013plus_u	0.878342
	pAIDS_LTFU_2013plus_u	0.145085
	pAIDS_ART1ear_AIDS_ART1late_2013plus_u	0.82049
	pAsympt_Early_NoCare_Asympt_Early_Dead_2013plus_u	0.018185
	pAsympt_Early_InCare_Asympt_Early_Dead_2013plus_u	0.0170631
	pAsympt_Early_LTFU_Asympt_Early_Dead_2013plus_u	0.018185
	pAsympt_Late_NoCare_Asympt_Late_Dead_2013plus_u	0.018185
	pAsympt_Late_InCare_Asympt_Late_Dead_2013plus_u	0.0170631
	pAsympt_Late_LTFU_Asympt_Late_Dead_2013plus_u	0.018185
	pAsympt_Early_NoCare_Asympt_Late_NoCare_2013plus_u	0.2
	pAsympt_Early_InCare_Asympt_Late_InCare_2013plus_u	0.2
	pAsympt_Early_LTFU_Asympt_Late_LTFU_2013plus_u	0.2
	pAsympt_Late_NoCare_Int_NoCare_2013plus_u	0.2
	pAsympt_Late_InCare_Int_InCare_2013plus_u	0.2
	pAsympt_Late_LTFU_Int_LTFU_2013plus_u	0.2
	pInt_NoCare_Int_Dead_2013plus_u	0.0278885
	pInt_InCare_Int_Dead_2013plus_u	0.0261679
	pInt_LTFU_Int_Dead_2013plus_u	0.0278885
	pInt_NoCare_AIDS_NoCare_2013plus_u	0.3
	pInt_InCare_AIDS_InCare_2013plus_u	0.3
	pInt_LTFU_AIDS_LTFU_2013plus_u	0.240383
	pAIDS_NoCare_AIDS_Dead_2013plus_u	0.410515
	pAIDS_InCare_AIDS_Dead_2013plus_u	0.385187
	pAIDS_LTFU_AIDS_Dead_2013plus_u	0.410515

## Sheet: Error Report
	CASE STUDY 1
			TPM	SCF (name)	SCF (cell)
	time (min)	find and replace	1	1
		type parameter names in user tab	5	5
		add parameter names to Name Manager	2	2
		replace cell references to 2013+ data-defined probs with user probs			47
		total	8	8	47
	errors		0	0	0
	CASE STUDY 2	Step 1: Re-entry into care
		Revision time (min)
	User tab	13
	Param tab	11
	TPM tab	15
	SCF Output (name)	16
	SCF Output (cell)	24
	Errors
	TAB	CELL	INSTANCES	ERROR	TIME TO IDENTIFY/FIX	EQUATION
	SCF Output (name)	L42	10	Copy	1 min	Incorrect: (K15*pInt_NoCare_AIDS_ART1ear_2013plus_u)+(K16*pInt_InCare_AIDS_ART1ear_2013plus_u)+(K40*pAIDS_NoCare_AIDS_ART1ear_2013plus_u)+(K41*pAIDS_InCare_AIDS_ART1ear_2013plus_u)+(K42*pAIDS_ART1ear_2013plus_u)+(K56*pAIDS_LTFU_AIDS_ART1ear_2004_2012)
						Correct: (K15*pInt_NoCare_AIDS_ART1ear_2013plus_u)+(K16*pInt_InCare_AIDS_ART1ear_2013plus_u)+(K40*pAIDS_NoCare_AIDS_ART1ear_2013plus_u)+(K41*pAIDS_InCare_AIDS_ART1ear_2013plus_u)+(K42*pAIDS_ART1ear_2013plus_u)+(K56*pAIDS_LTFU_AIDS_ART1ear_2013plus_u)
	CASE STUDY 2	Step 2: Allow for universal ART
		Revision time (min)
	User tab	10
	Param tab	18
	TPM	77
	SCF Output (name)	25
	SCF Output (cell)	37
	Errors
	TAB	CELL	INSTANCES	ERROR	TIME TO IDENTIFY/FIX	EQUATION
	SCF Output (cell)	E8	6	point to wrong cell reference	5	Incorrect: =(D7*Params!$D$111) + (D10*Params!$D$149) + (D8*Params!$D$132)
						Correct: =(D7*Params!$D$111) + (D10*Params!$D$149) + (D8*Params!$D$130)
	SCF Output (cell)	E9	6	point to wrong cell reference	5	Incorrect: =(D8*Params!$D$127) + (D10*Params!$D$150) + (D9*Params!$D$143)
						Incorrect: =(D8*Params!$D$127) + (D10*Params!$D$150) + (D9*Params!$D$141)	Correct: =(D8*Params!$D$127) + (D10*Params!$D$150) + (D9*Params!$D$139)
	SCF Output (name)	D8	18	point to wrong cell reference	5	Incorrect: =(C7*pAsympt_InCare_Asympt_ART1_2004_2012)+(C10*pAsympt_LTFU_Asympt_ART1_2004_2012)+(C8*pAsympt_ART1_2004_2012)
						Correct: =(C7*pAsympt_InCare_Asympt_ART1_2004_2012)+(C16*pAsympt_LTFU_Asympt_ART1_2004_2012)+(C8*pAsympt_ART1_2004_2012)
	SCF Output (name)	D9	18	point to wrong cell reference	5	Incorrect: =(C8*pAsympt_ART1_Asympt_ART2_2004_2012)+(C10*pAsympt_LTFU_Asympt_ART2_2004_2012)+(C9*pAsympt_ART2_2004_2012)
						Correct: =(C8*pAsympt_ART1_Asympt_ART2_2004_2012)+(C16*pAsympt_LTFU_Asympt_ART2_2004_2012)+(C9*pAsympt_ART2_2004_2012)
	SCF Output (cell)	D8	18	point to wrong cell reference	5	Incorrect: =(C7*Params!$D$111) + (C10*Params!$D$149) + (C8*Params!$D$132)
						Correct: =(C7*Params!$D$111) + (C16*Params!$D$149) + (C8*Params!$D$132)
	SCF Output (cell)	D9	18	point to wrong cell reference	5	Correct: =(C8*Params!$D$127) + (C10*Params!$D$150) + (C9*Params!$D$143)
						Correct: =(C8*Params!$D$127) + (C16*Params!$D$150) + (C9*Params!$D$143)
	SCF Output (name)	D31	18	point to wrong cell reference	5	Incorrect: =(C6*pAsympt_NoCare_Int_ART1_2004_2006)+(C7*pAsympt_InCare_Int_ART1_2004_2012)+(C29*pInt_NoCare_Int_ART1_2004_2006)+(C30*pInt_InCare_Int_ART1_2004_2012)+(C31*pInt_ART1_2004_2012)+(C10*pAsympt_LTFU_Int_ART1_2004_2012)+(C40*pInt_LTFU_Int_ART1_2004_2012)
						Correct: =(C6*pAsympt_NoCare_Int_ART1_2004_2006)+(C7*pAsympt_InCare_Int_ART1_2004_2012)+(C29*pInt_NoCare_Int_ART1_2004_2006)+(C30*pInt_InCare_Int_ART1_2004_2012)+(C31*pInt_ART1_2004_2012)+(C16*pAsympt_LTFU_Int_ART1_2004_2012)+(C40*pInt_LTFU_Int_ART1_2004_2012)
	SCF Output (cell)	D31	18	point to wrong cell reference	5	Incorrect: =(C6*Params!$D$83)+(C7*Params!$D$115)+(C29*Params!$D$166)+(C30*Params!$D$201)+(C31*Params!$D$220)+(C10*Params!$D$153)+(C40*Params!$D$240)
						Correct: =(C6*Params!$D$83)+(C7*Params!$D$115)+(C29*Params!$D$166)+(C30*Params!$D$201)+(C31*Params!$D$220)+(C16*Params!$D$153)+(C40*Params!$D$240)
	SCF Output (name)	D35	18	point to wrong cell reference	5	Incorrect: =(C10*pAsympt_LTFU_Int_LTFU_2004_2012)+(C35*pInt_LTFU_2004_2012)
						Correct: =(C16*pAsympt_LTFU_Int_LTFU_2004_2012)+(C35*pInt_LTFU_2004_2012)
	SCF Output (cell)	D35	18	point to wrong cell reference	5	Incorrect: =(C10*Params!$D152)+(C35*Params!$D243)
						Correct: =(C16*Params!$D152)+(C35*Params!$D243)
	SCF Output (name)	D21	18	point to wrong cell name	5	Incorrect: =(D9*pAsympt_ART1_Asympt_Dead_2004_2012)
						Correct: =(D9*pAsympt_ART2_Asympt_Dead_2004_2012)
	TPM	D21	18	point to wrong cell reference	5	Incorrect: =TPM!CN446
						Correct: =TPM!CO446
	TPM	D24	18	point to wrong cell reference	5	Incorrect: =TPM!CQ6
						Correct: =TPM!CQ445
	TPM	D23	18	point to wrong cell reference	5	Incorrect: =TPM!CP6
						Correct:=TPM!CP445
	TPM	D25	18	point to wrong cell reference	5	Incorrect: =TPM!CR6
						Correct: =TPM!CR445
	SCF Output (name)	D24	18	point to wrong cell name	5	Incorrect: =(C12*pAsympt_ART1_Asympt_Dead_2004_2012)
						Incorrect: =(C12*pAsympt_LTFU_Asympt_Dead_2004_2012)
	SCF Output (name)	D25	18	point to wrong cell name	5	Incorrect: =(C13*pAsympt_ART2_Asympt_Dead_2004_2012)
						Correct: =(C13*pAsympt_LTFU_Asympt_Dead_2004_2012)
	SCF Output (cell)	D24	18	point to wrong cell reference	5	Incorrect: =(D24*Params!$D$151)
						Correct: =(D12*Params!$D$151)
	SCF Output (cell)	E25	18	point to wrong cell reference	5	Incorrect: =(D25*Params!$D$151)
						Incorrect: =(D13*Params!$D$151)
	SCF Output (cell)	L9	10	point to wrong cell reference	120	Incorrect: =(K8*User!$E$22) + (K16*User!$E$25) + (K9*User!$E$74)
						Correct: =(K8*User!$E$22) + (K16*User!$E$28) + (K9*User!$E$74)
	SCF Output (cell)	L11	10	point to wrong cell reference	5	Incorrect: =(K7*Params!$D$120)+(K11*Params!$D$162)
						Correct: =(K7*User!$E$20)+(K11*User!$E$72)
	SCF Output (cell)	L12	10	point to wrong cell reference	5	Incorrect: =(K8*Params!$D$134)+(K12*Params!$D$162)
						Correct: =(K8*User!$E$23)+(K12*User!$E$72)
	SCF Output (cell)	L13	10	point to wrong cell reference	5	Incorrect: =(K9*Params!$D$139)+(K13*Params!$D$154)
						Correct: =(K9*User!$E$25)+(K13*User!$E$72)
	SCF Output (cell)	L20	10	point to wrong cell reference	5	Incorrect: =(K9*Params!$D$145)
						Correct: =(K8*User!$E$24)
	SCF Output (cell)	L21	10	point to wrong cell reference	5	Incorrect: =(K9*Params!$D$145)
						Correct: =(K9*User!$E$26)
	SCF Output (cell)	L23	10	point to wrong cell reference	5	Incorrect: =(K11*Params!$D$151)
						Correct: =(K11*User!$N$24)
	SCF Output (cell)	L14	10	point to wrong cell reference	5	Incorrect: =(K12*Params!$D$151)
						Correct: =(K12*User!$N$24)
	SCF Output (cell)	L25	10	point to wrong cell reference	5	Incorrect: =(K13*Params!$D$151)
						Correct: =(K13*User!$N$24)
	TPM	AD14	440	point to wrong cell references	10	Incorrect: =MMULT($AB13:$AT13,G$27:G$45)
						Correct: =MMULT($AB13:$AT13,G$203:G$221)
	TPM	AD15	440	point to wrong cell references	10	Incorrect: =MMULT($AB13:$AT13,H$27:H$45)
						Correct: =MMULT($AB13:$AT13,H$203:H$221)
	TPM Output	U20	0	typo	1	Incorrect: =TPM!CN4463
						Correct: =TPM!CN463
	CASE STUDY 2	Step 3: Allow for ART according to 2013 WHO guidelines
		Revision time (min)			Cells with errors
	User tab	27		Single Cell	D27, E25, L6, L31, L48, M49, M50
	Param tab	18		Single Name	D53, D54, D55, D59, E29, E49, E50, L32, L50, L60
	TPM	120		Matrix	DH7, DI7, DJ7, DK7, DL7, DM7, DN7
	TPM Output	22		Single Cell and Name	none
	SCF Output (name)	50		Single Cell and Matrix	none
	SCF Output (cell)	141		Single Name and Matrix	none
	Errors
	TAB	CELL	INSTANCES	ERROR	TIME TO IDENTIFY/FIX	EQUATION
	SCF Output (cell)	D27	18	Logic	2	Incorrect: =SUM(D18:D22)
						Correct: =SUM(D18:D21)+D26
	SCF Output (name)	D53	18	point to wrong cell reference	2	Incorrect: =(C6*pAsympt_Late_NoCare_Int_NoCare_2004_2006)+(C53*pInt_NoCare_2004_2006)
						Correct: =(C29*pAsympt_Late_NoCare_Int_NoCare_2004_2006)+(C53*pInt_NoCare_2004_2006)
	SCF Output (name)	D54	18	point to wrong cell reference	2	Incorrect: =(C6*pAsympt_Late_NoCare_Int_InCare_2004_2006)+(C7*pAsympt_Late_InCare_Int_InCare_2004_2012)+(C53*pInt_NoCare_Int_InCare_2004_2006)+(C54*pInt_InCare_2004_2012)
						Correct: =(C29*pAsympt_Late_NoCare_Int_InCare_2004_2006)+(C30*pAsympt_Late_InCare_Int_InCare_2004_2012)+(C53*pInt_NoCare_Int_InCare_2004_2006)+(C54*pInt_InCare_2004_2012)
	SCF Output (name)	D55	18	point to wrong cell reference	2	Incorrect: =(C6*pAsympt_Late_NoCare_Int_ART1_2004_2006)+(C7*pAsympt_Late_InCare_Int_ART1_2004_2012)+(C53*pInt_NoCare_Int_ART1_2004_2006)+(C54*pInt_InCare_Int_ART1_2004_2012)+(C55*pInt_ART1_2004_2012)+(C16*pAsympt_Late_LTFU_Int_ART1_2004_2012)+(C64*pInt_LTFU_Int_ART1_2004_2012)
						Correct: =(C29*pAsympt_Late_NoCare_Int_ART1_2004_2006)+(C30*pAsympt_Late_InCare_Int_ART1_2004_2012)+(C53*pInt_NoCare_Int_ART1_2004_2006)+(C54*pInt_InCare_Int_ART1_2004_2012)+(C55*pInt_ART1_2004_2012)+(C40*pAsympt_Late_LTFU_Int_ART1_2004_2012)+(C64*pInt_LTFU_Int_ART1_2004_2012)
	SCF Output (name)	D59	18	point to wrong cell reference	2	Incorrect: =(C16*pAsympt_Late_LTFU_Int_LTFU_2004_2012)+(C59*pInt_LTFU_2004_2012)
						Correct: =(C40*pAsympt_Late_LTFU_Int_LTFU_2004_2012)+(C59*pInt_LTFU_2004_2012)
	TPM	DH7	377	point to wrong cell name	5	Incorrect: =pAsympt_Late_NoCare_Asympt_Late_Dead_2004_2006*BI6
						Correct: =pAsympt_Early_NoCare_Asympt_Early_Dead_2004_2006*BJ6
	TPM	DI7	377	point to wrong cell name	5	Incorrect: =pAsympt_Late_InCare_Asympt_Late_Dead_2004_2012*BJ6
						Correct: =pAsympt_Early_InCare_Asympt_Early_Dead_2004_2012*BK6
	TPM	DJ7	377	point to wrong cell name	5	Incorrect: =pAsympt_Late_ART1_Asympt_Late_Dead_2004_2012*BK6
						Correct: =pAsympt_Early_ART1_Asympt_Early_Dead_2004_2012*BL6
	TPM	DK7	377	point to wrong cell name	5	Incorrect: =pAsympt_Late_ART2_Asympt_Late_Dead_2004_2012*BL6
						Correct: =pAsympt_Early_ART2_Asympt_Early_Dead_2004_2012*BM6
	TPM	DL7	377	point to wrong cell name	5	Incorrect: =(CJ6*pAsympt_Late_LTFU_Asympt_Late_Dead_2004_2012)
						Correct: =(CL6*pAsympt_Early_LTFU_Asympt_Early_Dead_2004_2012)
	TPM	DM7	377	point to wrong cell name	5	Incorrect: =(CK6*pAsympt_Late_LTFU_Asympt_Late_Dead_2004_2012)
						Correct: =(CM6*pAsympt_Early_LTFU_Asympt_Early_Dead_2004_2012)
	TPM	DN7	377	point to wrong cell name	5	Incorrect: =(CN6*pAsympt_Late_LTFU_Asympt_Late_Dead_2004_2012)
						Correct: =(CN6*pAsympt_Early_LTFU_Asympt_Early_Dead_2004_2012)
	SCF Output (name)	E29	17	point to wrong cell reference	5	Incorrect: =(C7*pAsympt_Early_NoCare_Asympt_Late_NoCare_2004_2006)+(D29*pAsympt_Late_NoCare_2004_2006)
						Correct: =(D6*pAsympt_Early_NoCare_Asympt_Late_NoCare_2004_2006)+(D29*pAsympt_Late_NoCare_2004_2006)
	SCF Output (cell)	E25	17	point to wrong cell reference	5	Incorrect: =(D13*Params!$C$161)
						Correct: =(D13*Params!$C$151)
	SCF Output (name)	E49	17	point to wrong cell reference	2	Incorrect: =(D35*pAsympt_Late_LTFU_Asympt_Late_Dead_2004_2012)
						Correct: =(D36*pAsympt_Late_LTFU_Asympt_Late_Dead_2004_2012)
	SCF Output (name)	E50	17	point to wrong cell reference	10	Incorrect: E36*pAsympt_Late_LTFU_Asympt_Late_Dead_2004_2012)
						Correct: =(E37*pAsympt_Late_LTFU_Asympt_Late_Dead_2004_2012)
	SCF Output (cell)	L6	10	point to wrong cell reference	10	Incorrect: =(K6*User!$E$108)+Params!$C$50
						Correct: =(K6*User!$E$104)+Params!$C$50
	SCF Output (cell)	L31	10	point to wrong cell reference	10	Incorrect: =(K6*User!$E$31)+(K7*User!$E$32)+(K30*User!$E$37)+(K31*User!$E$95)+(K16*User!$N$32)+(K40*User!$E$43)
						Correct: =(K6*User!$E$31)+(K7*User!$E$32)+(K30*User!$E$37)+(K31*User!$E$95)+(K16*User!$E$33)+(K40*User!$E$43)
	SCF Output (name)	L32	10	point to wrong cell name	10	Incorrect: =(K31*pAsympt_Late_ART1_Asympt_Late_ART2_2004_2012)+(K32*pAsympt_Late_ART2_2004_2012)+(K40*pAsympt_Late_LTFU_Asympt_Late_ART2_2004_2012)
						Correct: =(K31*pAsympt_Late_ART1_Asympt_Late_ART2_2013plus_u)+(K32*pAsympt_Late_ART2_2013plus_u)+(K40*pAsympt_Late_LTFU_Asympt_Late_ART2_2013plus_u)
	SCF Output (cell)	L48	10	point to wrong cell reference	2	Incorrect: =(K35*Params!$C$246)
						Correct: =(K35*User!$N$28)
	SCF Output (name)	L50	10	point to wrong cell name	2	Incorrect: =(K37*pAsympt_Late_LTFU_Asympt_Late_Dead_2004_2012)
						Correct: =(K37*pAsympt_Late_LTFU_Asympt_Late_Dead_2013plus_u)
	SCF Output (name)	L60	10	point to wrong cell name	2	Incorrect: =(K40*pAsympt_Late_LTFU_Int_LTFU_2004_2012)+(K60*pInt_LTFU_2004_2012)
						Correct: =(K40*pAsympt_Late_LTFU_Int_LTFU_2013plus_u)+(K60*pInt_LTFU_2013plus_u)
	SCF Output (cell)	M49	9	point to wrong cell reference	2	Incorrect: =(K36*User!$N$28)
						Correct: =(L36*User!$N$28)
	SCF Output (cell)	M50	9	point to wrong cell reference	2	Incorrect: =(K37*User!$N$28)
						Correct: =(L37*User!$N$28)
	SCF Output (cell)	L6	10	point to wrong cell reference	2	Incorrect: =(K6*User!$E$104)+Params!$C$50
						Correct: =(K6*User!$E$86)+Params!$C$50
	TPM	M31	8	point to wrong cell name	30	Incorrect: = pAsympt_Late_LTFU_Int_ART1_2004_2012
						Correct: =pAsympt_Early_LTFU_Asympt_Late_ART1_2004_2012
	TPM	O31	8	point to wrong cell name	2	Incorrect: =pAsympt_Late_LTFU_Int_LTFU_2004_2012
						Correct: =pAsympt_Early_LTFU_Asympt_Late_LTFU_2004_2012
	Version	Revision time (min)	# errors	Error Types	Time to identify/fix errors (min)	Total time (min)	# cells	Percent of cell errors	# errors / hour
	Matrix	#VALUE!	9	point to wrong cell name (9)	67	#VALUE!	#REF!	#REF!	#VALUE!
	Single Name	#VALUE!	10	point to wrong cell reference (7); point to wrong cell name (3)	34	#VALUE!	#REF!	#REF!	#VALUE!
	Single Cell	#VALUE!	8	logic (1); point to wrong cell reference (7)	35	#VALUE!	#REF!	#REF!	#VALUE!
	INCLUDES ZEROES
			Number of outputs											Percent of outputs
			Case Study 1			Case Study 2			Case Study 3					Case Study 1			Case Study 2			Case Study 3
		Bin (Percent Error)	Matrix	Single Name	Single Cell	Matrix	Single Name	Single Cell	Matrix	Single Name	Single Cell		Bin (Percent Error)	Matrix	Single Name	Single Cell	Matrix	Single Name	Single Cell	Matrix	Single Name	Single Cell
		#REF!	#REF!	#REF!	#REF!	0	22.6483	22.6483	#REF!	#REF!	#REF!		#REF!	#REF!	#REF!	#REF!	0	6.78092	6.603	#REF!	#REF!	#REF!
		#REF!	#REF!	#REF!	#REF!	0	4.72519	4.72519	#REF!	#REF!	#REF!		#REF!	#REF!	#REF!	#REF!	0	1.41473	1.37761	#REF!	#REF!	#REF!
		#REF!	#REF!	#REF!	#REF!	0	18.3779	18.3779	#REF!	#REF!	#REF!		#REF!	#REF!	#REF!	#REF!	0	5.50237	5.35799	#REF!	#REF!	#REF!
		#REF!	#REF!	#REF!	#REF!	#DIV/0!	#DIV/0!	#DIV/0!	#REF!	#REF!	#REF!		#REF!	#REF!	#REF!	#REF!	#DIV/0!	#DIV/0!	#DIV/0!	#REF!	#REF!	#REF!
		#REF!	#REF!	#REF!	#REF!	0	0	0	#REF!	#REF!	#REF!		#REF!	#REF!	#REF!	#REF!	0	0	0	#REF!	#REF!	#REF!
		#REF!	#REF!	#REF!	#REF!	0	0	0	#REF!	#REF!	#REF!		#REF!	#REF!	#REF!	#REF!	0	0	0	#REF!	#REF!	#REF!
		#REF!	#REF!	#REF!	#REF!	0	1.38061	1.38061	#REF!	#REF!	#REF!		#REF!	#REF!	#REF!	#REF!	0	0.413356	0.40251	#REF!	#REF!	#REF!
		#REF!	#REF!	#REF!	#REF!	0	0.51616	0.51616	#REF!	#REF!	#REF!		#REF!	#REF!	#REF!	#REF!	0	0.154539	0.150484	#REF!	#REF!	#REF!
		#REF!	#REF!	#REF!	#REF!	0	9.30369	9.30369	#REF!	#REF!	#REF!		#REF!	#REF!	#REF!	#REF!	0	2.78554	2.71245	#REF!	#REF!	#REF!
		#REF!	#REF!	#REF!	#REF!	#DIV/0!	#DIV/0!	#DIV/0!	#REF!	#REF!	#REF!		#REF!	#REF!	#REF!	#REF!	#DIV/0!	#DIV/0!	#DIV/0!	#REF!	#REF!	#REF!
		#REF!	#REF!	#REF!	#REF!	0	0	0	#REF!	#REF!	#REF!		#REF!	#REF!	#REF!	#REF!	0	0	0	#REF!	#REF!	#REF!
		#REF!	#REF!	#REF!	#REF!	0	100	100	#REF!	#REF!	#REF!		#REF!	#REF!	#REF!	#REF!	0	29.9401	29.1545	#REF!	#REF!	#REF!
		#REF!	#REF!	#REF!	#REF!	0	0	0	#REF!	#REF!	#REF!		#REF!	#REF!	#REF!	#REF!	0	0	0	#REF!	#REF!	#REF!
		#REF!	#REF!	#REF!	#REF!	0	0.880858	0.880858	#REF!	#REF!	#REF!		#REF!	#REF!	#REF!	#REF!	0	0.26373	0.25681	#REF!	#REF!	#REF!
		#REF!	#REF!	#REF!	#REF!	0	0.246163	0.246163	#REF!	#REF!	#REF!		#REF!	#REF!	#REF!	#REF!	0	0.0737014	0.0717676	#REF!	#REF!	#REF!
		#REF!	#REF!	#REF!	#REF!	0	25.154	25.154	#REF!	#REF!	#REF!		#REF!	#REF!	#REF!	#REF!	0	7.53112	7.33351	#REF!	#REF!	#REF!
		#REF!	#REF!	#REF!	#REF!	0	8.35937	8.35937	#REF!	#REF!	#REF!		#REF!	#REF!	#REF!	#REF!	0	2.50281	2.43713	#REF!	#REF!	#REF!
		#REF!	#REF!	#REF!	#REF!	0	22.941	22.941	#REF!	#REF!	#REF!		#REF!	#REF!	#REF!	#REF!	0	6.86858	6.68835	#REF!	#REF!	#REF!
		#REF!	#REF!	#REF!	#REF!	0	17.5966	17.5966	#REF!	#REF!	#REF!		#REF!	#REF!	#REF!	#REF!	0	5.26844	5.1302	#REF!	#REF!	#REF!
		#REF!	#REF!	#REF!	#REF!	0	2.73237	2.73237	#REF!	#REF!	#REF!		#REF!	#REF!	#REF!	#REF!	0	0.818074	0.796608	#REF!	#REF!	#REF!
		0	#REF!	#REF!	#REF!	0	0	0	0	0	0		0	#REF!	#REF!	#REF!	0	0	0	0	0	0
	EXCLUDES ZEROES		Number of summary measures											Percent of summary measures
			Case Study 1			Case Study 2			Case Study 3					Case Study 1			Case Study 2			Case Study 3
		Bin (Percent Error)	Matrix	Single Name	Single Cell	Matrix	Single Name	Single Cell	Matrix	Single Name	Single Cell		Bin (Percent Error)	Matrix - 1	Single Name - 1	Single Cell - 1	Matrix - 2	Single Name - 2	Single Cell - 2	Matrix - 3	Single Name - 3	Single Cell - 3
		10	0	116	0	129	234	244	89	188	166		10		#DIV/0!		#DIV/0!	#DIV/0!	#DIV/0!	#DIV/0!	#DIV/0!	#DIV/0!
		20	0	34	0	21	158	150	21	215	60		20		#DIV/0!		#DIV/0!	#DIV/0!	#DIV/0!	#DIV/0!	#DIV/0!	#DIV/0!
		30	0	12	0	7	133	135	20	127	53		30		#DIV/0!		#DIV/0!	#DIV/0!	#DIV/0!	#DIV/0!	#DIV/0!	#DIV/0!
		40	0	9	0	3	85	82	2	102	37		40		#DIV/0!		#DIV/0!	#DIV/0!	#DIV/0!	#DIV/0!	#DIV/0!	#DIV/0!
		50	0	4	0	4	43	43	2	101	32		50		#DIV/0!		#DIV/0!	#DIV/0!	#DIV/0!	#DIV/0!	#DIV/0!	#DIV/0!
		60	0	3	0	5	16	17	2	44	40		60		#DIV/0!		#DIV/0!	#DIV/0!	#DIV/0!	#DIV/0!	#DIV/0!	#DIV/0!
		70	0	0	0	4	14	16	0	30	20		70		#DIV/0!		#DIV/0!	#DIV/0!	#DIV/0!	#DIV/0!	#DIV/0!	#DIV/0!
		80	0	0	0	2	30	11	2	29	22		80		#DIV/0!		#DIV/0!	#DIV/0!	#DIV/0!	#DIV/0!	#DIV/0!	#DIV/0!
		90	0	0	0	2	12	30	12	28	22		90		#DIV/0!		#DIV/0!	#DIV/0!	#DIV/0!	#DIV/0!	#DIV/0!	#DIV/0!
		100	0	0	0	5	0	8	12	42	28		100		#DIV/0!		#DIV/0!	#DIV/0!	#DIV/0!	#DIV/0!	#DIV/0!	#DIV/0!
		110	0	0	0	0	1	1	1	19	12		110		#DIV/0!		#DIV/0!	#DIV/0!	#DIV/0!	#DIV/0!	#DIV/0!	#DIV/0!
		120	0	0	0	1	0	0	1	7	24		120		#DIV/0!		#DIV/0!	#DIV/0!	#DIV/0!	#DIV/0!	#DIV/0!	#DIV/0!
		130	0	0	0	0	0	0	2	4	21		130		#DIV/0!		#DIV/0!	#DIV/0!	#DIV/0!	#DIV/0!	#DIV/0!	#DIV/0!
		140	0	0	0	0	0	0	0	14	21		140		#DIV/0!		#DIV/0!	#DIV/0!	#DIV/0!	#DIV/0!	#DIV/0!	#DIV/0!
		150	0	0	0	1	0	0	1	3	20		150		#DIV/0!		#DIV/0!	#DIV/0!	#DIV/0!	#DIV/0!	#DIV/0!	#DIV/0!
		More	0	0	0	0	0	0	32	22	85		More		#DIV/0!		#DIV/0!	#DIV/0!	#DIV/0!	#DIV/0!	#DIV/0!	#DIV/0!

## Sheet: Model (SN)
		2004	2005	2006	2007	2008	2009	2010	2011	2012	2013	2014	2015	2016	2017	2018	2019	2020	2021	2022	2023
Asymptomatic Early
	Not in care	37328.9	35944.6	34129.4	31815.8	29383.7	27210.3	25832.8	24959.9	24406.6	24056	23833.8	23692.9	23603.7	23547.1	23511.3	23488.5	23474.1	23465	23459.2	23455.6
	In care, off ART	8625.51	4922.9	3634.05	3715	3570.2	3342.81	3107.54	2928.63	2805.5	2693.13	2631.67	2595.81	2574.05	2560.57	2552.12	2546.8	2543.44	2541.31	2539.96	2539.11
	In care, on ART1	0	1382.79	1459.84	1295.04	1212.91	1166.17	1121.07	1071.27	1023	1405.58	1427.09	1375.04	1317.17	1269.13	1232.5	1205.49	1185.85	1171.69	1161.51	1154.23
	In care, on ART2	0	847.853	1698.12	2159.03	2349.58	2449.11	2495.31	2499.13	2468.79	1893.46	1603.34	1431.12	1315.59	1233.46	1173.82	1130.3	1098.58	1075.53	1058.84	1046.8
	Lost from care
	In Care, Off ART	3817.44	3895.77	2785.47	2026.64	1803.09	1685.5	1577.25	1469.64	1379.52	1144.64	1061.82	1025.92	1007.53	997.071	990.783	986.897	984.464	982.932	981.963	981.35
	In Care, on ART1		0	470.15	650.231	653.144	626.171	601.452	578.029	553.428	279.221	284.609	289.194	281.727	270.839	260.834	252.856	246.848	242.439	239.242	236.94
	In Care, on ART2		0	205.52	478.893	680.098	792.144	852.945	884.046	895.149	832.54	668.571	558.639	490.788	446.486	415.8	393.823	377.872	366.258	357.815	351.695
	Subtotal - pre-ART	3817.44	3895.77	2785.47	2026.64	1803.09	1685.5	1577.25	1469.64	1379.52	1144.64	1061.82	1025.92	1007.53	997.071	990.783	986.897	984.464	982.932	981.963	981.35
	Subtotal - on ART	0	0	675.67	1129.12	1333.24	1418.32	1454.4	1462.07	1448.58	1111.76	953.18	847.833	772.515	717.325	676.634	646.68	624.72	608.697	597.057	588.635
	Subtotal lost	3817.44	3895.77	3461.14	3155.76	3136.33	3103.82	3031.64	2931.71	2828.1	2256.4	2015	1873.76	1780.05	1714.4	1667.42	1633.58	1609.18	1591.63	1579.02	1569.99
	Deaths
	Not in care		678.827	653.654	620.644	578.572	534.344	494.82	469.771	453.896	443.835	437.459	433.418	430.857	429.234	428.205	427.553	427.14	426.878	426.712	426.607
	In care, off ART		147.178	84	62.0081	63.3893	60.9187	57.0386	53.0243	49.9715	47.8705	45.9532	44.9045	44.2925	43.9212	43.6912	43.5471	43.4563	43.3989	43.3626	43.3396
	ART1		0	139.662	147.443	130.799	122.503	117.783	113.228	108.198	206.646	283.927	288.271	277.758	266.069	256.364	248.966	243.508	239.542	236.681	234.626
	ART2		0	102.76	205.812	261.675	284.769	296.832	302.432	302.894	772.979	592.841	502.006	448.083	411.912	386.197	367.524	353.897	343.965	336.748	331.523
	Lost from care
	In Care, Off ART		69.4203	70.8448	50.6539	36.8545	32.7893	30.6509	28.6823	26.7254	25.0867	20.8153	19.3093	18.6565	18.322	18.1318	18.0174	17.9468	17.9025	17.8747	17.857
	In Care, on ART1		0	0	8.5497	11.8245	11.8774	11.387	10.9374	10.5115	10.0641	5.07764	5.17563	5.259	5.12321	4.92521	4.74328	4.5982	4.48895	4.40876	4.35063
	In Care, on ART2		0	0	3.73738	8.70869	12.3676	14.4052	15.5108	16.0764	16.2783	15.1398	12.158	10.1589	8.925	8.11937	7.56135	7.1617	6.87161	6.66042	6.50688
	Subtotal lost		69.4203	70.8448	62.941	57.3876	57.0343	56.443	55.1306	53.3133	51.4292	41.0328	36.6429	34.0744	32.3702	31.1764	30.3221	29.7067	29.2631	28.9438	28.7146
	Subtotal - This period		895.425	1050.92	1098.85	1091.82	1059.57	1022.92	993.586	968.273	1522.76	1401.21	1305.24	1235.06	1183.51	1145.63	1117.91	1097.71	1083.05	1072.45	1064.81
Asymptomatic Late
	Not in care	0	7465.77	6721.15	4259.6	2699.56	1710.88	1847.77	1171.04	742.161	1233.84	781.959	1259.06	797.943	505.705	320.495	203.117	128.728	81.5824	51.7037	32.7677
	In care, off ART	0	3827.11	4680.66	5281.64	5140.89	4770.37	4369.63	4099.68	3860.9	3642.62	3561.62	3473.84	3463.82	3415.56	3371.8	3339.92	3318.41	3304.37	3295.34	3289.58
	In care, on ART1	0	790.443	1443.53	1853.25	2143.63	2307.59	2365.98	2354.72	2315.38	3094.6	3100.66	3013.97	2925.69	2854.52	2795.18	2742.94	2697.93	2660.22	2629.23	2604.02
	In care, on ART2	0	0	337.224	1069.8	1853.44	2586.96	3198.9	3662.03	3981.29	4186.18	4263.49	4268.68	4232.76	4171.83	4103.86	4032.81	3962.22	3895.11	3833.52	3778.51
	Lost from care
	In Care, Off ART	0	0	1174.14	1820.32	2216.2	2302.6	2217.2	2066.3	1934.1	1582.57	1443.25	1389.73	1351.78	1340.9	1323.86	1306.92	1293.66	1284.33	1278.1	1274.05
	In Care, Off ART (from Asympt Early)		763.488	1029.06	1029.05	967.976	944.1	929.781	910.66	884.415	747.646	605.157	527.551	483.329	455.486	436.625	423.347	413.846	407.013	402.095	398.561
	In Care, on ART1		0	268.751	578.768	819.543	997.082	1110.94	1168.06	1182.93	617.63	627.204	630.154	616.753	599.729	584.723	572.046	560.995	551.446	543.388	536.721
	In Care, on ART2		0	0	81.743	286.076	542.911	804.781	1038.83	1227.7	1298.17	1366.47	1400.83	1409.27	1401.57	1383.99	1362.52	1339.44	1316.16	1293.74	1272.95
	Subtotal - pre-ART	0	763.488	2203.19	2849.37	3184.18	3246.69	3146.98	2976.96	2818.51	2330.22	2048.41	1917.28	1835.11	1796.39	1760.48	1730.27	1707.5	1691.34	1680.19	1672.61
	Subtotal - on ART	0	0	268.751	660.511	1105.62	1539.99	1915.72	2206.89	2410.63	1915.8	1993.68	2030.99	2026.02	2001.3	1968.71	1934.56	1900.44	1867.6	1837.13	1809.67
	Subtotal lost	0	763.488	2471.94	3509.88	4289.79	4786.69	5062.7	5183.86	5229.14	4246.01	4042.09	3948.27	3861.13	3797.69	3729.19	3664.83	3607.94	3558.94	3517.32	3482.28
	Deaths
	Not in care		0	135.765	122.224	77.461	49.0917	31.1124	33.6018	21.2955	13.4962	22.4374	14.22	22.8961	14.5106	9.19626	5.82822	3.6937	2.34092	1.48358	0.940233
	In care, off ART		0	65.3023	79.8665	90.1211	87.7194	81.3972	74.5594	69.9533	65.8788	62.1543	60.7723	59.2744	59.1035	58.2801	57.5333	56.9894	56.6224	56.3828	56.2288
	ART1		0	79.8348	145.797	187.178	216.506	233.067	238.964	237.827	467.707	625.108	626.333	608.822	590.99	576.612	564.627	554.074	544.981	537.365	531.104
	ART2		0	0	40.8715	129.66	224.637	313.539	387.707	443.838	1246.54	1310.69	1334.9	1336.52	1325.28	1306.2	1284.92	1262.67	1240.57	1219.56	1200.28
	Lost from care
	In Care, Off ART		0	0	21.3518	33.1026	40.3017	41.8728	40.3199	37.5758	35.1716	28.7791	26.2456	25.2723	24.5823	24.3844	24.0744	23.7664	23.5252	23.3555	23.2423
	In Care, Off ART (from Asympt Early)		0	13.8841	18.7134	18.7134	17.6027	17.1685	16.9081	16.5604	16.0831	13.596	11.0048	9.59354	8.78937	8.28303	7.94005	7.69859	7.52582	7.40154	7.31211
	In Care, on ART1		0	0	4.88724	10.5249	14.9034	18.132	20.2025	21.2412	21.5116	11.2316	11.4057	11.4594	11.2157	10.9061	10.6332	10.4027	10.2017	10.0281	9.88153
	In Care, on ART2		0	0	0	1.4865	5.2023	9.87286	14.635	18.8912	22.3258	23.6072	24.8494	25.4742	25.6276	25.4876	25.1678	24.7775	24.3578	23.9343	23.5267
	Subtotal lost		0	13.8841	44.9524	63.8273	78.0101	87.0461	92.0655	94.2687	95.0921	77.2139	73.5055	71.7994	70.2149	69.0611	67.8155	66.6452	65.6105	64.7195	63.9626
	Subtotal - This period		0	294.786	433.712	548.247	655.965	746.162	826.898	867.182	1888.72	2097.61	2109.73	2099.32	2060.1	2019.35	1980.72	1944.07	1910.12	1879.51	1852.51
Intermediate
	Not in care	24973.4	20500.7	17889.3	15318	13634.7	12349.2	11304.3	10532.8	9991.93	9624.54	9380.01	9219.49	9115.12	9047.73	9004.42	8976.69	8958.99	8947.7	8940.52	8935.96
	In care, off ART	6397.3	7454.22	6589.41	6823.76	6479.07	6009.52	5547.67	5169.01	4888.75	4693.03	4554.73	4463.98	4405.68	4368.45	4344.72	4329.6	4319.98	4313.86	4309.97	4307.49
	In care, on ART1	499.086	2299.21	4214.04	5966.44	7681.56	9305.33	10809.7	12185.7	13441.8	14688	15759	16713.9	17588.6	18405.7	19179.3	19918.8	20630.5	21318.7	21986.4	22635.9
	In care, on ART2		220.68	624.877	1149.38	1695.79	2256.06	2818.53	3373.47	3914.86	4505.63	5057.75	5572.06	6061.54	6535.82	7000.99	7460.81	7917.6	8372.81	8827.32	9281.69
	Lost from care
	In Care, Off ART	1428.1	1794.16	2147.69	2145	2186.59	2141.94	2036.65	1906.16	1779.8	1601.29	1494.46	1426.65	1383.07	1355.07	1337.12	1325.64	1318.3	1313.62	1310.64	1308.74
	In Care, Off ART (from Asympt Late)		763.488	1114.19	1181.17	1149.48	1131.69	1117.38	1096.67	1067.59	990.979	846.114	740.117	669.635	622.811	591.025	568.964	553.407	542.33	534.405	528.726
	In Care, on ART1		7.17961	36.226	76.5181	119.409	162.903	205.349	245.615	283.081	306.155	333.276	359.489	383.669	405.886	426.492	445.831	464.174	481.721	498.611	514.946
	In Care, on ART2		0	3.17459	10.3823	21.0904	33.6499	47.2212	61.2681	75.4153	86.3649	99.2261	112.293	124.898	136.961	148.59	159.915	171.043	182.047	192.98	203.874
	Subtotal - pre-ART	1428.1	2557.65	3261.88	3326.17	3336.07	3273.63	3154.03	3002.83	2847.39	2592.27	2340.57	2166.77	2052.71	1977.88	1928.14	1894.6	1871.71	1855.95	1845.05	1837.47
	Subtotal - on ART	0	7.17961	39.4005	86.9004	140.499	196.553	252.57	306.884	358.496	392.52	432.502	471.781	508.566	542.848	575.083	605.747	635.217	663.768	691.591	718.821
	Subtotal lost	1428.1	2564.83	3301.28	3413.07	3476.57	3470.18	3406.6	3309.71	3205.88	2984.79	2773.07	2638.55	2561.27	2520.73	2503.23	2500.35	2506.93	2519.72	2536.64	2556.29
	Deaths
	Not in care		696.473	571.734	498.905	427.196	380.252	344.401	315.26	293.743	278.66	268.414	261.595	257.118	254.207	252.328	251.12	250.347	249.853	249.538	249.338
	In care, Off ART		167.404	195.061	172.431	178.564	169.544	157.257	145.171	135.262	127.928	122.807	119.188	116.813	115.287	114.313	113.692	113.297	113.045	112.885	112.783
	ART1		2.52396	11.6275	21.3111	30.1733	38.847	47.0586	54.6663	61.6252	67.9776	74.2799	79.6961	84.5251	88.9488	93.0807	96.993	100.733	104.332	107.812	111.189
	ART2		0	1.11601	3.16011	5.81259	8.5759	11.4093	14.2538	17.0602	19.7981	22.7857	25.5779	28.1788	30.6542	33.0527	35.4052	37.7306	40.0407	42.3427	44.6413
	Lost from care
	In Care, Off ART		39.8275	50.0366	59.8959	59.8209	60.9808	59.7355	56.7992	53.16	49.6359	44.6578	41.6782	39.7871	38.5718	37.7909	37.2903	36.97	36.7655	36.635	36.5519
	In Care, Off ART (from Asympt)		0	21.2926	31.0733	32.941	32.0574	31.5612	31.1621	30.5844	29.7735	27.637	23.5969	20.6408	18.6751	17.3693	16.4828	15.8676	15.4337	15.1248	14.9038
	In Care, on ART1		0	0.200229	1.01029	2.13398	3.33013	4.54313	5.72687	6.84986	7.89471	8.53822	9.29458	10.0256	10.7	11.3196	11.8942	12.4336	12.9451	13.4345	13.9055
	In Care, on ART2		0	0	0.0885348	0.289547	0.588181	0.938447	1.31693	1.70868	2.10322	2.40859	2.76727	3.13168	3.48321	3.81965	4.14397	4.45981	4.77013	5.07703	5.38193
	Subtotal lost		39.8275	71.5294	92.068	95.1855	96.9564	96.7783	95.0051	92.303	89.4074	83.2415	77.3369	73.5852	71.4301	70.2994	69.8113	69.731	69.9145	70.2713	70.7431
	Subtotal - This period		906.228	851.068	787.875	736.931	694.175	656.904	624.356	599.994	583.772	571.528	563.393	560.22	560.528	563.074	567.022	571.838	577.185	582.849	588.694
AIDS
	Not in care	20197.7	16460.8	13459.6	6296.26	5030.2	4437.78	4011.22	3668.29	3413.15	3233.28	3110.64	3028.82	2975.01	2939.98	2917.35	2902.79	2893.47	2887.51	2883.72	2881.3
	In care, off ART	3982.81	6470.87	8074.25	11443.5	8062.12	6640.32	5919.8	5389.42	4973.6	4665.34	4448.08	4298.21	4198.33	4133.01	4090.73	4063.52	4046.07	4034.92	4027.81	4023.27
	In care, on ART1 to 12mo	2500.91	3089.92	2485.68	4610.83	6048.4	4705.22	4017.08	3630.08	3340.95	3175.02	2979.23	2852.08	2763.96	2706.7	2671.11	2649.88	2637.91	2631.85	2629.52	2629.52
	In care, on ART1 post 12 mo	0	2051.97	4449.44	6190.15	9557.64	13878.5	16807.2	18974.6	20679	22031.7	23157.4	24046.9	24772.3	25376.7	25893.6	26346.5	26751.7	27119.7	27458.2	27771.9
	In care, on ART2	0	47.7532	241.065	591.924	1030.97	1597.94	2227.84	2858.06	3469.34	4129.77	4712.21	5242.39	5723.29	6161.26	6562.03	6930.23	7269.59	7583.16	7873.51	8142.86
	Lost from care
	In Care, Off ART	248.844	287.908	442.649	570.327	796.006	645.863	529.855	462.451	416.718	352.935	325.553	308.804	297.561	290.056	285.127	281.925	279.86	278.535	277.687	277.145
	In Care, Off ART (from Int --> AIDS)		0	183.53	307.437	350.273	351.9	347.974	343.687	337.783	305.638	282.558	244.387	213.368	191.926	177.559	167.834	161.12	156.406	153.059	150.669
	In Care, Off ART (from Int)		343.29	505.364	625.318	650.556	665.999	658.598	631.692	594.519	514.089	459.511	425.91	404.735	391.188	382.491	376.914	373.345	371.064	369.609	368.681
	In Care, on ART1 to 12 mo		79.2922	115.077	103.641	168.552	228.137	198.409	170.177	151.814	127.952	119.229	111.756	106.64	103.104	100.776	99.3096	98.4236	97.9156	97.6497	97.5373
	In Care, on ART1 post 12 mo		0	22.1565	52.8245	78.2378	120.083	175.768	219.407	252.226	259.879	275.595	290.03	301.729	311.259	319.168	325.897	331.764	336.989	341.722	346.062
	In Care, on ART1 (from Int)		0	1.72586	9.08052	20.3531	33.0957	46.3008	59.3534	71.8494	78.4721	84.9796	92.4432	99.8271	106.711	113.05	118.923	124.424	129.632	134.605	139.387
	In Care, on ART2		0	1.31064	6.89909	17.7347	32.123	50.7889	72.1049	94.0017	108.858	129.14	148.068	165.365	181.074	195.373	208.448	220.45	231.506	241.716	251.166
	In Care, on ART2 (from Int)		0	0	0.763118	2.6604	5.64385	9.30673	13.3594	17.6106	20.6836	23.7615	27.2997	30.9541	34.5143	37.9307	41.2218	44.4217	47.5607	50.6614	53.7393
	Subtotal - pre-ART	248.844	631.198	1131.54	1503.08	1796.84	1663.76	1536.43	1437.83	1349.02	1172.66	1067.62	979.101	915.665	873.17	845.177	826.673	814.325	806.005	800.355	796.495
	Subtotal - on ART	0	79.2922	140.27	173.208	287.538	419.083	480.573	534.401	587.502	595.844	632.705	669.597	704.516	736.662	766.299	793.799	819.483	843.603	866.354	887.892
	Subtotal lost	248.844	710.49	1271.81	1676.29	2084.37	2082.84	2017	1972.23	1936.52	1768.51	1700.33	1648.7	1620.18	1609.83	1611.48	1620.47	1633.81	1649.61	1666.71	1684.39
	Deaths
	Not in care		8291.45	6757.39	5525.35	2584.71	2064.97	1821.77	1646.67	1505.89	1401.15	1327.31	1276.96	1243.37	1221.28	1206.91	1197.61	1191.64	1187.81	1185.37	1183.81
	In care		1534.13	2492.5	3110.1	4407.88	3105.43	2557.77	2280.23	2075.94	1915.77	1797.03	1713.34	1655.62	1617.14	1591.99	1575.7	1565.22	1558.5	1554.2	1551.46
	ART1 to 12 mo		369.647	456.705	367.396	681.503	893.983	695.455	593.745	536.544	493.809	469.283	440.345	421.552	408.526	400.064	394.804	391.665	389.896	389	388.656
	ART1 post 12 mo		0	52.849	114.596	159.429	246.159	357.444	432.873	488.696	532.592	567.43	596.423	619.332	638.016	653.583	666.895	678.56	688.994	698.474	707.19
	ART2		0	4.49894	22.7112	55.7664	97.1302	150.546	209.889	269.264	326.854	389.075	443.947	493.897	539.204	580.465	618.223	652.913	684.884	714.426	741.781
	Lost from care
	In Care, Off ART		102.154	118.19	181.714	234.128	326.772	265.136	217.513	189.843	171.069	144.885	133.644	126.769	122.153	119.072	117.049	115.734	114.887	114.343	113.995
	In Care, Off ART (from Int-->AIDS)		0	0	75.3416	126.207	143.792	144.46	142.849	141.089	138.665	125.469	115.994	100.324	87.5909	78.7883	72.8905	68.8981	66.142	64.2069	62.833
	In Care, Off ART (from Int)		0	140.926	207.459	256.702	267.063	273.403	270.364	259.319	244.059	211.041	188.636	174.842	166.15	160.588	157.018	154.729	153.264	152.327	151.73
	In Care, on ART1 to 12 mo		0	32.5506	47.2408	42.5462	69.1931	93.6538	81.4499	69.86	62.3221	52.5261	48.9452	45.8774	43.7774	42.3257	41.3699	40.768	40.4043	40.1958	40.0866
	In Care, on ART1 post 12 mo		0	0	9.09557	21.6853	32.1178	49.2957	72.1552	90.0696	103.543	106.684	113.136	119.062	123.864	127.777	131.023	133.785	136.194	138.339	140.282
	In Care, on ART1 (from Int)		0	0	0.70849	3.72769	8.35525	13.5863	19.0071	24.3654	29.4952	32.214	34.8854	37.9493	40.9805	43.8064	46.4089	48.8198	51.078	53.2158	55.2574
	In Care, on ART2		0	0	0.538036	2.83218	7.28036	13.187	20.8496	29.6001	38.5891	44.6878	53.0137	60.784	67.885	74.3335	80.2037	85.5708	90.4981	95.0366	99.228
	In Care, on ART2 (from Int)		0	0	0	0.313271	1.09213	2.31689	3.82055	5.48424	7.2294	8.49092	9.75447	11.2069	12.7071	14.1686	15.5711	16.9222	18.2357	19.5243	20.7972
	Subtotal lost		102.154	291.667	522.098	688.142	855.666	855.039	828.008	809.63	794.971	725.998	698.009	676.815	665.108	660.86	661.534	665.228	670.702	677.188	684.208
	Subtotal - This period		10297.4	10055.6	9662.25	8577.43	7263.34	6438.03	5991.41	5685.96	5465.14	5276.12	5169.03	5110.59	5089.28	5093.86	5114.77	5145.22	5180.79	5218.66	5257.1

## Sheet: Model (SC)
		2004	2005	2006	2007	2008	2009	2010	2011	2012	2013	2014	2015	2016	2017	2018	2019	2020	2021	2022	2023
Asymptomatic Early
	Not in care	37328.9	35944.6	34129.4	31815.8	29383.7	27210.3	25832.8	24959.9	24406.6	30025.4	34960.6	39295.4	43102.8	46447	49384.4	51964.4	54230.6	56221	57969.3	59504.9
	In care, off ART	8625.51	4922.9	3634.05	3715	3570.2	3342.81	3107.54	2928.63	2805.5	2693.13	3073.57	3559.11	4033.41	4465.11	4849.07	5187.82	5485.84	5747.76	5977.85	6179.97
	In care, on ART1	0	1382.79	1459.84	1295.04	1212.91	1166.17	1121.07	1071.27	1023	1405.58	1427.09	1429.04	1487.94	1593.76	1726.27	1870.06	2015.23	2155.79	2288.33	2411.1
	In care, on ART2	0	847.853	1698.12	2159.03	2349.58	2449.11	2495.31	2499.13	2468.79	1893.46	1603.34	1431.12	1357.2	1361.21	1420.22	1514.04	1627.12	1748.46	1870.67	1989.07
	Lost from care
	In Care, Off ART	3817.44	3895.77	2785.47	2026.64	1803.09	1685.5	1577.25	1469.64	1379.52	1144.64	1061.82	1161.5	1330.97	1511.36	1680.94	1833.63	1968.99	2088.28	2193.18	2285.37
	In Care, on ART1		0	470.15	650.231	653.144	626.171	601.452	578.029	553.428	279.221	284.609	289.194	290.453	300.23	319.344	344.691	373.145	402.46	431.208	458.543
	In Care, on ART2		0	205.52	478.893	680.098	792.144	852.945	884.046	895.149	832.54	668.571	558.639	490.788	457.412	451.595	465.896	493.475	528.847	567.99	608.138
	Subtotal - pre-ART	3817.44	3895.77	2785.47	2026.64	1803.09	1685.5	1577.25	1469.64	1379.52	1144.64	1061.82	1161.5	1330.97	1511.36	1680.94	1833.63	1968.99	2088.28	2193.18	2285.37
	Subtotal - on ART	0	0	675.67	1129.12	1333.24	1418.32	1454.4	1462.07	1448.58	1111.76	953.18	847.833	781.241	757.642	770.939	810.587	866.62	931.307	999.197	1066.68
	Subtotal lost	3817.44	3895.77	3461.14	3155.76	3136.33	3103.82	3031.64	2931.71	2828.1	2256.4	2015	2009.33	2112.21	2269.01	2451.88	2644.22	2835.61	3019.59	3192.38	3352.05
	Deaths
	Not in care		678.827	653.654	620.644	578.572	534.344	494.82	469.771	453.896	443.835	546.013	635.76	714.588	783.826	844.641	898.058	944.975	986.185	1022.38	1054.17
	In care, off ART		147.178	84	62.0081	63.3893	60.9187	57.0386	53.0243	49.9715	47.8705	45.9532	52.4447	60.7295	68.8224	76.1886	82.7401	88.5203	93.6054	98.0745	102.001
	ART1		0	139.662	147.443	130.799	122.503	117.783	113.228	108.198	206.646	283.927	288.271	288.666	300.564	321.939	348.706	377.753	407.077	435.469	462.243
	ART2		0	102.76	205.812	261.675	284.769	296.832	302.432	302.894	772.979	592.841	502.006	448.083	424.939	426.194	444.672	474.046	509.452	547.442	585.706
	Lost from care
	In Care, Off ART		69.4203	70.8448	50.6539	36.8545	32.7893	30.6509	28.6823	26.7254	25.0867	20.8153	19.3093	21.1219	24.2038	27.4842	30.5679	33.3447	35.8062	37.9754	39.8831
	In Care, on ART1		0	0	8.5497	11.8245	11.8774	11.387	10.9374	10.5115	10.0641	5.07764	5.17563	5.259	5.2819	5.4597	5.80728	6.26822	6.78566	7.31875	7.84153
	In Care, on ART2		0	0	26.9847	62.8786	89.2968	104.009	111.992	116.075	16.2783	15.1398	12.158	10.1589	8.925	8.31805	8.21228	8.47234	8.97387	9.6171	10.3289
	Subtotal lost		69.4203	70.8448	86.1883	111.558	133.964	146.046	151.611	153.312	51.4292	41.0328	36.6429	36.5398	38.4107	41.262	44.5875	48.0853	51.5657	54.9113	58.0536
	Subtotal - This period		826.005	980.076	1035.91	1034.44	1002.54	966.473	938.456	914.96	1471.33	1468.73	1478.48	1512.07	1578.15	1668.96	1774.18	1885.29	1996.32	2103.37	2204.12
Asymptomatic Late
	Not in care	0	7465.77	12185	14548.2	15583.2	15752.8	15425.5	14942.7	14462	14046.8	14907.4	16439.8	18278	20204.4	22094.2	23879.3	25526.6	27023.9	28370.8	29574.2
	In care, off ART	0	3827.11	4680.66	5686.11	6034.81	6016.46	5816.64	5578.04	5363.86	5133.11	5422.94	6019.64	6739.61	7479.87	8190.26	8848.83	9447.79	9986.34	10467.1	10894.1
	In care, on ART1	0	790.443	1443.53	1853.25	2188.57	2436.3	2585.78	2652.12	2663.59	3809.73	3917.5	3882.46	3939.73	4116.63	4385.5	4712.71	5070.46	5438.2	5801.56	6150.95
	In care, on ART2	0	0	337.224	1069.8	1853.44	2624.05	3323.13	3908.34	4362.48	3768.44	3527.64	3365.93	3271.78	3270.01	3362.4	3533.81	3763.08	4029.43	4315.25	4606.81
	Lost from care
	In Care, Off ART	0	0	1174.14	1820.32	2340.29	2617.46	2702.56	2669.11	2584.96	2177.63	2023	2080.1	2274.91	2535.89	2816.71	3092.45	3351.25	3588.28	3802.28	3993.81
	In Care, Off ART (from Asympt Early)		763.488	1029.06	1029.05	967.976	944.1	929.781	910.66	884.415	747.646	605.157	527.551	510.444	527.5	562.369	606.119	653.592	701.641	748.325	792.493
	In Care, on ART1		0	268.751	578.768	819.543	1012.36	1159.7	1258.75	1313.73	700.822	759.893	789.465	789.89	799.231	829.741	879.47	942.581	1013.38	1087.38	1161.33
	In Care, on ART2		0	0	81.743	286.076	542.911	813.772	1071.89	1298.23	1412.78	1280.36	1189.88	1128.79	1091.49	1083.35	1105.94	1155.6	1226.02	1310.46	1402.9
	Subtotal - pre-ART	0	763.488	2203.19	2849.37	3308.27	3561.56	3632.34	3579.76	3469.37	2925.28	2628.16	2607.65	2785.36	3063.39	3379.08	3698.57	4004.85	4289.92	4550.61	4786.3
	Subtotal - on ART	0	0	268.751	660.511	1105.62	1555.27	1973.47	2330.64	2611.96	2113.6	2040.26	1979.34	1918.68	1890.72	1913.09	1985.4	2098.18	2239.41	2397.85	2564.23
	Subtotal lost	0	763.488	2471.94	3509.88	4413.89	5116.83	5605.81	5910.4	6081.33	5038.88	4668.42	4586.99	4704.03	4954.11	5292.17	5683.98	6103.02	6529.32	6948.45	7350.53
	Deaths
	Not in care		0	135.765	221.584	264.56	283.382	286.465	280.514	271.733	262.993	255.441	271.091	298.959	332.386	367.418	401.783	434.246	464.203	491.43	515.925
	In care, off ART		0	65.3023	79.8665	97.0227	102.972	102.659	99.2499	95.1787	91.524	87.5868	92.5321	102.714	114.999	127.63	139.751	150.988	161.209	170.398	178.6
	ART1		0	79.8348	145.797	187.178	221.045	246.066	261.164	267.865	538.045	769.566	791.335	784.258	795.825	831.559	885.871	951.967	1024.23	1098.52	1171.92
	ART2		0	0	40.8715	129.66	224.637	318.035	402.763	473.69	1365.89	1179.9	1104.5	1053.87	1024.4	1023.84	1052.77	1106.44	1178.22	1261.61	1351.11
	Lost from care
	In Care, Off ART		0	0	21.3518	33.1026	42.5583	47.5987	49.1461	48.5378	47.0075	39.6003	36.7884	37.8266	41.3694	46.1153	51.222	56.2364	60.9427	65.253	69.1447
	In Care, Off ART (from Asympt Early)		0	13.8841	18.7134	18.7134	17.6027	17.1685	16.9081	16.5604	16.0831	13.596	11.0048	9.59354	9.28245	9.59261	10.2267	11.0223	11.8856	12.7594	13.6083
	In Care, on ART1		0	0	4.88724	10.5249	14.9034	18.4098	21.0892	22.8905	23.8903	23.8903	12.7445	13.8187	14.3565	14.3642	14.5341	15.0889	15.9932	17.1409	18.4284
	In Care, on ART2		0	0	0	1.4865	5.2023	9.87286	14.7985	19.4923	23.6083	23.6083	25.6915	23.2835	21.6379	20.5271	19.8488	19.7008	20.1115	21.0146	22.2953
	Subtotal lost		0	13.8841	44.9524	63.8273	80.2667	93.0498	101.942	107.481	110.589	100.695	86.2292	84.5223	86.6462	90.5992	95.8316	102.048	108.933	116.168	123.477
	Subtotal - This period		0	294.786	533.072	742.248	912.303	1046.27	1145.63	1215.95	2369.04	2393.19	2345.69	2324.33	2354.25	2441.05	2576	2745.68	2936.8	3138.13	3341.02
Intermediate
	Not in care	24973.4	13034.9	8296.73	6375.49	5936.12	5934.56	5967.72	5918.01	5797.84	5644.67	5488.91	5587.08	5940.18	6475.43	7114.8	7796.26	8476.78	9129.29	9738.49	10297.1
	In care, off ART	6397.3	3627.12	3157.89	3521.95	3808.07	3989.42	4047.82	4002.89	3902.22	3784.37	3660.08	3732.34	3994.6	4381.35	4830.77	5298.93	5758.28	6193	6595.01	6961.1
	In care, on ART1	499.086	1508.77	2424.96	3470.41	4725.25	6158.08	7718.1	9347.82	10997.1	12763.2	14318.9	15745.6	17130.5	18547.9	20050.3	21669.3	23420.4	25307.1	27324.9	29464.3
	In care, on ART2		220.68	502.362	760.544	1052.77	1407.72	1832.09	2319.98	2858.82	3505.86	4155.58	4772.59	5365.43	5953.48	6557.4	7194.24	7876.23	8611.15	9403.26	10254.1
	Lost from care
	In Care, Off ART	1428.1	1794.16	1449.26	1212.28	1174.72	1210.45	1259.23	1291.29	1297.16	1228.96	1180.28	1138.2	1134.63	1181.06	1270.14	1387.65	1519.91	1656.43	1790.16	1916.81
	In Care, Off ART (from Asympt Late)		0	152.698	561.397	948.333	1298.93	1593.38	1820.38	1980.92	2005.52	1806.83	1653.58	1576.23	1568.82	1615.89	1702.25	1815.02	1943.76	2080.31	2218.55
	In Care, on ART1		7.17961	24.855	45.7915	70.0182	98.7011	131.9	168.91	208.596	241.309	279.749	317.444	352.988	387.072	421.042	456.189	493.483	533.532	576.63	622.829
	In Care, on ART2		0	3.17459	8.61984	14.7234	21.6058	29.732	39.4028	50.6652	61.3121	74.8622	89.6074	104.358	118.764	132.963	147.308	162.185	177.923	194.765	212.871
	Subtotal - pre-ART	1428.1	1794.16	1601.96	1773.67	2123.05	2509.39	2852.61	3111.67	3278.08	3234.48	2987.11	2791.78	2710.86	2749.88	2886.03	3089.9	3334.93	3600.19	3870.47	4135.35
	Subtotal - on ART	0	7.17961	28.0296	54.4113	84.7416	120.307	161.632	208.313	259.261	302.621	354.612	407.052	457.347	505.836	554.005	603.497	655.668	711.455	771.395	835.699
	Subtotal lost	1428.1	1801.34	1629.99	1828.08	2207.79	2629.69	3014.24	3319.99	3537.34	3537.1	3341.72	3198.83	3168.2	3255.72	3440.03	3693.4	3990.6	4311.65	4641.87	4971.05
	Deaths
	Not in care		696.473	363.524	231.384	177.803	165.55	165.506	166.431	165.045	161.693	157.422	153.078	155.816	165.663	180.59	198.421	217.426	236.405	254.603	271.592
	In care, Off ART		167.404	94.9141	82.6353	92.1622	99.6492	104.395	105.923	104.747	102.113	99.029	95.7767	97.6676	104.53	114.651	126.411	138.662	150.682	162.058	172.578
	ART1		2.52396	7.63009	12.2635	17.5504	23.8964	31.1425	39.0317	47.2735	55.614	64.5456	72.4129	79.6284	86.6319	93.7999	101.398	109.585	118.441	127.982	138.187
	ART2		0	1.11601	2.54053	3.8462	5.32405	7.11906	9.26518	11.7325	14.4576	17.7297	21.0155	24.1358	27.1339	30.1078	33.1619	36.3825	39.8314	43.5481	47.5539
	Lost from care
	In Care, Off ART		39.8275	50.0366	40.4178	33.8086	32.7612	33.7578	35.1181	36.0122	36.176	34.2739	32.9163	31.7428	31.6431	32.9381	35.4225	38.6996	42.388	46.1955	49.9249
	In Care, Off ART (from Asympt)		0	0	4.25851	15.6565	26.4476	36.2253	44.4369	50.7677	55.2448	55.931	50.3899	46.1158	43.9587	43.7521	45.0647	47.4732	50.6183	54.2086	58.0169
	In Care, on ART1		0	0.200229	0.69317	1.27706	1.95271	2.75263	3.6785	4.71067	5.81744	6.72975	7.8018	8.85306	9.84433	10.7949	11.7422	12.7224	13.7625	14.8794	16.0814
	In Care, on ART2		0	0	0.0885348	0.240395	0.410615	0.602553	0.829181	1.09889	1.41298	1.70991	2.0878	2.49902	2.9104	3.31215	3.70814	4.1082	4.52309	4.962	5.43172
	Subtotal lost		39.8275	50.2368	45.458	50.9826	61.5721	73.3383	84.0627	92.5895	98.6512	98.6446	93.1958	89.2107	88.3565	90.7973	95.9375	103.003	111.292	120.246	129.455
	Subtotal - This period		906.228	517.421	374.281	342.344	355.992	381.501	404.714	421.388	432.529	437.371	435.478	446.458	472.316	509.946	555.329	605.06	656.651	708.436	759.365
AIDS
	Not in care	20197.7	16460.8	11219.8	3263.83	2138.04	1928.48	1913.54	1922.46	1908.16	1871.13	1822.62	1772.54	1798.53	1906.26	2074.27	2277.68	2496.17	2715.41	2926.31	3123.63
	In care, off ART	3982.81	6470.87	6365.58	8122.85	4317.1	3262.17	3088.31	3080.7	3065.56	3014.93	2940.85	2856.33	2853.82	2979.23	3214.02	3519.63	3860.33	4209.68	4550.3	4871.84
	In care, on ART1 to 12mo	2500.91	3089.92	2145.07	3500.75	4101.45	2563.49	2106.87	2040.72	2052.06	2103.8	2066.51	2024.63	1985.53	2003.47	2098.56	2258.26	2459.99	2682.91	2911.46	3135.26
	In care, on ART1 post 12 mo	0	2051.97	4449.44	5910.68	8386.12	11188.2	12540.3	13426.9	14199.7	14930	15653.6	16298.1	16864.9	17361.6	17839.6	18363.6	18983.4	19727.1	20603.8	21609.2
	In care, on ART2	0	47.7532	241.065	556.704	885.437	1293.28	1731.68	2163.06	2588.27	3070.29	3512.76	3927.65	4304.81	4647.24	4964.11	5267.33	5568.62	5877.7	6201.84	6545.89
	Lost from care
	In Care, Off ART	248.844	287.908	442.649	469.848	579.055	378.821	273.577	240.644	233.089	214.089	208.355	203.168	197.445	196.466	203.699	218.556	238.683	261.638	285.512	309.006
	In Care, Off ART (from Int --> AIDS)		0	0	36.7059	142.871	258.793	368.085	462.448	537.378	554.144	562.491	515.941	472.347	447.429	442.034	452.564	474.852	505.194	540.543	578.497
	In Care, Off ART (from Int)		343.29	505.364	457.428	390.117	366.564	370.072	382.554	392.954	368.828	348.933	334.345	322.113	319.479	330.259	353.237	384.818	421.192	459.287	496.96
	In Care, on ART1 to 12 mo		79.2922	115.077	92.842	131.026	158.311	115.437	91.7085	84.491	77.3195	77.9195	76.8243	75.3376	73.8822	74.2399	77.3065	82.815	90.01	98.1216	106.545
	In Care, on ART1 post 12 mo		0	22.1565	52.8245	75.2202	106.782	143.849	166.446	180.896	179.569	187.261	196.191	204.445	211.763	218.188	224.282	230.824	238.466	247.605	258.397
	In Care, on ART1 (from Int)		0	1.72586	6.34714	12.3771	19.502	27.9343	37.7344	48.7457	57.2152	66.3077	76.8673	87.4606	97.5417	107.197	116.764	126.601	136.993	148.128	160.103
	In Care, on ART2		0	1.31064	6.89909	16.7681	27.9201	41.5203	56.4873	71.5567	81.4197	96.0803	110.351	123.809	136.113	147.297	157.616	167.435	177.129	187.019	197.35
	In Care, on ART2 (from Int)		0	0	0.763118	2.23673	4.02192	6.06153	8.45505	11.2962	13.818	16.7432	20.4248	24.5034	28.6411	32.7042	36.7069	40.7359	44.8966	49.2834	53.9686
	Subtotal - pre-ART	248.844	631.198	948.013	963.982	1112.04	1004.18	1011.73	1085.64	1163.42	1137.06	1119.78	1053.45	991.905	963.375	975.992	1024.36	1098.35	1188.02	1285.34	1384.46
	Subtotal - on ART	0	79.2922	140.27	159.676	237.628	316.537	334.802	360.831	396.985	409.341	444.312	480.659	515.556	547.941	579.626	612.675	648.411	687.494	730.156	776.363
	Subtotal lost	248.844	710.49	1088.28	1123.66	1349.67	1320.71	1346.54	1446.48	1560.41	1546.4	1564.09	1534.11	1507.46	1511.32	1555.62	1637.03	1746.76	1875.52	2015.5	2160.83
	Deaths
	Not in care		8291.45	6757.39	4605.9	1339.85	877.697	791.671	785.538	789.198	783.33	768.125	748.211	727.653	738.324	782.546	851.518	935.023	1024.71	1114.72	1201.29
	In care		1534.13	2492.5	2451.94	3128.82	1662.89	1256.55	1189.58	1186.65	1180.81	1161.31	1132.78	1100.22	1099.25	1147.56	1238	1355.72	1486.95	1621.52	1752.72
	ART1 to 12 mo		369.647	456.705	317.052	517.428	606.215	378.896	311.405	301.629	303.304	310.952	305.44	299.25	293.471	296.123	310.177	333.783	363.599	396.547	430.327
	ART1 post 12 mo		0	52.849	114.596	152.231	215.986	288.155	322.977	345.813	365.717	384.524	403.161	419.76	434.358	447.151	459.463	472.958	488.922	508.077	530.656
	ART2		0	4.49894	22.7112	52.4483	83.419	121.843	163.145	203.787	243.847	289.259	330.945	370.032	405.566	437.827	467.679	496.247	524.632	553.751	584.289
	Lost from care
	In Care, Off ART		102.154	118.19	181.714	192.88	237.71	155.511	112.308	98.7877	95.6865	87.8868	85.5329	83.4033	81.0539	80.6524	83.6215	89.7204	97.9828	107.406	117.207
	In Care, Off ART (from Int-->AIDS)		0	0	0	15.0683	58.6506	106.238	151.104	189.842	220.602	227.484	230.911	211.801	193.905	183.676	181.461	185.784	194.934	207.39	221.901
	In Care, Off ART (from Int)		0	140.926	207.459	187.781	160.149	150.48	151.92	157.044	161.313	151.409	143.242	137.253	132.232	131.151	135.576	145.009	157.973	172.905	188.544
	In Care, on ART1 to 12 mo		0	32.5506	47.2408	38.113	53.7882	64.9891	47.3888	37.6477	34.6848	31.7408	31.9871	31.5375	30.9272	30.3297	30.4766	31.7355	33.9968	36.9504	40.2804
	In Care, on ART1 post 12 mo		0	0	9.09557	21.6853	30.879	43.8355	59.0519	68.3286	74.2604	73.7157	76.8735	80.5393	83.9278	86.9319	89.5694	92.0711	94.7566	97.8936	101.645
	In Care, on ART1 (from Int)		0	0	0.70849	2.60559	5.08099	8.00585	11.4675	15.4905	20.0108	23.4877	27.2203	31.5552	35.9039	40.0423	44.0061	47.9334	51.9715	56.2376	60.8086
	In Care, on ART2		0	0	0.538036	2.83218	6.88354	11.4616	17.0447	23.1889	29.3751	33.424	39.4424	45.3009	50.8254	55.8764	60.4674	64.7036	68.7347	72.7141	76.7739
	In Care, on ART2 (from Int)		0	0	0	0.313271	0.918212	1.65106	2.48835	3.47092	4.63727	5.67248	6.87332	8.38468	10.059	11.7576	13.4256	15.0687	16.7227	18.4307	20.2316
	Subtotal lost		102.154	291.667	446.756	461.278	554.06	542.173	552.773	593.8	640.57	634.821	642.082	629.775	618.835	620.417	638.604	672.026	717.072	769.928	827.392
	Subtotal - This period		10297.4	10055.6	7958.96	5652.06	4000.27	3379.28	3325.42	3420.87	3517.58	3548.99	3562.62	3546.69	3589.81	3731.62	3965.44	4265.75	4605.89	4964.54	5326.67

## Sheet: Model (Matrix)
		2004	2005	2006	2007	2008	2009	2010	2011	2012	2013	2014	2015	2016	2017	2018	2019	2020	2021	2022	2023
Asymptomatic Early
	Not in care	37328.9	35944.6	34129.4	31815.8	29383.7	27210.3	25832.8	24959.9	24406.6	24056	23833.8	23692.9	23603.7	23547.1	23511.3	23488.5	23474.1	23465	23459.2	23455.6
	In care, off ART	8625.51	4922.9	3634.05	3715	3570.2	3342.81	3107.54	2928.63	2805.5	2693.13	2631.67	2595.81	2574.05	2560.57	2552.12	2546.8	2543.44	2541.31	2539.96	2539.11
	In care, on ART1	0	1382.79	1459.84	1295.04	1212.91	1166.17	1121.07	1071.27	1023	1405.58	1427.09	1375.04	1317.17	1269.13	1232.5	1205.49	1185.85	1171.69	1161.51	1154.23
	In care, on ART2	0	847.853	1698.12	2159.03	2349.58	2449.11	2495.31	2499.13	2468.79	1893.46	1603.34	1431.12	1315.59	1233.46	1173.82	1130.3	1098.58	1075.53	1058.84	1046.8
	Lost from care
	In Care, Off ART	3817.44	3895.77	2785.47	2026.64	1803.09	1685.5	1577.25	1469.64	1379.52	1144.64	1061.82	1025.92	1007.53	997.071	990.783	986.897	984.464	982.932	981.963	981.35
	In Care, on ART1		0	470.15	650.231	653.144	626.171	601.452	578.029	553.428	279.221	284.609	289.194	281.727	270.839	260.834	252.856	246.848	242.439	239.242	236.94
	In Care, on ART2		0	205.52	478.893	680.098	792.144	852.945	884.046	895.149	832.54	668.571	558.639	490.788	446.486	415.8	393.823	377.872	366.258	357.815	351.695
	Subtotal - pre-ART	3817.44	3895.77	2785.47	2026.64	1803.09	1685.5	1577.25	1469.64	1379.52	1144.64	1061.82	1025.92	1007.53	997.071	990.783	986.897	984.464	982.932	981.963	981.35
	Subtotal - on ART	0	0	675.67	1129.12	1333.24	1418.32	1454.4	1462.07	1448.58	1111.76	953.18	847.833	772.515	717.325	676.634	646.68	624.72	608.697	597.057	588.635
	Subtotal lost	3817.44	3895.77	3461.14	3155.76	3136.33	3103.82	3031.64	2931.71	2828.1	2256.4	2015	1873.76	1780.05	1714.4	1667.42	1633.58	1609.18	1591.63	1579.02	1569.99
	Deaths
	Not in care		678.827	36.461	36.4792	36.4974	36.5156	36.5338	36.5519	36.5701	36.5883	36.6065	36.6247	36.6429	36.661	36.6792	36.6974	36.7156	36.7338	36.752	36.7702
	In care, off ART		147.178	613.326	582.353	542.876	501.377	464.291	440.788	425.892	416.452	410.469	406.678	404.275	402.752	401.786	401.175	400.787	400.541	400.386	400.287
	ART1		0	497.213	367.039	375.215	360.59	337.623	313.862	295.792	566.711	544.013	531.598	524.353	519.958	517.235	515.529	514.453	513.774	513.344	513.072
	ART2		0	167.595	176.932	156.959	147.004	141.339	135.874	129.838	320.301	440.086	446.82	430.525	412.407	397.364	385.897	377.438	371.29	366.855	363.67
	Lost from care
	In Care, Off ART		69.4203	187.258	182.862	144.734	102.783	72.7451	61.4524	60.4729	62.2087	63.9674	64.5386	64.7864	64.4968	64.156	63.9453	63.8893	63.9693	64.1577	64.4273
	In Care, on ART1		0	0.018185	0.0363701	0.0545551	0.0727402	0.0909252	0.10911	0.127295	0.14548	0.163665	0.18185	0.200035	0.218221	0.236406	0.254591	0.272776	0.290961	0.309146	0.327331
	In Care, on ART2		0	36.461	36.4792	36.4974	36.5156	36.5338	36.5519	36.5701	36.5883	36.6065	36.6247	36.6429	36.661	36.6792	36.6974	36.7156	36.7338	36.752	36.7702
	Subtotal lost		69.4203	223.738	219.377	181.286	139.371	109.37	98.1135	97.1703	98.9425	100.738	101.345	101.629	101.376	101.072	100.897	100.878	100.994	101.219	101.525
	Subtotal - This period		895.425	1538.33	1382.18	1292.83	1184.86	1089.16	1025.19	985.262	1438.99	1531.91	1523.07	1497.42	1473.15	1454.14	1440.19	1430.27	1423.33	1418.56	1415.32
Asymptomatic Late
	Not in care	0	7465.77	12185	14548.2	15583.2	15752.8	15425.5	14942.7	14462	14046.8	13713.5	13457.8	13267.6	13129.2	13030.2	12960.3	12911.4	12877.6	12854.3	12838.4
	In care, off ART	0	3827.11	4680.66	5686.11	6034.81	6016.46	5816.64	5578.04	5363.86	5133.11	4981.04	4879.58	4811	4764.29	4732.4	4710.66	4695.86	4685.83	4679.06	4674.5
	In care, on ART1	0	790.443	1443.53	1853.25	2188.57	2436.3	2585.78	2652.12	2663.59	3615.44	3680.05	3565.51	3430.97	3312.62	3216.32	3140.31	3081.27	3035.88	3001.27	2975.05
	In care, on ART2	0	0	337.224	1069.8	1853.44	2624.05	3323.13	3908.34	4362.48	3768.44	3486.43	3291.1	3130.28	2993.73	2879.43	2785.74	2710.36	2650.65	2603.94	2567.78
	Lost from care
	In Care, Off ART	0	0	1174.14	1820.32	2340.29	2617.46	2702.56	2669.11	2584.96	2177.63	2023	1944.52	1897.24	1866.47	1845.81	1831.77	1822.21	1815.71	1811.29	1808.3
	In Care, Off ART (from Asympt Early)	0	763.488	1029.06	1029.05	967.976	944.1	929.781	910.66	884.415	747.646	605.157	527.551	483.329	455.486	436.625	423.347	413.846	407.013	402.095	398.561
	In Care, on ART1	0	0	268.751	578.768	819.543	1012.36	1159.7	1258.75	1313.73	700.822	728.495	744.631	729.442	704.575	680.332	659.78	643.267	630.327	620.329	612.678
	In Care, on ART2	0	0	0	81.743	286.076	542.911	813.772	1071.89	1298.23	1412.78	1280.36	1179.05	1106.91	1049.83	1002.22	962.411	929.613	903.07	881.927	865.309
	Subtotal - pre-ART	0	763.488	2203.19	2849.37	3308.27	3561.56	3632.34	3579.76	3469.37	2925.28	2628.16	2472.07	2380.57	2321.96	2282.43	2255.12	2236.06	2222.72	2213.39	2206.87
	Subtotal - on ART	0	0	268.751	660.511	1105.62	1555.27	1973.47	2330.64	2611.96	2113.6	2008.86	1923.68	1836.35	1754.4	1682.56	1622.19	1572.88	1533.4	1502.26	1477.99
	Subtotal lost	0	763.488	2471.94	3509.88	4413.89	5116.83	5605.81	5910.4	6081.33	5038.88	4637.02	4395.76	4216.93	4076.36	3964.99	3877.31	3808.94	3756.12	3715.64	3684.85
	Deaths
	Not in care		0	135.765	221.584	264.56	283.382	286.465	280.514	271.733	262.993	255.441	249.38	244.731	241.272	238.755	236.955	235.683	234.794	234.179	233.756
	In care, off ART		0	65.3023	79.8665	97.0227	102.972	102.659	99.2499	95.1787	91.524	87.5868	84.9919	83.2607	82.0905	81.2935	80.7495	80.3784	80.126	79.9548	79.8392
	ART1		0	79.8348	145.797	187.178	221.045	246.066	261.164	267.865	538.045	730.319	743.369	720.233	693.056	669.15	649.696	634.343	622.417	613.248	606.256
	ART2		0	0	40.8715	129.66	224.637	318.035	402.763	473.69	1365.89	1179.9	1091.6	1030.44	980.089	937.337	901.549	872.214	848.615	829.919	815.295
	Lost from care
	In Care, Off ART		0	0	21.3518	33.1026	42.5583	47.5987	49.1461	48.5378	47.0075	39.6003	36.7884	35.3612	34.5015	33.9419	33.5661	33.3109	33.137	33.0187	32.9384
	In Care, Off ART (from Asympt Early)		0	13.8841	18.7134	18.7134	17.6027	17.1685	16.9081	16.5604	16.0831	13.596	11.0048	9.59354	8.78937	8.28303	7.94005	7.69859	7.52582	7.40154	7.31211
	In Care, on ART1		0	0	4.88724	10.5249	14.9034	18.4098	21.0892	22.8905	23.8903	12.7445	13.2477	13.5411	13.2649	12.8127	12.3719	11.9981	11.6978	11.4625	11.2807
	In Care, on ART2		0	0	0	1.4865	5.2023	9.87286	14.7985	19.4923	23.6083	25.6915	23.2835	21.4412	20.1292	19.0912	18.2255	17.5015	16.9051	16.4224	16.0379
	Subtotal lost		0	13.8841	44.9524	63.8273	80.2667	93.0498	101.942	107.481	110.589	91.6322	84.3244	79.9371	76.685	74.1288	72.1035	70.5091	69.2658	68.3052	67.5691
	Subtotal - This period		0	294.786	533.072	742.248	912.303	1046.27	1145.63	1215.95	2369.04	2344.88	2253.67	2158.61	2073.19	2000.66	1941.05	1893.13	1855.22	1825.61	1802.72
Intermediate
	Not in care	24973.4	13034.9	8296.73	6375.49	5936.12	5934.56	5967.72	5918.01	5797.84	5644.67	5488.91	5348.31	5230.43	5136.43	5064.13	5010.01	4970.33	4941.72	4921.37	4907.06
	In care, off ART	6397.3	3627.12	3157.89	3521.95	3808.07	3989.42	4047.82	4002.89	3902.22	3784.37	3660.08	3555.58	3473.86	3412.05	3366.26	3332.87	3308.86	3291.79	3279.78	3271.41
	In care, on ART1	499.086	1508.77	2424.96	3470.41	4725.25	6158.08	7718.1	9347.82	10997.1	12763.2	14318.9	15724.7	17018	18222.6	19355.1	20427.7	21450.1	22429.7	23372.5	24283
	In care, on ART2		220.68	502.362	760.544	1052.77	1407.72	1832.09	2319.98	2858.82	3505.86	4155.58	4772.59	5364.17	5938.68	6501.74	7057.01	7607.06	8153.75	8698.48	9242.27
	Lost from care
	In Care, Off ART	1428.1	1794.16	1449.26	1212.28	1174.72	1210.45	1259.23	1291.29	1297.16	1228.96	1180.28	1138.2	1102.37	1073.18	1050.27	1032.78	1019.72	1010.14	1003.2	998.248
	In Care, Off ART (from Asympt Late)		0	152.698	561.397	948.333	1298.93	1593.38	1820.38	1980.92	2005.52	1806.83	1647.3	1535.48	1455.16	1395.05	1348.83	1312.87	1284.87	1263.15	1246.4
	In Care, on ART1		7.17961	24.855	45.7915	70.0182	98.7011	131.9	168.91	208.596	241.309	279.749	317.444	352.687	385.334	415.67	444.048	470.785	496.146	520.342	543.544
	In Care, on ART2		0	3.17459	8.61984	14.7234	21.6058	29.732	39.4028	50.6652	61.3121	74.8622	89.6074	104.358	118.746	132.743	146.419	159.856	173.123	186.273	199.349
	Subtotal - pre-ART	1428.1	1794.16	1601.96	1773.67	2123.05	2509.39	2852.61	3111.67	3278.08	3234.48	2987.11	2785.5	2637.85	2528.34	2445.32	2381.61	2332.59	2295.01	2266.36	2244.65
	Subtotal - on ART	0	7.17961	28.0296	54.4113	84.7416	120.307	161.632	208.313	259.261	302.621	354.612	407.052	457.046	504.08	548.413	590.467	630.641	669.268	706.615	742.893
	Subtotal lost	1428.1	1801.34	1629.99	1828.08	2207.79	2629.69	3014.24	3319.99	3537.34	3537.1	3341.72	3192.55	3094.9	3032.42	2993.73	2972.07	2963.24	2964.28	2972.97	2987.55
	Deaths
	Not in care		696.473	363.524	231.384	177.803	165.55	165.506	166.431	165.045	161.693	157.422	153.078	149.156	145.869	143.248	141.231	139.722	138.615	137.817	137.25
	In care, Off ART		167.404	94.9141	82.6353	92.1622	99.6492	104.395	105.923	104.747	102.113	99.029	95.7767	93.0421	90.9037	89.2862	88.0879	87.2143	86.586	86.1393	85.8251
	ART1		2.52396	7.63009	12.2635	17.5504	23.8964	31.1425	39.0317	47.2735	55.614	64.5456	72.4129	79.5226	86.0631	92.1548	97.8819	103.307	108.477	113.431	118.199
	ART2		0	1.11601	2.54053	3.8462	5.32405	7.11906	9.26518	11.7325	14.4576	17.7297	21.0155	24.1358	27.1275	30.0329	32.8804	35.6885	38.4702	41.2349	43.9897
	Lost from care
	In Care, Off ART		39.8275	50.0366	40.4178	33.8086	32.7612	33.7578	35.1181	36.0122	36.176	34.2739	32.9163	31.7428	30.7434	29.9293	29.2904	28.8027	28.4385	28.1712	27.9778
	In Care, Off ART (from Asympt)		0	0	4.25851	15.6565	26.4476	36.2253	44.4369	50.7677	55.2448	55.931	50.3899	45.9407	42.8223	40.5824	38.9059	37.6168	36.6141	35.8333	35.2275
	In Care, on ART1		0	0.200229	0.69317	1.27706	1.95271	2.75263	3.6785	4.71067	5.81744	6.72975	7.8018	8.85306	9.83594	10.7464	11.5924	12.3838	13.1295	13.8368	14.5116
	In Care, on ART2		0	0	0.0885348	0.240395	0.410615	0.602553	0.829181	1.09889	1.41298	1.70991	2.0878	2.49902	2.9104	3.31164	3.702	4.08342	4.45816	4.82814	5.19488
	Subtotal lost		39.8275	50.2368	45.458	50.9826	61.5721	73.3383	84.0627	92.5895	98.6512	98.6446	93.1958	89.0356	86.3121	84.5698	83.4908	82.8868	82.6403	82.6694	82.9118
	Subtotal - This period		906.228	517.421	374.281	342.344	355.992	381.501	404.714	421.388	432.529	437.371	435.478	434.893	436.275	439.291	443.572	448.818	454.789	461.292	468.175
AIDS
	Not in care	20197.7	16460.8	11219.8	3263.83	2138.04	1928.48	1913.54	1922.46	1908.16	1871.13	1822.62	1772.54	1726.9	1688.38	1657.53	1633.7	1615.82	1602.68	1593.19	1586.43
	In care, off ART	3982.81	6470.87	6365.58	8122.85	4317.1	3262.17	3088.31	3080.7	3065.56	3014.93	2940.85	2856.33	2777.22	2709.94	2655.77	2613.76	2582.07	2558.66	2541.68	2529.52
	In care, on ART1 to 12mo	2500.91	3089.92	2145.07	3500.75	4101.45	2563.49	2106.87	2040.72	2052.06	2103.8	2066.51	2024.63	1969.8	1919.95	1879.63	1848.71	1825.9	1809.67	1798.62	1791.54
	In care, on ART1 post 12 mo	0	2051.97	4449.44	5910.68	8386.12	11188.2	12540.3	13426.9	14199.7	14930	15653.6	16298.1	16864.9	17348.7	17759.1	18108.8	18409.7	18671.7	18902.8	19109.3
	In care, on ART2	0	47.7532	241.065	556.704	885.437	1293.28	1731.68	2163.06	2588.27	3070.29	3512.76	3927.65	4304.81	4646.89	4958.1	5242.02	5501.64	5739.49	5957.82	6158.65
	Lost from care
	In Care, Off ART	248.844	287.908	442.649	469.848	579.055	378.821	273.577	240.644	233.089	214.089	208.355	203.168	197.445	191.962	187.21	183.335	180.303	177.999	176.288	175.041
	In Care, Off ART (from Int --> AIDS)		0	0	36.7059	142.871	258.793	368.085	462.448	537.378	554.144	562.491	515.941	470.838	437.415	413.259	395.305	381.588	370.955	362.682	356.261
	In Care, Off ART (from Int)		343.29	505.364	457.428	390.117	366.564	370.072	382.554	392.954	368.828	348.933	334.345	322.113	311.725	303.2	296.456	291.274	287.383	284.515	282.432
	In Care, on ART1 to 12 mo		79.2922	115.077	92.842	131.026	158.311	115.437	91.7085	84.491	77.3195	77.9195	76.8243	75.3376	73.3834	71.5195	69.9706	68.7657	67.8676	67.2228	66.779
	In Care, on ART1 post 12 mo		0	22.1565	52.8245	75.2202	106.782	143.849	166.446	180.896	179.569	187.261	196.191	204.445	211.763	218.049	223.392	227.944	231.853	235.249	238.237
	In Care, on ART1 (from Int)		0	1.72586	6.34714	12.3771	19.502	27.9343	37.7344	48.7457	57.2152	66.3077	76.8673	87.4606	97.4693	106.769	115.411	123.486	131.085	138.283	145.144
	In Care, on ART2		0	1.31064	6.89909	16.7681	27.9201	41.5203	56.4873	71.5567	81.4197	96.0803	110.351	123.809	136.113	147.287	157.449	166.717	175.187	182.943	190.061
	In Care, on ART2 (from Int)		0	0	0.763118	2.23673	4.02192	6.06153	8.45505	11.2962	13.818	16.7432	20.4248	24.5034	28.6411	32.6999	36.6534	40.5146	44.3048	48.0438	51.7473
	Subtotal - pre-ART	248.844	631.198	948.013	963.982	1112.04	1004.18	1011.73	1085.64	1163.42	1137.06	1119.78	1053.45	990.396	941.102	903.67	875.096	853.165	836.338	823.485	813.734
	Subtotal - on ART	0	79.2922	140.27	159.676	237.628	316.537	334.802	360.831	396.985	409.341	444.312	480.659	515.556	547.37	576.324	602.876	627.426	650.297	671.742	691.968
	Subtotal lost	248.844	710.49	1088.28	1123.66	1349.67	1320.71	1346.54	1446.48	1560.41	1546.4	1564.09	1534.11	1505.95	1488.47	1479.99	1477.97	1480.59	1486.63	1495.23	1505.7
	Deaths
	Not in care		8291.45	6757.39	4605.9	1339.85	877.697	791.671	785.538	789.198	783.33	768.125	748.211	727.653	708.918	693.107	680.439	670.66	663.319	657.925	654.029
	In care		1534.13	2492.5	2451.94	3128.82	1662.89	1256.55	1189.58	1186.65	1180.81	1161.31	1132.78	1100.22	1069.75	1043.83	1022.97	1006.79	994.58	985.564	979.021
	ART1 to 12 mo		369.647	456.705	317.052	517.428	606.215	378.896	311.405	301.629	303.304	310.952	305.44	299.25	291.146	283.778	277.818	273.249	269.877	267.479	265.846
	ART1 post 12 mo		0	52.849	114.596	152.231	215.986	288.155	322.977	345.813	365.717	384.524	403.161	419.76	434.358	446.818	457.388	466.396	474.146	480.893	486.844
	ART2		0	4.49894	22.7112	52.4483	83.419	121.843	163.145	203.787	243.847	289.259	330.945	370.032	405.566	437.794	467.113	493.863	518.322	540.73	561.299
	Lost from care
	In Care, Off ART		102.154	118.19	181.714	192.88	237.71	155.511	112.308	98.7877	95.6865	87.8868	85.5329	83.4033	81.0539	78.8033	76.8524	75.2619	74.017	73.0712	72.3689
	In Care, Off ART (from Int-->AIDS)		0	0	0	15.0683	58.6506	106.238	151.104	189.842	220.602	227.484	230.911	211.801	193.286	179.565	169.649	162.278	156.647	152.283	148.886
	In Care, Off ART (from Int)		0	140.926	207.459	187.781	160.149	150.48	151.92	157.044	161.313	151.409	143.242	137.253	132.232	127.968	124.468	121.7	119.572	117.975	116.798
	In Care, on ART1 to 12 mo		0	32.5506	47.2408	38.113	53.7882	64.9891	47.3888	37.6477	34.6848	31.7408	31.9871	31.5375	30.9272	30.125	29.3598	28.7239	28.2293	27.8606	27.5959
	In Care, on ART1 post 12 mo		0	0	9.09557	21.6853	30.879	43.8355	59.0519	68.3286	74.2604	73.7157	76.8735	80.5393	83.9278	86.9319	89.5122	91.7056	93.5742	95.179	96.5731
	In Care, on ART1 (from Int)		0	0	0.70849	2.60559	5.08099	8.00585	11.4675	15.4905	20.0108	23.4877	27.2203	31.5552	35.9039	40.0126	43.8303	47.3778	50.6928	53.8122	56.7674
	In Care, on ART2		0	0	0.538036	2.83218	6.88354	11.4616	17.0447	23.1889	29.3751	33.424	39.4424	45.3009	50.8254	55.8764	60.4635	64.6353	68.4396	71.9167	75.1009
	In Care, on ART2 (from Int)		0	0	0	0.313271	0.918212	1.65106	2.48835	3.47092	4.63727	5.67248	6.87332	8.38468	10.059	11.7576	13.4238	15.0468	16.6318	18.1878	19.7227
	Subtotal lost		102.154	291.667	446.756	461.278	554.06	542.173	552.773	593.8	640.57	634.821	642.082	629.775	618.215	611.04	607.559	606.729	607.805	610.285	613.813
	Subtotal - This period		10297.4	10055.6	7958.96	5652.06	4000.27	3379.28	3325.42	3420.87	3517.58	3548.99	3562.62	3546.69	3527.95	3516.37	3513.29	3517.69	3528.05	3542.88	3560.85

## Sheet: Model (Matrix calc)
	TRANSITION PROBABILITY MATRIX																													PROPORTION OF 2004 POPULATION IN EACH STATE
																														Period	Year	Asympt_Early_NoCare	Asympt_Early_InCare	Asympt_Early_ART1	Asympt_Early_ART2	Asympt_Early_LTFU	Asympt_Early_Dead	Asympt_Late_NoCare	Asympt_Late_InCare	Asympt_Late_ART1	Asympt_Late_ART2	Asympt_Late_LTFU	Asympt_Late_Dead	Int_NoCare	Int_InCare	Int_ART1	Int_ART2	Int_LTFU	Int_Dead
																														0	2004	0.339353	0.0784138	0	0	0.034704	0	0	0	0	0	0	0	0.227031	0.0581573	0.00453715	0	0.0129827	0
																														1	2005	0.227093	0.0447537	0.0125709	0.00770776	0.0354161	0.00814023	0.0678707	0.0347919	0.00718585	0	0.0069408	0	0.118499	0.0329738	0.0137161	0.00200618	0.0163759	0.00823844
																														2	2006	0.151969	0.027424	0.0132712	0.0154374	0.0314649	0.00774122	0.0908373	0.0369387	0.013123	0.00306567	0.0224722	0.00267988	0.0754248	0.0287081	0.0220451	0.00456693	0.0148181	0.00470383
																														3	2007	0.0963122	0.0202187	0.0111495	0.0196276	0.0269667	0.00701511	0.0879629	0.0355396	0.0160108	0.00972547	0.030186	0.00438781	0.053972	0.0294194	0.0313359	0.00691403	0.0166189	0.00340255
																														4	2008	0.0610388	0.0137421	0.00911276	0.0208451	0.0235782	0.00609178	0.0750098	0.0293081	0.016896	0.0162895	0.0339782	0.00555078	0.0432134	0.0270042	0.0415932	0.00956881	0.0192492	0.00293196
																														5	2009	0.038684	0.00901279	0.00730986	0.0204353	0.0200847	0.00522006	0.059746	0.0224047	0.0162756	0.0214968	0.034522	0.00616282	0.0355156	0.0230756	0.0518468	0.0126593	0.0209069	0.00270737
																														6	2010	0.0245164	0.00581123	0.00577053	0.0190163	0.016778	0.00443756	0.0456014	0.0164164	0.0147508	0.0248	0.0329347	0.00634581	0.0288086	0.0187293	0.0613456	0.0160297	0.0212181	0.0025036
																														7	2011	0.0155375	0.0037154	0.00451313	0.0170523	0.0138461	0.00373769	0.0338036	0.0117217	0.0128576	0.0262261	0.0301989	0.00620388	0.0227959	0.0146321	0.0696431	0.019464	0.0204291	0.00227658
																														8	2012	0.00984704	0.00236529	0.00351807	0.0148845	0.0113398	0.0031203	0.0245309	0.00822916	0.01094	0.0261246	0.0269787	0.00584112	0.017582	0.0111042	0.0765596	0.0227838	0.0189568	0.002039
																														9	2013	0.00624066	0.00147624	0.0043026	0.00958366	0.00753676	0.00579664	0.0175161	0.0056179	0.0132236	0.0194051	0.0189735	0.0114666	0.0132525	0.00823843	0.0827527	0.0262589	0.0164042	0.00181199
																														10	2014	0.00395508	0.000928387	0.00368141	0.00665511	0.00521605	0.0041455	0.0123491	0.00382883	0.0115608	0.015258	0.0143686	0.00950633	0.00979423	0.00598466	0.0868409	0.0292818	0.0134023	0.00159395
																														11	2015	0.00250657	0.000586101	0.002835	0.00476464	0.00370091	0.00300998	0.00861741	0.00260232	0.00928741	0.0121216	0.0110501	0.00766375	0.0071192	0.00428575	0.0893669	0.0317659	0.0109762	0.00139077
																														12	2016	0.00158857	0.000370729	0.00209723	0.00344602	0.00265085	0.00218736	0.00596268	0.00176288	0.0072233	0.0095706	0.00849682	0.00607339	0.005103	0.00303486	0.0907293	0.033807	0.00910795	0.00122939
																														13	2017	0.00100677	0.000234726	0.00152444	0.00249652	0.00190316	0.00158601	0.00409662	0.00119011	0.00553126	0.00748256	0.00650031	0.00474869	0.00361496	0.00212885	0.0912236	0.0354994	0.0076736	0.00110554
																														14	2018	0.00063805	0.000148688	0.00109858	0.00180587	0.00136565	0.00114652	0.00279763	0.000800743	0.00419617	0.0057937	0.00494239	0.00367312	0.00253536	0.00148114	0.091072	0.036917	0.00656892	0.00101139
																														15	2019	0.000404371	9.421e-05	0.000787878	0.00130296	0.000978438	0.000826304	0.00190064	0.00053706	0.00316194	0.00444746	0.00373554	0.00281605	0.00176308	0.00102316	0.0904436	0.038116	0.00571721	0.000939926
																														16	2020	0.000256274	5.96994e-05	0.000563316	0.000937558	0.000699758	0.000593861	0.00128542	0.000359156	0.0023697	0.00338849	0.00280816	0.00214287	0.00121707	0.000702355	0.0894679	0.03914	0.00506113	0.000885536
																														17	2021	0.000162416	3.78328e-05	0.000401866	0.000672912	0.000499571	0.000425744	0.000865904	0.00023954	0.00176775	0.00256488	0.00210086	0.00162018	0.000834833	0.000479478	0.0882439	0.040023	0.0045564	0.000843861
																														18	2022	0.000102933	2.39762e-05	0.00028619	0.000481857	0.000356074	0.000304549	0.000581259	0.000159371	0.00131338	0.00193045	0.001565	0.00121819	0.00056948	0.000325729	0.0868467	0.0407916	0.00416826	0.000811568
																														19	2023	6.52348e-05	1.5195e-05	0.000203516	0.000344344	0.000253425	0.000217436	0.000388965	0.000105796	0.000972306	0.00144571	0.00116139	0.000911476	0.000386587	0.000220324	0.0853328	0.0414665	0.00386934	0.000786141
	TRANSITION PROBABILITY MATRIX																													PROPORTION OF 2005 POPULATION IN EACH STATE
	2005		Asympt_Early_NoCare	Asympt_Early_InCare	Asympt_Early_ART1	Asympt_Early_ART2	Asympt_Early_LTFU	Asympt_Early_Dead	Asympt_Late_NoCare	Asympt_Late_InCare	Asympt_Late_ART1	Asympt_Late_ART2	Asympt_Late_LTFU	Asympt_Late_Dead	Int_NoCare	Int_InCare	Int_ART1	Int_ART2	Int_LTFU	Int_Dead	AIDS_NoCare	AIDS_InCare	AIDS_ART1ear	AIDS_ART1late	AIDS_ART2	AIDS_LTFU	AIDS_DEAD	Total		Period	Year	Asympt_Early_NoCare	Asympt_Early_InCare	Asympt_Early_ART1	Asympt_Early_ART2	Asympt_Early_LTFU	Asympt_Early_Dead	Asympt_Late_NoCare	Asympt_Late_InCare	Asympt_Late_ART1	Asympt_Late_ART2	Asympt_Late_LTFU	Asympt_Late_Dead	Int_NoCare	Int_InCare	Int_ART1	Int_ART2	Int_LTFU	Int_Dead
	2005	Asympt_Early_NoCare	0.669194	0.0563104	0	0	0	0.018185	0.2	0.0563104	0	0	0	0	0	0	0	0	0	0	0	0	0	0	0	0	0	1		0	2004	0	0	0	0	0	0	0	0	0	0	0	0	0	0	0	0	0	0
	2005	Asympt_Early_InCare	0	0.327042	0.1111	0	0.306795	0.0170631	0	0.2	0.038	0	0	0	0	0	0	0	0	0	0	0	0	0	0	0	0	1		1	2005	1	0	0	0	0	0	0	0	0	0	0	0	0	0	0	0	0	0
	2005	Asympt_Early_ART1	0	0	0.3469	0.2121	0.34	0.101	0	0	0	0	0	0	0	0	0	0	0	0	0	0	0	0	0	0	0	1		2	2006	0.669194	0.0563104	0	0	0	0.018185	0.2	0.0563104	0	0	0	0	0	0	0	0	0	0
	2005	Asympt_Early_ART2	0	0	0	0.6364	0.2424	0.1212	0	0	0	0	0	0	0	0	0	0	0	0	0	0	0	0	0	0	0	1		3	2007	0.424109	0.0679546	0.00625609	0	0.0172758	0.0131302	0.260591	0.0940221	0.00839588	0	0.0172758	0.00459784	0.04	0.0260676	0.0021398	0	0	0
	2005	Asympt_Early_LTFU	0	0	0.1112	0.2221	0.327315	0.018185	0	0	0.1212	0	0.2	0	0	0	0	0	0	0	0	0	0	0	0	0	0	1		4	2008	0.268783	0.0536196	0.0116411	0.00516386	0.0286298	0.00981797	0.249974	0.0950266	0.0199556	0.00561771	0.0408099	0.00750531	0.0711064	0.0491828	0.0110949	1.85355e-05	0.00824314	0.0018085
	2005	Asympt_Early_Dead	0	0	0	0	0	0	0	0	0	0	0	0	0	0	0	0	0	0	0	0	0	0	0	0	0	0		5	2009	0.170344	0.0374332	0.0131791	0.012114	0.0310309	0.00812499	0.21218	0.0802038	0.0275256	0.0168716	0.056384	0.00960574	0.0837493	0.0579989	0.0268236	0.00136312	0.0209148	0.00355616
	2005	Asympt_Late_NoCare	0	0	0	0	0	0	0.669194	0.0563104	0	0	0	0.018185	0.2	0.0563104	0	0	0	0	0	0	0	0	0	0	0	1		6	2010	0.107957	0.0248523	0.0121813	0.0173966	0.0290585	0.00710004	0.16854	0.0620339	0.0299126	0.0290981	0.062716	0.0110773	0.0821922	0.055899	0.0463589	0.00473756	0.0314448	0.00457918
	2005	Asympt_Late_InCare	0	0	0	0	0	0	0	0.327042	0.1111	0	0.306795	0.0170631	0	0.2	0.038	0	0	0	0	0	0	0	0	0	0	1		7	2011	0.068419	0.0161195	0.0102181	0.0201088	0.0254944	0.00625447	0.128405	0.0457265	0.0287089	0.0387917	0.062595	0.0118118	0.0727251	0.0483057	0.0666414	0.00981091	0.0372784	0.00489033
	2005	Asympt_Late_ART1	0	0	0	0	0	0	0	0	0.3469	0.2121	0.34	0.101	0	0	0	0	0	0	0	0	0	0	0	0	0	1		8	2012	0.0433612	0.0103366	0.00817052	0.0206268	0.0216386	0.00545208	0.095062	0.0327488	0.0257024	0.0446786	0.05878	0.0118547	0.060204	0.039059	0.0855689	0.0158451	0.0387932	0.00471853
	2005	Asympt_Late_ART2	0	0	0	0	0	0	0	0	0	0.6364	0.2424	0.1212	0	0	0	0	0	0	0	0	0	0	0	0	0	1		9	2013	0.0274806	0.00647569	0.00954015	0.0152973	0.0143617	0.00946709	0.0689187	0.0226611	0.0312082	0.0374813	0.0423588	0.0225372	0.0475915	0.0302268	0.103413	0.022939	0.0357993	0.00429585
	2005	Asympt_Late_LTFU	0	0	0	0	0	0	0	0	0.1112	0.2221	0.327315	0.018185	0	0	0.1212	0	0.2	0	0	0	0	0	0	0	0	1		10	2014	0.0174161	0.00408026	0.00803183	0.0117082	0.0105013	0.00758811	0.0491741	0.0155909	0.0275589	0.0319431	0.0334286	0.0204497	0.0363757	0.0226101	0.116597	0.0295356	0.0300691	0.0037556
	2005	Asympt_Late_Dead	0	0	0	0	0	0	0	0	0	0	0	0	0	0	0	0	0	0	0	0	0	0	0	0	0	0		11	2015	0.0110376	0.00257839	0.00624096	0.00900683	0.00778565	0.00586556	0.0346478	0.0106714	0.0225635	0.0268332	0.0266054	0.0173365	0.0271025	0.0165413	0.126065	0.0351342	0.0248945	0.00318372
	2005	Int_NoCare	0	0	0	0	0	0	0	0	0	0	0	0	0.52195	0.0750805	0	0	0	0.0278885	0.3	0.0750805	0	0	0	0	0	1		12	2016	0.00699521	0.00163171	0.00469387	0.00687683	0.00576718	0.00446701	0.0241659	0.00726919	0.0179124	0.0220881	0.0209995	0.0142553	0.0197953	0.0119046	0.132569	0.0398175	0.0205774	0.00269819
	2005	Int_InCare	0	0	0	0	0	0	0	0	0	0	0	0	0	0.273881	0.128456	0	0.182495	0.0261679	0	0.3	0.089	0	0	0	0	1		13	2017	0.00443329	0.00103336	0.00347305	0.00519603	0.00425196	0.00336123	0.0167144	0.00492976	0.0139759	0.0178415	0.0164006	0.0114795	0.0142301	0.00845708	0.136731	0.0437248	0.0170509	0.00230924
	2005	Int_ART1	0	0	0	0	0	0	0	0	0	0	0	0	0	0	0.971895	0.00866226	0.0143855	0.00505717	0	0	0	0	0	0	0	1		14	2018	0.00280964	0.000654667	0.0025451	0.00388694	0.00311787	0.00250401	0.0114796	0.0033297	0.0107758	0.0141819	0.012682	0.00909562	0.010098	0.00594406	0.139071	0.0469867	0.014213	0.00200628
	2005	Int_ART2	0	0	0	0	0	0	0	0	0	0	0	0	0	0	0	0.980557	0.0143855	0.00505717	0	0	0	0	0	0	0	1		15	2019	0.00178064	0.000414827	0.00185299	0.00288246	0.00227455	0.00185008	0.00783724	0.00224072	0.00823252	0.0111234	0.0097208	0.00711327	0.00708948	0.00414041	0.140014	0.0497182	0.0119606	0.00177447
	2005	Int_LTFU	0	0	0	0	0	0	0	0	0	0	0	0	0	0	0.1414	0.1515	0.438828	0.0278885	0	0	0	0	0	0.240383	0	1		16	2020	0.0011285	0.000262877	0.00134255	0.00212191	0.00165178	0.00135762	0.00532306	0.00150289	0.00624222	0.00862769	0.00739442	0.00550324	0.00493286	0.00286205	0.139905	0.052018	0.0101946	0.00159913
	2005	Int_Dead	0	0	0	0	0	0	0	0	0	0	0	0	0	0	0	0	0	0	0	0	0	0	0	0	0	0		17	2021	0.000715197	0.000166594	0.000968958	0.00155244	0.00119478	0.000990609	0.00359924	0.00100499	0.00470288	0.00662922	0.00558769	0.00421917	0.00340626	0.00196538	0.139016	0.0539689	0.00882392	0.00146736
	2005	AIDS_NoCare	0	0	0	0	0	0	0	0	0	0	0	0	0	0	0	0	0	0	0.444047	0.0938507	0.0515874	0	0	0	0.410515	1		18	2022	0.000453263	0.000105578	0.000697086	0.00112993	0.000861267	0.000719373	0.00242409	0.000670224	0.00352359	0.00505296	0.00419813	0.0032098	0.00233682	0.00134193	0.137559	0.0556389	0.00776811	0.00136847
	2005	AIDS_InCare	0	0	0	0	0	0	0	0	0	0	0	0	0	0	0	0	0	0	0	0.196117	0.35989	0	0	0.0588055	0.385187	1		19	2023	0.00028726	6.69104e-05	0.000500135	0.000818828	0.000619022	0.0005203	0.00162695	0.000445871	0.0026273	0.00382499	0.00313823	0.00242571	0.00159412	0.000911675	0.135698	0.0570825	0.00695882	0.00129396
	2005	AIDS_ART1ear	0	0	0	0	0	0	0	0	0	0	0	0	0	0	0	0	0	0	0	0	0	0.82049	0	0.0317053	0.147805	1
	2005	AIDS_ART1late	0	0	0	0	0	0	0	0	0	0	0	0	0	0	0	0	0	0	0	0	0	0.932853	0.0305939	0.0107977	0.0257552	1
	2005	AIDS_ART2	0	0	0	0	0	0	0	0	0	0	0	0	0	0	0	0	0	0	0	0	0	0	0.878342	0.0274461	0.0942122	1
	2005	AIDS_LTFU	0	0	0	0	0	0	0	0	0	0	0	0	0	0	0	0	0	0	0	0	0.1818	0	0.1919	0.215785	0.410515	1
	2005	AIDS_DEAD	0	0	0	0	0	0	0	0	0	0	0	0	0	0	0	0	0	0	0	0	0	0	0	0	0	0
	TRANSITION PROBABILITY MATRIX																													PROPORTION OF 2006 POPULATION IN EACH STATE
	2006		Asympt_Early_NoCare	Asympt_Early_InCare	Asympt_Early_ART1	Asympt_Early_ART2	Asympt_Early_LTFU	Asympt_Early_Dead	Asympt_Late_NoCare	Asympt_Late_InCare	Asympt_Late_ART1	Asympt_Late_ART2	Asympt_Late_LTFU	Asympt_Late_Dead	Int_NoCare	Int_InCare	Int_ART1	Int_ART2	Int_LTFU	Int_Dead	AIDS_NoCare	AIDS_InCare	AIDS_ART1ear	AIDS_ART1late	AIDS_ART2	AIDS_LTFU	AIDS_DEAD	Total		Period	Year	Asympt_Early_NoCare	Asympt_Early_InCare	Asympt_Early_ART1	Asympt_Early_ART2	Asympt_Early_LTFU	Asympt_Early_Dead	Asympt_Late_NoCare	Asympt_Late_InCare	Asympt_Late_ART1	Asympt_Late_ART2	Asympt_Late_LTFU	Asympt_Late_Dead	Int_NoCare	Int_InCare	Int_ART1	Int_ART2	Int_LTFU	Int_Dead
	2006	Asympt_Early_NoCare	0.669194	0.0563104	0	0	0	0.018185	0.2	0.0563104	0	0	0	0	0	0	0	0	0	0	0	0	0	0	0	0	0	1		0	2004	0	0	0	0	0	0	0	0	0	0	0	0	0	0	0	0	0	0
	2006	Asympt_Early_InCare	0	0.327042	0.1111	0	0.306795	0.0170631	0	0.2	0.038	0	0	0	0	0	0	0	0	0	0	0	0	0	0	0	0	1		1	2005	0	0	0	0	0	0	0	0	0	0	0	0	0	0	0	0	0	0
	2006	Asympt_Early_ART1	0	0	0.3469	0.2121	0.34	0.101	0	0	0	0	0	0	0	0	0	0	0	0	0	0	0	0	0	0	0	1		2	2006	1	0	0	0	0	0	0	0	0	0	0	0	0	0	0	0	0	0
	2006	Asympt_Early_ART2	0	0	0	0.6364	0.2424	0.1212	0	0	0	0	0	0	0	0	0	0	0	0	0	0	0	0	0	0	0	1		3	2007	0.63376	0.0740274	0	0	0	0.018185	0.2	0.0740274	0	0	0	0	0	0	0	0	0	0
	2006	Asympt_Early_LTFU	0	0	0.1112	0.2221	0.327315	0.018185	0	0	0.1212	0	0.2	0	0	0	0	0	0	0	0	0	0	0	0	0	0	1		4	2008	0.401652	0.0711257	0.00822445	0	0.0227113	0.0127881	0.253504	0.100737	0.0110375	0	0.0227113	0.00490015	0.04	0.029611	0.00281304	0	0	0
	2006	Asympt_Early_Dead	0	0	0	0	0	0	0	0	0	0	0	0	0	0	0	0	0	0	0	0	0	0	0	0	0	0		5	2009	0.254551	0.0529943	0.0132806	0.00678858	0.0320511	0.00976136	0.240991	0.0956697	0.0230016	0.00738522	0.0466343	0.00785665	0.069689	0.0509716	0.0131183	2.43673e-05	0.00998658	0.00190463
	2006	Asympt_Late_NoCare	0	0	0	0	0	0	0.669194	0.0563104	0	0	0	0.018185	0.2	0.0563104	0	0	0	0	0	0	0	0	0	0	0	1		6	2010	0.161324	0.0361751	0.0140588	0.0142556	0.0329102	0.00828023	0.203641	0.0785705	0.0296923	0.0199361	0.0606361	0.0100812	0.0812799	0.0578126	0.0299969	0.00165049	0.0232004	0.00362232
	2006	Asympt_Late_InCare	0	0	0	0	0	0	0	0.327042	0.1111	0	0.306795	0.0170631	0	0.2	0.038	0	0	0	0	0	0	0	0	0	0	1		7	2011	0.102241	0.0237732	0.0125557	0.0193635	0.0301059	0.00729714	0.161324	0.0599483	0.0311355	0.0324523	0.0654621	0.0115617	0.0793121	0.0546454	0.0501955	0.0053931	0.033314	0.00458668
	2006	Asympt_Late_ART1	0	0	0	0	0	0	0	0	0.3469	0.2121	0.34	0.101	0	0	0	0	0	0	0	0	0	0	0	0	0	1		8	2012	0.0647962	0.0153434	0.0103445	0.0216725	0.0261102	0.00642735	0.122689	0.0438713	0.0292928	0.0417956	0.0642923	0.0122249	0.0699147	0.0467268	0.0707269	0.0107701	0.0384837	0.00485206
	2006	Asympt_Late_ART2	0	0	0	0	0	0	0	0	0	0.6364	0.2424	0.1212	0	0	0	0	0	0	0	0	0	0	0	0	0	1		9	2013	0.0410652	0.00964433	0.0120685	0.0171966	0.0174441	0.0107902	0.0907146	0.0308085	0.0360935	0.0382455	0.0476231	0.0231522	0.0577267	0.037555	0.0910692	0.017781	0.0378912	0.00465796
	2006	Asympt_Late_LTFU	0	0	0	0	0	0	0	0	0.1112	0.2221	0.327315	0.018185	0	0	0.1212	0	0.2	0	0	0	0	0	0	0	0	1		10	2014	0.0260255	0.006087	0.010177	0.0137358	0.0130152	0.00905065	0.0657044	0.0214179	0.0323228	0.0344744	0.0386182	0.0223069	0.0455461	0.0288605	0.106881	0.0247301	0.033041	0.00419985
	2006	Asympt_Late_Dead	0	0	0	0	0	0	0	0	0	0	0	0	0	0	0	0	0	0	0	0	0	0	0	0	0	0		11	2015	0.0164939	0.00384974	0.00795521	0.0108812	0.00979781	0.00717025	0.0468459	0.0147747	0.0268568	0.0300718	0.0313985	0.0195857	0.0347618	0.0215474	0.118808	0.0308483	0.0280483	0.00361248
	2006	Int_NoCare	0	0	0	0	0	0	0	0	0	0	0	0	0.52195	0.0750805	0	0	0	0.0278885	0.3	0.0750805	0	0	0	0	0	1		12	2016	0.0104532	0.00243729	0.00602388	0.00848323	0.00734059	0.00555767	0.0329878	0.0101268	0.0216135	0.0254388	0.0251916	0.0165156	0.0258708	0.0157553	0.127453	0.0360935	0.0235401	0.00307237
	2006	Int_InCare	0	0	0	0	0	0	0	0	0	0	0	0	0	0.273881	0.128456	0	0.182495	0.0261679	0	0.3	0.089	0	0	0	0	1		13	2017	0.00662481	0.00154387	0.00448558	0.00650965	0.00545971	0.00423809	0.022997	0.00690276	0.0170646	0.0209805	0.0199327	0.0135616	0.0188786	0.011336	0.133392	0.0405376	0.0196453	0.00261737
	2006	Int_ART1	0	0	0	0	0	0	0	0	0	0	0	0	0	0	0.971895	0.00866226	0.0143855	0.00505717	0	0	0	0	0	0	0	1		14	2018	0.00419854	0.000978189	0.00330559	0.00492768	0.00403164	0.00319036	0.0158996	0.00468247	0.0132906	0.0169545	0.0155793	0.0109145	0.0135611	0.00805104	0.137153	0.0442781	0.0163846	0.00225061
	2006	Int_ART2	0	0	0	0	0	0	0	0	0	0	0	0	0	0	0	0.980557	0.0143855	0.00505717	0	0	0	0	0	0	0	1		15	2019	0.00266087	0.000619858	0.00241833	0.00368857	0.00295807	0.00237694	0.0109162	0.00316284	0.0102412	0.0134775	0.0120493	0.00864549	0.00961746	0.00565705	0.139204	0.0474185	0.0137232	0.00196335
	2006	Int_LTFU	0	0	0	0	0	0	0	0	0	0	0	0	0	0	0.1414	0.1515	0.438828	0.0278885	0	0	0	0	0	0.240383	0	1		16	2020	0.00168635	0.000392816	0.00175942	0.00273586	0.0021584	0.00175615	0.00745043	0.00212832	0.00782236	0.0105705	0.00923607	0.00676014	0.0067487	0.0039393	0.139938	0.0500586	0.0115946	0.00174275
	2006	Int_Dead	0	0	0	0	0	0	0	0	0	0	0	0	0	0	0	0	0	0	0	0	0	0	0	0	0	0		17	2021	0.00106874	0.000248943	0.00127434	0.00201403	0.00156751	0.00128862	0.00505906	0.00142736	0.00593061	0.00819827	0.00702546	0.00522949	0.00469373	0.00272222	0.139679	0.0522883	0.00991895	0.0015755
	2006	AIDS_NoCare	0	0	0	0	0	0	0	0	0	0	0	0	0	0	0	0	0	0	0.444047	0.0938507	0.0515874	0	0	0	0.410515	1		18	2022	0.000677327	0.000157768	0.000919579	0.00147345	0.00113381	0.000940196	0.00341998	0.000954377	0.00446781	0.00629887	0.0053086	0.00400897	0.00323995	0.00186883	0.138682	0.0541847	0.00861542	0.00144957
	2006	AIDS_InCare	0	0	0	0	0	0	0	0	0	0	0	0	0	0	0	0	0	0	0	0.425589	0.130418	0	0	0.0588055	0.385187	1		19	2023	0.000429263	9.99862e-05	0.000661502	0.00107239	0.00081729	0.00068272	0.00230291	0.000636394	0.00334728	0.00480087	0.00398823	0.00304969	0.00222201	0.00127568	0.13715	0.0558118	0.00760989	0.00135489
	2006	AIDS_ART1ear	0	0	0	0	0	0	0	0	0	0	0	0	0	0	0	0	0	0	0	0	0	0.82049	0	0.0317053	0.147805	1
	2006	AIDS_ART1late	0	0	0	0	0	0	0	0	0	0	0	0	0	0	0	0	0	0	0	0	0	0.932853	0.0305939	0.0107977	0.0257552	1
	2006	AIDS_ART2	0	0	0	0	0	0	0	0	0	0	0	0	0	0	0	0	0	0	0	0	0	0	0.878342	0.0274461	0.0942122	1
	2006	AIDS_LTFU	0	0	0	0	0	0	0	0	0	0	0	0	0	0	0	0	0	0	0	0	0.1818	0	0.1919	0.215785	0.410515	1
	2006	AIDS_DEAD	0	0	0	0	0	0	0	0	0	0	0	0	0	0	0	0	0	0	0	0	0	0	0	0	0	0
	TRANSITION PROBABILITY MATRIX																													PROPORTION OF 2007 POPULATION IN EACH STATE
	2007		Asympt_Early_NoCare	Asympt_Early_InCare	Asympt_Early_ART1	Asympt_Early_ART2	Asympt_Early_LTFU	Asympt_Early_Dead	Asympt_Late_NoCare	Asympt_Late_InCare	Asympt_Late_ART1	Asympt_Late_ART2	Asympt_Late_LTFU	Asympt_Late_Dead	Int_NoCare	Int_InCare	Int_ART1	Int_ART2	Int_LTFU	Int_Dead	AIDS_NoCare	AIDS_InCare	AIDS_ART1ear	AIDS_ART1late	AIDS_ART2	AIDS_LTFU	AIDS_DEAD	Total		Period	Year	Asympt_Early_NoCare	Asympt_Early_InCare	Asympt_Early_ART1	Asympt_Early_ART2	Asympt_Early_LTFU	Asympt_Early_Dead	Asympt_Late_NoCare	Asympt_Late_InCare	Asympt_Late_ART1	Asympt_Late_ART2	Asympt_Late_LTFU	Asympt_Late_Dead	Int_NoCare	Int_InCare	Int_ART1	Int_ART2	Int_LTFU	Int_Dead
	2007	Asympt_Early_NoCare	0.63376	0.0740274	0	0	0	0.018185	0.2	0.0740274	0	0	0	0	0	0	0	0	0	0	0	0	0	0	0	0	0	1		0	2004	0	0	0	0	0	0	0	0	0	0	0	0	0	0	0	0	0	0
	2007	Asympt_Early_InCare	0	0.327042	0.1111	0	0.306795	0.0170631	0	0.2	0.038	0	0	0	0	0	0	0	0	0	0	0	0	0	0	0	0	1		1	2005	0	0	0	0	0	0	0	0	0	0	0	0	0	0	0	0	0	0
	2007	Asympt_Early_ART1	0	0	0.3469	0.2121	0.34	0.101	0	0	0	0	0	0	0	0	0	0	0	0	0	0	0	0	0	0	0	1		2	2006	0	0	0	0	0	0	0	0	0	0	0	0	0	0	0	0	0	0
	2007	Asympt_Early_ART2	0	0	0	0.6364	0.2424	0.1212	0	0	0	0	0	0	0	0	0	0	0	0	0	0	0	0	0	0	0	1		3	2007	1	0	0	0	0	0	0	0	0	0	0	0	0	0	0	0	0	0
	2007	Asympt_Early_LTFU	0	0	0.1112	0.2221	0.327315	0.018185	0	0	0.1212	0	0.2	0	0	0	0	0	0	0	0	0	0	0	0	0	0	1		4	2008	0.63376	0.0740274	0	0	0	0.018185	0.2	0.0740274	0	0	0	0	0	0	0	0	0	0
	2007	Asympt_Early_Dead	0	0	0	0	0	0	0	0	0	0	0	0	0	0	0	0	0	0	0	0	0	0	0	0	0	0		5	2009	0.401652	0.0711257	0.00822445	0	0.0227113	0.0127881	0.253504	0.100737	0.0110375	0	0.0227113	0.00490015	0.04	0.029611	0.00281304	0	0	0
	2007	Asympt_Late_NoCare	0	0	0	0	0	0	0.63376	0.0740274	0	0	0	0.018185	0.2	0.0740274	0	0	0	0	0	0	0	0	0	0	0	1		6	2010	0.254551	0.0529943	0.0132806	0.00678858	0.0320511	0.00976136	0.240991	0.0956697	0.0230016	0.00738522	0.0466343	0.00785665	0.069689	0.0509716	0.0131183	2.43673e-05	0.00998658	0.00190463
	2007	Asympt_Late_InCare	0	0	0	0	0	0	0	0.327042	0.1111	0	0.306795	0.0170631	0	0.2	0.038	0	0	0	0	0	0	0	0	0	0	1		7	2011	0.161324	0.0361751	0.0140588	0.0142556	0.0329102	0.00828023	0.203641	0.0785705	0.0296923	0.0199361	0.0606361	0.0100812	0.0812799	0.0578126	0.0299969	0.00165049	0.0232004	0.00362232
	2007	Asympt_Late_ART1	0	0	0	0	0	0	0	0	0.3469	0.2121	0.34	0.101	0	0	0	0	0	0	0	0	0	0	0	0	0	1		8	2012	0.102241	0.0237732	0.0125557	0.0193635	0.0301059	0.00729714	0.161324	0.0599483	0.0311355	0.0324523	0.0654621	0.0115617	0.0793121	0.0546454	0.0501955	0.0053931	0.033314	0.00458668
	2007	Asympt_Late_ART2	0	0	0	0	0	0	0	0	0	0.6364	0.2424	0.1212	0	0	0	0	0	0	0	0	0	0	0	0	0	1		9	2013	0.0647962	0.0150796	0.014925	0.0175745	0.0206036	0.0114113	0.122689	0.0432058	0.039945	0.0349321	0.0514396	0.0215972	0.0699147	0.0467268	0.0720611	0.0114431	0.0371378	0.00485206
	2007	Asympt_Late_LTFU	0	0	0	0	0	0	0	0	0.1112	0.2221	0.327315	0.018185	0	0	0.1212	0	0.2	0	0	0	0	0	0	0	0	1		10	2014	0.0410652	0.00956096	0.0127556	0.0152047	0.0158938	0.0103277	0.0907146	0.0305455	0.0369417	0.0347342	0.0435914	0.0229099	0.0577267	0.0374219	0.0904355	0.0182214	0.0348133	0.00463058
	2007	Asympt_Late_Dead	0	0	0	0	0	0	0	0	0	0	0	0	0	0	0	0	0	0	0	0	0	0	0	0	0	0		11	2015	0.0260255	0.00606066	0.0101137	0.0126916	0.0122585	0.00853616	0.0657044	0.0213181	0.0315476	0.0322678	0.0366127	0.0213011	0.0455461	0.0287714	0.105211	0.0246279	0.0309813	0.00410955
	2007	Int_NoCare	0	0	0	0	0	0	0	0	0	0	0	0	0.474705	0.0987032	0	0	0	0.0278885	0.3	0.0987032	0	0	0	0	0	1		12	2016	0.0164939	0.00384141	0.00775693	0.0102565	0.00934956	0.00681632	0.0468459	0.0147379	0.0259696	0.0285251	0.030099	0.0187	0.0347618	0.021503	0.116574	0.0303799	0.0267848	0.00354374
	2007	Int_InCare	0	0	0	0	0	0	0	0	0	0	0	0	0	0.273881	0.128456	0	0.182495	0.0261679	0	0.3	0.089	0	0	0	0	1		13	2017	0.0104532	0.00243467	0.00583909	0.0080764	0.00704967	0.00531371	0.0329878	0.0101135	0.0208844	0.0243054	0.0242737	0.0158278	0.0258708	0.0157358	0.1249	0.035398	0.0227298	0.0030223
	2007	Int_ART1	0	0	0	0	0	0	0	0	0	0	0	0	0	0	0.971895	0.00866226	0.0143855	0.00505717	0	0	0	0	0	0	0	1		14	2018	0.00662481	0.00154303	0.00434219	0.00623314	0.00526233	0.00406805	0.022997	0.00689803	0.0165113	0.0201408	0.0192661	0.0130425	0.0188786	0.011328	0.130656	0.0396944	0.0190886	0.00257783
	2007	Int_ART2	0	0	0	0	0	0	0	0	0	0	0	0	0	0	0	0.980557	0.0143855	0.00505717	0	0	0	0	0	0	0	1		15	2019	0.00419854	0.000977927	0.00320076	0.00473604	0.00389498	0.00307121	0.0158996	0.00468081	0.0128811	0.0163326	0.0150912	0.0105276	0.0135611	0.00804791	0.134315	0.0433319	0.0159765	0.00221677
	2007	Int_LTFU	0	0	0	0	0	0	0	0	0	0	0	0	0	0	0.1414	0.1515	0.438828	0.0278885	0	0	0	0	0	0.240383	0	1		16	2020	0.00266087	0.000619775	0.00234344	0.00355463	0.0028626	0.00229328	0.0109162	0.00316226	0.0099408	0.0130183	0.0116916	0.00835916	0.00961746	0.00565586	0.136315	0.0463961	0.013408	0.00193275
	2007	Int_Dead	0	0	0	0	0	0	0	0	0	0	0	0	0	0	0	0	0	0	0	0	0	0	0	0	0	0		17	2021	0.00168635	0.00039279	0.00170641	0.00264191	0.00209145	0.00169735	0.00745043	0.00212812	0.00760276	0.0102323	0.00897402	0.00654915	0.0067487	0.00393886	0.137033	0.048977	0.011341	0.00171415
	2007	AIDS_NoCare	0	0	0	0	0	0	0	0	0	0	0	0	0	0	0	0	0	0	0.0690575	0.46884	0.0515874	0	0	0	0.410515	1		18	2022	0.00106874	0.000248935	0.00123696	0.00194803	0.00152048	0.00124728	0.00505906	0.00142729	0.00577037	0.00794994	0.00683379	0.00507448	0.00469373	0.00272206	0.136779	0.051159	0.00970805	0.00154825
	2007	AIDS_InCare	0	0	0	0	0	0	0	0	0	0	0	0	0	0	0	0	0	0	0	0.172217	0.38379	0	0	0.0588055	0.385187	1		19	2023	0.000677327	0.000157765	0.000893265	0.00142707	0.00110076	0.000911128	0.00341998	0.000954354	0.00435103	0.00611689	0.00516862	0.00389536	0.00323995	0.00186877	0.135805	0.053016	0.00843507	0.00142331
	2007	AIDS_ART1ear	0	0	0	0	0	0	0	0	0	0	0	0	0	0	0	0	0	0	0	0	0	0.82049	0	0.0317053	0.147805	1
	2007	AIDS_ART1late	0	0	0	0	0	0	0	0	0	0	0	0	0	0	0	0	0	0	0	0	0	0.932853	0.0305939	0.0107977	0.0257552	1
	2007	AIDS_ART2	0	0	0	0	0	0	0	0	0	0	0	0	0	0	0	0	0	0	0	0	0	0	0.878342	0.0274461	0.0942122	1
	2007	AIDS_LTFU	0	0	0	0	0	0	0	0	0	0	0	0	0	0	0	0	0	0	0	0	0.1818	0	0.1919	0.215785	0.410515	1
	2007	AIDS_DEAD	0	0	0	0	0	0	0	0	0	0	0	0	0	0	0	0	0	0	0	0	0	0	0	0	0	0
	TRANSITION PROBABILITY MATRIX																													PROPORTION OF 2008 POPULATION IN EACH STATE
	2008		Asympt_Early_NoCare	Asympt_Early_InCare	Asympt_Early_ART1	Asympt_Early_ART2	Asympt_Early_LTFU	Asympt_Early_Dead	Asympt_Late_NoCare	Asympt_Late_InCare	Asympt_Late_ART1	Asympt_Late_ART2	Asympt_Late_LTFU	Asympt_Late_Dead	Int_NoCare	Int_InCare	Int_ART1	Int_ART2	Int_LTFU	Int_Dead	AIDS_NoCare	AIDS_InCare	AIDS_ART1ear	AIDS_ART1late	AIDS_ART2	AIDS_LTFU	AIDS_DEAD	Total		Period	Year	Asympt_Early_NoCare	Asympt_Early_InCare	Asympt_Early_ART1	Asympt_Early_ART2	Asympt_Early_LTFU	Asympt_Early_Dead	Asympt_Late_NoCare	Asympt_Late_InCare	Asympt_Late_ART1	Asympt_Late_ART2	Asympt_Late_LTFU	Asympt_Late_Dead	Int_NoCare	Int_InCare	Int_ART1	Int_ART2	Int_LTFU	Int_Dead
	2008	Asympt_Early_NoCare	0.63376	0.0740274	0	0	0	0.018185	0.2	0.0740274	0	0	0	0	0	0	0	0	0	0	0	0	0	0	0	0	0	1		0	2004	0	0	0	0	0	0	0	0	0	0	0	0	0	0	0	0	0	0
	2008	Asympt_Early_InCare	0	0.327042	0.1111	0	0.306795	0.0170631	0	0.2	0.038	0	0	0	0	0	0	0	0	0	0	0	0	0	0	0	0	1		1	2005	0	0	0	0	0	0	0	0	0	0	0	0	0	0	0	0	0	0
	2008	Asympt_Early_ART1	0	0	0.3469	0.2121	0.34	0.101	0	0	0	0	0	0	0	0	0	0	0	0	0	0	0	0	0	0	0	1		2	2006	0	0	0	0	0	0	0	0	0	0	0	0	0	0	0	0	0	0
	2008	Asympt_Early_ART2	0	0	0	0.6364	0.2424	0.1212	0	0	0	0	0	0	0	0	0	0	0	0	0	0	0	0	0	0	0	1		3	2007	0	0	0	0	0	0	0	0	0	0	0	0	0	0	0	0	0	0
	2008	Asympt_Early_LTFU	0	0	0.1112	0.2221	0.327315	0.018185	0	0	0.1212	0	0.2	0	0	0	0	0	0	0	0	0	0	0	0	0	0	1		4	2008	1	0	0	0	0	0	0	0	0	0	0	0	0	0	0	0	0	0
	2008	Asympt_Early_Dead	0	0	0	0	0	0	0	0	0	0	0	0	0	0	0	0	0	0	0	0	0	0	0	0	0	0		5	2009	0.63376	0.0740274	0	0	0	0.018185	0.2	0.0740274	0	0	0	0	0	0	0	0	0	0
	2008	Asympt_Late_NoCare	0	0	0	0	0	0	0.63376	0.0740274	0	0	0	0.018185	0.2	0.0740274	0	0	0	0	0	0	0	0	0	0	0	1		6	2010	0.401652	0.0711257	0.00822445	0	0.0227113	0.0127881	0.253504	0.100737	0.0110375	0	0.0227113	0.00490015	0.04	0.029611	0.00281304	0	0	0
	2008	Asympt_Late_InCare	0	0	0	0	0	0	0	0.327042	0.1111	0	0.306795	0.0170631	0	0.2	0.038	0	0	0	0	0	0	0	0	0	0	1		7	2011	0.254551	0.0529943	0.0132806	0.00678858	0.0320511	0.00976136	0.240991	0.0956697	0.0230016	0.00738522	0.0466343	0.00785665	0.069689	0.0509716	0.0131183	2.43673e-05	0.00998658	0.00190463
	2008	Asympt_Late_ART1	0	0	0	0	0	0	0	0	0.3469	0.2121	0.34	0.101	0	0	0	0	0	0	0	0	0	0	0	0	0	1		8	2012	0.161324	0.0361751	0.0140588	0.0142556	0.0329102	0.00828023	0.203641	0.0785705	0.0296923	0.0199361	0.0606361	0.0100812	0.0812799	0.0578126	0.0299969	0.00165049	0.0232004	0.00362232
	2008	Asympt_Late_ART2	0	0	0	0	0	0	0	0	0	0.6364	0.2424	0.1212	0	0	0	0	0	0	0	0	0	0	0	0	0	1		9	2013	0.102241	0.0233716	0.0177017	0.0163497	0.0238872	0.0114527	0.161324	0.0590761	0.0413749	0.0282421	0.0532004	0.0183864	0.0793121	0.0546454	0.0512766	0.00586175	0.0323767	0.00458668
	2008	Asympt_Late_LTFU	0	0	0	0	0	0	0	0	0.1112	0.2221	0.327315	0.018185	0	0	0.1212	0	0.2	0	0	0	0	0	0	0	0	1		10	2014	0.0647962	0.0149527	0.015677	0.0160042	0.0192407	0.0113873	0.122689	0.04285	0.0406254	0.0325905	0.0479537	0.0221095	0.0699147	0.0465523	0.0713172	0.011751	0.0343343	0.00483375
	2008	Asympt_Late_Dead	0	0	0	0	0	0	0	0	0	0	0	0	0	0	0	0	0	0	0	0	0	0	0	0	0	0		11	2015	0.0410652	0.00952087	0.0127562	0.0143948	0.0152835	0.00996102	0.0907146	0.0304077	0.0362283	0.0331097	0.0419872	0.0222447	0.0577267	0.0373029	0.0887658	0.0180355	0.0329611	0.00454562
	2008	Int_NoCare	0	0	0	0	0	0	0	0	0	0	0	0	0.474705	0.0987032	0	0	0	0.0278885	0.3	0.0987032	0	0	0	0	0	1		12	2016	0.0260255	0.00604799	0.00997342	0.0122124	0.011908	0.00827092	0.0657044	0.0212665	0.0307898	0.0310704	0.0355763	0.0206168	0.0455461	0.0287113	0.103058	0.0241132	0.0298741	0.0040454
	2008	Int_InCare	0	0	0	0	0	0	0	0	0	0	0	0	0	0.273881	0.128456	0	0.182495	0.0261679	0	0.3	0.089	0	0	0	0	1		13	2017	0.0164939	0.00383741	0.00761794	0.00994541	0.00912501	0.00663134	0.0468459	0.0147191	0.0253648	0.0276259	0.0293629	0.0181523	0.0347618	0.0214762	0.114156	0.0296665	0.026087	0.0034978
	2008	Int_ART1	0	0	0	0	0	0	0	0	0	0	0	0	0	0	0.971895	0.00866226	0.0143855	0.00505717	0	0	0	0	0	0	0	1		14	2018	0.0104532	0.0024334	0.00572971	0.007865	0.00689809	0.00518409	0.0329878	0.0101067	0.0204323	0.0236319	0.0237376	0.0154104	0.0258708	0.0157247	0.122337	0.0345577	0.0222547	0.00298631
	2008	Int_ART2	0	0	0	0	0	0	0	0	0	0	0	0	0	0	0	0.980557	0.0143855	0.00505717	0	0	0	0	0	0	0	1		15	2019	0.00662481	0.00154264	0.00426192	0.00608653	0.00515756	0.00397699	0.022997	0.00689565	0.0161795	0.0196399	0.0188735	0.0127305	0.0188786	0.0113236	0.128016	0.0387666	0.0187411	0.00254708
	2008	Int_LTFU	0	0	0	0	0	0	0	0	0	0	0	0	0	0	0.1414	0.1515	0.438828	0.0278885	0	0	0	0	0	0.240383	0	1		16	2020	0.00419854	0.000977801	0.00314337	0.00463351	0.00382182	0.00300719	0.0158996	0.00467998	0.012639	0.0159624	0.0148036	0.0102966	0.0135611	0.00804623	0.131641	0.0423396	0.0157074	0.00218892
	2008	Int_Dead	0	0	0	0	0	0	0	0	0	0	0	0	0	0	0	0	0	0	0	0	0	0	0	0	0	0		17	2021	0.00266087	0.000619735	0.00230281	0.00348268	0.0028113	0.00224825	0.0109162	0.00316197	0.00976441	0.0127459	0.0114811	0.00818908	0.00961746	0.00565523	0.133635	0.0453537	0.0131902	0.00190666
	2008	AIDS_NoCare	0	0	0	0	0	0	0	0	0	0	0	0	0	0	0	0	0	0	0.0690575	0.46884	0.0515874	0	0	0	0.410515	1		18	2022	0.00168635	0.000392777	0.00167777	0.00259136	0.00205543	0.00166568	0.00745043	0.00212802	0.00747436	0.0100325	0.00882032	0.00642439	0.0067487	0.00393863	0.134365	0.0478943	0.0111585	0.00168923
	2008	AIDS_InCare	0	0	0	0	0	0	0	0	0	0	0	0	0	0	0	0	0	0	0	0.135546	0.420461	0	0	0.0588055	0.385187	1		19	2023	0.00106874	0.000248931	0.00121679	0.0019125	0.00149516	0.00122501	0.00505906	0.00142726	0.00567698	0.00780374	0.0067217	0.00498319	0.00469373	0.00272197	0.134137	0.0500429	0.00955059	0.00152419
	2008	AIDS_ART1ear	0	0	0	0	0	0	0	0	0	0	0	0	0	0	0	0	0	0	0	0	0	0.82049	0	0.0317053	0.147805	1
	2008	AIDS_ART1late	0	0	0	0	0	0	0	0	0	0	0	0	0	0	0	0	0	0	0	0	0	0.932853	0.0305939	0.0107977	0.0257552	1
	2008	AIDS_ART2	0	0	0	0	0	0	0	0	0	0	0	0	0	0	0	0	0	0	0	0	0	0	0.878342	0.0274461	0.0942122	1
	2008	AIDS_LTFU	0	0	0	0	0	0	0	0	0	0	0	0	0	0	0	0	0	0	0	0	0.1818	0	0.1919	0.215785	0.410515	1
	2008	AIDS_DEAD	0	0	0	0	0	0	0	0	0	0	0	0	0	0	0	0	0	0	0	0	0	0	0	0	0	0
	TRANSITION PROBABILITY MATRIX																													PROPORTION OF 2009 POPULATION IN EACH STATE
	2009		Asympt_Early_NoCare	Asympt_Early_InCare	Asympt_Early_ART1	Asympt_Early_ART2	Asympt_Early_LTFU	Asympt_Early_Dead	Asympt_Late_NoCare	Asympt_Late_InCare	Asympt_Late_ART1	Asympt_Late_ART2	Asympt_Late_LTFU	Asympt_Late_Dead	Int_NoCare	Int_InCare	Int_ART1	Int_ART2	Int_LTFU	Int_Dead	AIDS_NoCare	AIDS_InCare	AIDS_ART1ear	AIDS_ART1late	AIDS_ART2	AIDS_LTFU	AIDS_DEAD	Total		Period	Year	Asympt_Early_NoCare	Asympt_Early_InCare	Asympt_Early_ART1	Asympt_Early_ART2	Asympt_Early_LTFU	Asympt_Early_Dead	Asympt_Late_NoCare	Asympt_Late_InCare	Asympt_Late_ART1	Asympt_Late_ART2	Asympt_Late_LTFU	Asympt_Late_Dead	Int_NoCare	Int_InCare	Int_ART1	Int_ART2	Int_LTFU	Int_Dead
	2009	Asympt_Early_NoCare	0.63376	0.0740274	0	0	0	0.018185	0.2	0.0740274	0	0	0	0	0	0	0	0	0	0	0	0	0	0	0	0	0	1		0	2004	0	0	0	0	0	0	0	0	0	0	0	0	0	0	0	0	0	0
	2009	Asympt_Early_InCare	0	0.327042	0.1111	0	0.306795	0.0170631	0	0.2	0.038	0	0	0	0	0	0	0	0	0	0	0	0	0	0	0	0	1		1	2005	0	0	0	0	0	0	0	0	0	0	0	0	0	0	0	0	0	0
	2009	Asympt_Early_ART1	0	0	0.3469	0.2121	0.34	0.101	0	0	0	0	0	0	0	0	0	0	0	0	0	0	0	0	0	0	0	1		2	2006	0	0	0	0	0	0	0	0	0	0	0	0	0	0	0	0	0	0
	2009	Asympt_Early_ART2	0	0	0	0.6364	0.2424	0.1212	0	0	0	0	0	0	0	0	0	0	0	0	0	0	0	0	0	0	0	1		3	2007	0	0	0	0	0	0	0	0	0	0	0	0	0	0	0	0	0	0
	2009	Asympt_Early_LTFU	0	0	0.1112	0.2221	0.327315	0.018185	0	0	0.1212	0	0.2	0	0	0	0	0	0	0	0	0	0	0	0	0	0	1		4	2008	0	0	0	0	0	0	0	0	0	0	0	0	0	0	0	0	0	0
	2009	Asympt_Early_Dead	0	0	0	0	0	0	0	0	0	0	0	0	0	0	0	0	0	0	0	0	0	0	0	0	0	0		5	2009	1	0	0	0	0	0	0	0	0	0	0	0	0	0	0	0	0	0
	2009	Asympt_Late_NoCare	0	0	0	0	0	0	0.63376	0.0740274	0	0	0	0.018185	0.2	0.0740274	0	0	0	0	0	0	0	0	0	0	0	1		6	2010	0.63376	0.0740274	0	0	0	0.018185	0.2	0.0740274	0	0	0	0	0	0	0	0	0	0
	2009	Asympt_Late_InCare	0	0	0	0	0	0	0	0.327042	0.1111	0	0.306795	0.0170631	0	0.2	0.038	0	0	0	0	0	0	0	0	0	0	1		7	2011	0.401652	0.0711257	0.00822445	0	0.0227113	0.0127881	0.253504	0.100737	0.0110375	0	0.0227113	0.00490015	0.04	0.029611	0.00281304	0	0	0
	2009	Asympt_Late_ART1	0	0	0	0	0	0	0	0	0.3469	0.2121	0.34	0.101	0	0	0	0	0	0	0	0	0	0	0	0	0	1		8	2012	0.254551	0.0529943	0.0132806	0.00678858	0.0320511	0.00976136	0.240991	0.0956697	0.0230016	0.00738522	0.0466343	0.00785665	0.069689	0.0509716	0.0131183	2.43673e-05	0.00998658	0.00190463
	2009	Asympt_Late_ART2	0	0	0	0	0	0	0	0	0	0.6364	0.2424	0.1212	0	0	0	0	0	0	0	0	0	0	0	0	0	1		9	2013	0.161324	0.0355869	0.0192358	0.0128254	0.0267838	0.0109243	0.203641	0.0775086	0.0380393	0.0183837	0.0510157	0.0138215	0.0812799	0.0578126	0.0306696	0.00185222	0.0227969	0.00362232
	2009	Asympt_Late_LTFU	0	0	0	0	0	0	0	0	0.1112	0.2221	0.327315	0.018185	0	0	0.1212	0	0.2	0	0	0	0	0	0	0	0	1		10	2014	0.102241	0.0231858	0.0184645	0.0154784	0.0229068	0.0119292	0.161324	0.058623	0.0418214	0.0272142	0.0506105	0.0193933	0.0793121	0.0544331	0.0505617	0.00599611	0.0303044	0.00457985
	2009	Asympt_Late_Dead	0	0	0	0	0	0	0	0	0	0	0	0	0	0	0	0	0	0	0	0	0	0	0	0	0	0		11	2015	0.0647962	0.014894	0.01576	0.0155783	0.0188764	0.0112476	0.122689	0.0426696	0.040048	0.0316731	0.0468878	0.021823	0.0699147	0.0464035	0.069903	0.0115208	0.0329436	0.00476747
	2009	Int_NoCare	0	0	0	0	0	0	0	0	0	0	0	0	0.474705	0.0987032	0	0	0	0.0278885	0.3	0.0987032	0	0	0	0	0	1		12	2016	0.0410652	0.00950232	0.0127032	0.0141507	0.0150921	0.00983681	0.0907146	0.030339	0.0356742	0.0323609	0.0413055	0.0218184	0.0577267	0.0372261	0.0870007	0.0175587	0.032143	0.00449463
	2009	Int_InCare	0	0	0	0	0	0	0	0	0	0	0	0	0	0.273881	0.128456	0	0.182495	0.0261679	0	0.3	0.089	0	0	0	0	1		13	2017	0.0260255	0.00604213	0.00990614	0.012055	0.0117903	0.00817999	0.0657044	0.0212411	0.0303689	0.0304836	0.0350905	0.0202569	0.0455461	0.0286765	0.101108	0.0234899	0.0293655	0.00400924
	2009	Int_ART1	0	0	0	0	0	0	0	0	0	0	0	0	0	0	0.971895	0.00866226	0.0143855	0.00505717	0	0	0	0	0	0	0	1		14	2018	0.0164939	0.00383556	0.0075625	0.00983817	0.00904678	0.00656623	0.0468459	0.0147099	0.0250595	0.0271795	0.0290095	0.0178743	0.0347618	0.0214616	0.11211	0.0289511	0.0257439	0.00346969
	2009	Int_ART2	0	0	0	0	0	0	0	0	0	0	0	0	0	0	0	0.980557	0.0143855	0.00505717	0	0	0	0	0	0	0	1		15	2019	0.0104532	0.00243282	0.00568857	0.00779035	0.0068443	0.00513786	0.0329878	0.0101035	0.0202127	0.0232991	0.0234798	0.0152024	0.0258708	0.0157189	0.120244	0.0337795	0.0220049	0.00296239
	2009	Int_LTFU	0	0	0	0	0	0	0	0	0	0	0	0	0	0	0.1414	0.1515	0.438828	0.0278885	0	0	0	0	0	0.240383	0	1		16	2020	0.00662481	0.00154245	0.00423244	0.00603416	0.00512005	0.00394432	0.022997	0.0068945	0.0160216	0.0193948	0.0186858	0.0125772	0.0188786	0.0113213	0.125907	0.0379426	0.0185477	0.00252544
	2009	Int_Dead	0	0	0	0	0	0	0	0	0	0	0	0	0	0	0	0	0	0	0	0	0	0	0	0	0	0		17	2021	0.00419854	0.000977742	0.0031225	0.0045967	0.00379553	0.00298415	0.0158996	0.00467958	0.0125252	0.0157831	0.0146672	0.0101845	0.0135611	0.00804538	0.129535	0.0414802	0.0155502	0.00216863
	2009	AIDS_NoCare	0	0	0	0	0	0	0	0	0	0	0	0	0	0	0	0	0	0	0.0690575	0.46884	0.0515874	0	0	0	0.410515	1		18	2022	0.00266087	0.000619717	0.0022881	0.00345679	0.00279283	0.00223203	0.0109162	0.00316183	0.0096823	0.0126153	0.0113822	0.00810748	0.00961746	0.00565492	0.131545	0.0444657	0.0130575	0.00188726
	2009	AIDS_InCare	0	0	0	0	0	0	0	0	0	0	0	0	0	0	0	0	0	0	0	0.1231	0.432907	0	0	0.0588055	0.385187	1		19	2023	0.00168635	0.000392772	0.00166742	0.00257315	0.00204244	0.00165427	0.00745043	0.00212797	0.00741509	0.00993771	0.00874868	0.00636514	0.0067487	0.00393851	0.132299	0.0469826	0.0110429	0.00167046
	2009	AIDS_ART1ear	0	0	0	0	0	0	0	0	0	0	0	0	0	0	0	0	0	0	0	0	0	0.82049	0	0.0317053	0.147805	1
	2009	AIDS_ART1late	0	0	0	0	0	0	0	0	0	0	0	0	0	0	0	0	0	0	0	0	0	0.932853	0.0305939	0.0107977	0.0257552	1
	2009	AIDS_ART2	0	0	0	0	0	0	0	0	0	0	0	0	0	0	0	0	0	0	0	0	0	0	0.878342	0.0274461	0.0942122	1
	2009	AIDS_LTFU	0	0	0	0	0	0	0	0	0	0	0	0	0	0	0	0	0	0	0	0	0.1818	0	0.1919	0.215785	0.410515	1
	2009	AIDS_DEAD	0	0	0	0	0	0	0	0	0	0	0	0	0	0	0	0	0	0	0	0	0	0	0	0	0	0
	TRANSITION PROBABILITY MATRIX																													PROPORTION OF 2010 POPULATION IN EACH STATE
	2010		Asympt_Early_NoCare	Asympt_Early_InCare	Asympt_Early_ART1	Asympt_Early_ART2	Asympt_Early_LTFU	Asympt_Early_Dead	Asympt_Late_NoCare	Asympt_Late_InCare	Asympt_Late_ART1	Asympt_Late_ART2	Asympt_Late_LTFU	Asympt_Late_Dead	Int_NoCare	Int_InCare	Int_ART1	Int_ART2	Int_LTFU	Int_Dead	AIDS_NoCare	AIDS_InCare	AIDS_ART1ear	AIDS_ART1late	AIDS_ART2	AIDS_LTFU	AIDS_DEAD	Total		Period	Year	Asympt_Early_NoCare	Asympt_Early_InCare	Asympt_Early_ART1	Asympt_Early_ART2	Asympt_Early_LTFU	Asympt_Early_Dead	Asympt_Late_NoCare	Asympt_Late_InCare	Asympt_Late_ART1	Asympt_Late_ART2	Asympt_Late_LTFU	Asympt_Late_Dead	Int_NoCare	Int_InCare	Int_ART1	Int_ART2	Int_LTFU	Int_Dead
	2010	Asympt_Early_NoCare	0.63376	0.0740274	0	0	0	0.018185	0.2	0.0740274	0	0	0	0	0	0	0	0	0	0	0	0	0	0	0	0	0	1		0	2004	0	0	0	0	0	0	0	0	0	0	0	0	0	0	0	0	0	0
	2010	Asympt_Early_InCare	0	0.327042	0.1111	0	0.306795	0.0170631	0	0.2	0.038	0	0	0	0	0	0	0	0	0	0	0	0	0	0	0	0	1		1	2005	0	0	0	0	0	0	0	0	0	0	0	0	0	0	0	0	0	0
	2010	Asympt_Early_ART1	0	0	0.3469	0.2121	0.34	0.101	0	0	0	0	0	0	0	0	0	0	0	0	0	0	0	0	0	0	0	1		2	2006	0	0	0	0	0	0	0	0	0	0	0	0	0	0	0	0	0	0
	2010	Asympt_Early_ART2	0	0	0	0.6364	0.2424	0.1212	0	0	0	0	0	0	0	0	0	0	0	0	0	0	0	0	0	0	0	1		3	2007	0	0	0	0	0	0	0	0	0	0	0	0	0	0	0	0	0	0
	2010	Asympt_Early_LTFU	0	0	0.1112	0.2221	0.327315	0.018185	0	0	0.1212	0	0.2	0	0	0	0	0	0	0	0	0	0	0	0	0	0	1		4	2008	0	0	0	0	0	0	0	0	0	0	0	0	0	0	0	0	0	0
	2010	Asympt_Early_Dead	0	0	0	0	0	0	0	0	0	0	0	0	0	0	0	0	0	0	0	0	0	0	0	0	0	0		5	2009	0	0	0	0	0	0	0	0	0	0	0	0	0	0	0	0	0	0
	2010	Asympt_Late_NoCare	0	0	0	0	0	0	0.63376	0.0740274	0	0	0	0.018185	0.2	0.0740274	0	0	0	0	0	0	0	0	0	0	0	1		6	2010	1	0	0	0	0	0	0	0	0	0	0	0	0	0	0	0	0	0
	2010	Asympt_Late_InCare	0	0	0	0	0	0	0	0.327042	0.1111	0	0.306795	0.0170631	0	0.2	0.038	0	0	0	0	0	0	0	0	0	0	1		7	2011	0.63376	0.0740274	0	0	0	0.018185	0.2	0.0740274	0	0	0	0	0	0	0	0	0	0
	2010	Asympt_Late_ART1	0	0	0	0	0	0	0	0	0.3469	0.2121	0.34	0.101	0	0	0	0	0	0	0	0	0	0	0	0	0	1		8	2012	0.401652	0.0711257	0.00822445	0	0.0227113	0.0127881	0.253504	0.100737	0.0110375	0	0.0227113	0.00490015	0.04	0.029611	0.00281304	0	0	0
	2010	Asympt_Late_ART2	0	0	0	0	0	0	0	0	0	0.6364	0.2424	0.1212	0	0	0	0	0	0	0	0	0	0	0	0	0	1		9	2013	0.254551	0.0522048	0.0172299	0.00679539	0.0278244	0.010592	0.240991	0.0945515	0.0277267	0.00739204	0.0419058	0.00897144	0.069689	0.0509716	0.0133477	2.43673e-05	0.00998658	0.00190463
	2010	Asympt_Late_LTFU	0	0	0	0	0	0	0	0	0.1112	0.2221	0.327315	0.018185	0	0	0.1212	0	0.2	0	0	0	0	0	0	0	0	1		10	2014	0.161324	0.0353374	0.0198754	0.0127259	0.0263117	0.0116339	0.203641	0.0769974	0.0382714	0.0183371	0.0496195	0.0146731	0.0812799	0.0575889	0.0302292	0.00185421	0.0218545	0.00362348
	2010	Asympt_Late_Dead	0	0	0	0	0	0	0	0	0	0	0	0	0	0	0	0	0	0	0	0	0	0	0	0	0	0		11	2015	0.102241	0.023107	0.0186005	0.0154669	0.0228104	0.0120145	0.161324	0.0584116	0.0414756	0.0269332	0.0500972	0.0193915	0.0793121	0.0542696	0.0497499	0.00583243	0.0296026	0.0045455
	2010	Int_NoCare	0	0	0	0	0	0	0	0	0	0	0	0	0.474705	0.0987032	0	0	0	0.0278885	0.3	0.0987032	0	0	0	0	0	1		12	2016	0.0647962	0.0148691	0.0157866	0.0155808	0.0188513	0.0112683	0.122689	0.0425871	0.0397457	0.0313663	0.0465683	0.0216522	0.0699147	0.0463165	0.0689041	0.0112327	0.0325175	0.00473868
	2010	Int_InCare	0	0	0	0	0	0	0	0	0	0	0	0	0	0.273881	0.128456	0	0.182495	0.0261679	0	0.3	0.089	0	0	0	0	1		13	2017	0.0410652	0.00949446	0.0127059	0.0141518	0.0150843	0.00984209	0.0907146	0.0303079	0.0354606	0.0320956	0.0410799	0.021654	0.0577267	0.0371858	0.0859048	0.0171945	0.0318749	0.00447396
	2010	Int_ART1	0	0	0	0	0	0	0	0	0	0	0	0	0	0	0.971895	0.00866226	0.0143855	0.00505717	0	0	0	0	0	0	0	1		14	2018	0.0260255	0.00603965	0.00990457	0.0120543	0.011787	0.0081806	0.0657044	0.0212297	0.030223	0.0302755	0.0349288	0.020126	0.0455461	0.0286592	0.0999637	0.0230772	0.0291852	0.00399332
	2010	Int_ART2	0	0	0	0	0	0	0	0	0	0	0	0	0	0	0	0.980557	0.0143855	0.00505717	0	0	0	0	0	0	0	1		15	2019	0.0164939	0.00383478	0.00756079	0.00983681	0.0090449	0.00656559	0.0468459	0.0147058	0.0249597	0.0270244	0.0288938	0.0177766	0.0347618	0.0214546	0.110945	0.0285055	0.0256141	0.00345634
	2010	Int_LTFU	0	0	0	0	0	0	0	0	0	0	0	0	0	0	0.1414	0.1515	0.438828	0.0278885	0	0	0	0	0	0.240383	0	1		16	2020	0.0104532	0.00243257	0.00568734	0.00778899	0.00684304	0.00513704	0.0329878	0.010102	0.0201439	0.0231864	0.0233975	0.0151314	0.0258708	0.0157162	0.119075	0.0333103	0.0219056	0.00295044
	2010	Int_Dead	0	0	0	0	0	0	0	0	0	0	0	0	0	0	0	0	0	0	0	0	0	0	0	0	0	0		17	2021	0.00662481	0.00154237	0.0042316	0.00603304	0.00511916	0.00394361	0.022997	0.00689399	0.0159737	0.0193141	0.0186274	0.0125265	0.0188786	0.0113203	0.124743	0.0374553	0.0184676	0.00251431
	2010	AIDS_NoCare	0	0	0	0	0	0	0	0	0	0	0	0	0	0	0	0	0	0	0.0690575	0.46884	0.0515874	0	0	0	0.410515	1		18	2022	0.00419854	0.000977718	0.00312194	0.00459584	0.0037949	0.00298361	0.0158996	0.0046794	0.0124917	0.0157257	0.0146259	0.0101485	0.0135611	0.00804499	0.128383	0.0409785	0.0154827	0.00215802
	2010	AIDS_InCare	0	0	0	0	0	0	0	0	0	0	0	0	0	0	0	0	0	0	0	0.1231	0.432907	0	0	0.0588055	0.385187	1		19	2023	0.00266087	0.000619709	0.00228772	0.00345616	0.00279238	0.00223163	0.0109162	0.00316177	0.00965882	0.0125747	0.0113531	0.008082	0.00961746	0.00565478	0.130409	0.0439522	0.0129984	0.001877
	2010	AIDS_ART1ear	0	0	0	0	0	0	0	0	0	0	0	0	0	0	0	0	0	0	0	0	0	0.82049	0	0.0317053	0.147805	1
	2010	AIDS_ART1late	0	0	0	0	0	0	0	0	0	0	0	0	0	0	0	0	0	0	0	0	0	0.932853	0.0305939	0.0107977	0.0257552	1
	2010	AIDS_ART2	0	0	0	0	0	0	0	0	0	0	0	0	0	0	0	0	0	0	0	0	0	0	0.878342	0.0274461	0.0942122	1
	2010	AIDS_LTFU	0	0	0	0	0	0	0	0	0	0	0	0	0	0	0	0	0	0	0	0	0.1818	0	0.1919	0.215785	0.410515	1
	2010	AIDS_DEAD	0	0	0	0	0	0	0	0	0	0	0	0	0	0	0	0	0	0	0	0	0	0	0	0	0	0
	TRANSITION PROBABILITY MATRIX																													PROPORTION OF 2011 POPULATION IN EACH STATE
	2011		Asympt_Early_NoCare	Asympt_Early_InCare	Asympt_Early_ART1	Asympt_Early_ART2	Asympt_Early_LTFU	Asympt_Early_Dead	Asympt_Late_NoCare	Asympt_Late_InCare	Asympt_Late_ART1	Asympt_Late_ART2	Asympt_Late_LTFU	Asympt_Late_Dead	Int_NoCare	Int_InCare	Int_ART1	Int_ART2	Int_LTFU	Int_Dead	AIDS_NoCare	AIDS_InCare	AIDS_ART1ear	AIDS_ART1late	AIDS_ART2	AIDS_LTFU	AIDS_DEAD	Total		Period	Year	Asympt_Early_NoCare	Asympt_Early_InCare	Asympt_Early_ART1	Asympt_Early_ART2	Asympt_Early_LTFU	Asympt_Early_Dead	Asympt_Late_NoCare	Asympt_Late_InCare	Asympt_Late_ART1	Asympt_Late_ART2	Asympt_Late_LTFU	Asympt_Late_Dead	Int_NoCare	Int_InCare	Int_ART1	Int_ART2	Int_LTFU	Int_Dead
	2011	Asympt_Early_NoCare	0.63376	0.0740274	0	0	0	0.018185	0.2	0.0740274	0	0	0	0	0	0	0	0	0	0	0	0	0	0	0	0	0	1		0	2004	0	0	0	0	0	0	0	0	0	0	0	0	0	0	0	0	0	0
	2011	Asympt_Early_InCare	0	0.327042	0.1111	0	0.306795	0.0170631	0	0.2	0.038	0	0	0	0	0	0	0	0	0	0	0	0	0	0	0	0	1		1	2005	0	0	0	0	0	0	0	0	0	0	0	0	0	0	0	0	0	0
	2011	Asympt_Early_ART1	0	0	0.3469	0.2121	0.34	0.101	0	0	0	0	0	0	0	0	0	0	0	0	0	0	0	0	0	0	0	1		2	2006	0	0	0	0	0	0	0	0	0	0	0	0	0	0	0	0	0	0
	2011	Asympt_Early_ART2	0	0	0	0.6364	0.2424	0.1212	0	0	0	0	0	0	0	0	0	0	0	0	0	0	0	0	0	0	0	1		3	2007	0	0	0	0	0	0	0	0	0	0	0	0	0	0	0	0	0	0
	2011	Asympt_Early_LTFU	0	0	0.1112	0.2221	0.327315	0.018185	0	0	0.1212	0	0.2	0	0	0	0	0	0	0	0	0	0	0	0	0	0	1		4	2008	0	0	0	0	0	0	0	0	0	0	0	0	0	0	0	0	0	0
	2011	Asympt_Early_Dead	0	0	0	0	0	0	0	0	0	0	0	0	0	0	0	0	0	0	0	0	0	0	0	0	0	0		5	2009	0	0	0	0	0	0	0	0	0	0	0	0	0	0	0	0	0	0
	2011	Asympt_Late_NoCare	0	0	0	0	0	0	0.63376	0.0740274	0	0	0	0.018185	0.2	0.0740274	0	0	0	0	0	0	0	0	0	0	0	1		6	2010	0	0	0	0	0	0	0	0	0	0	0	0	0	0	0	0	0	0
	2011	Asympt_Late_InCare	0	0	0	0	0	0	0	0.327042	0.1111	0	0.306795	0.0170631	0	0.2	0.038	0	0	0	0	0	0	0	0	0	0	1		7	2011	1	0	0	0	0	0	0	0	0	0	0	0	0	0	0	0	0	0
	2011	Asympt_Late_ART1	0	0	0	0	0	0	0	0	0.3469	0.2121	0.34	0.101	0	0	0	0	0	0	0	0	0	0	0	0	0	1		8	2012	0.63376	0.0740274	0	0	0	0.018185	0.2	0.0740274	0	0	0	0	0	0	0	0	0	0
	2011	Asympt_Late_ART2	0	0	0	0	0	0	0	0	0	0.6364	0.2424	0.1212	0	0	0	0	0	0	0	0	0	0	0	0	0	1		9	2013	0.401652	0.070304	0.00904615	0	0.0227113	0.0127881	0.253504	0.099915	0.0118592	0	0.0227113	0.00490015	0.04	0.029611	0.00281304	0	0	0
	2011	Asympt_Late_LTFU	0	0	0	0	0	0	0	0	0.1112	0.2221	0.327315	0.018185	0	0	0.1212	0	0.2	0	0	0	0	0	0	0	0	1		10	2014	0.254551	0.0519452	0.0174781	0.00696968	0.0277051	0.010744	0.240991	0.0941276	0.0279437	0.00756632	0.0417865	0.0091234	0.069689	0.0508072	0.0133165	2.43673e-05	0.00998658	0.00190463
	2011	Asympt_Late_Dead	0	0	0	0	0	0	0	0	0	0	0	0	0	0	0	0	0	0	0	0	0	0	0	0	0	0		11	2015	0.161324	0.0352554	0.0199225	0.012826	0.0262934	0.011732	0.203641	0.0768116	0.0382596	0.0184306	0.0495218	0.0147621	0.0812799	0.0574591	0.030146	0.00185394	0.0218002	0.00361902
	2011	Int_NoCare	0	0	0	0	0	0	0	0	0	0	0	0	0.474705	0.0987032	0	0	0	0.0278885	0.3	0.0987032	0	0	0	0	0	1		12	2016	0.102241	0.0230811	0.0186064	0.0155153	0.0228153	0.0120536	0.161324	0.0583365	0.0414207	0.0269486	0.0500391	0.0194135	0.0793121	0.0541969	0.0496237	0.00582212	0.0295365	0.00454017
	2011	Int_InCare	0	0	0	0	0	0	0	0	0	0	0	0	0	0.273881	0.128456	0	0.182495	0.0261679	0	0.3	0.089	0	0	0	0	1		13	2017	0.0647962	0.0148609	0.015787	0.0156037	0.018858	0.0112843	0.122689	0.0425582	0.0396999	0.0313483	0.0465295	0.0216436	0.0699147	0.0462815	0.0687509	0.0112102	0.0324643	0.00473425
	2011	Int_ART1	0	0	0	0	0	0	0	0	0	0	0	0	0	0	0.971895	0.00866226	0.0143855	0.00505717	0	0	0	0	0	0	0	1		14	2018	0.0410652	0.00949187	0.0127066	0.0141631	0.0150892	0.00984932	0.0907146	0.0302971	0.0354296	0.0320696	0.0410523	0.021638	0.0577267	0.0371704	0.0857366	0.0171619	0.031837	0.00447067
	2011	Int_ART2	0	0	0	0	0	0	0	0	0	0	0	0	0	0	0	0.980557	0.0143855	0.00505717	0	0	0	0	0	0	0	1		15	2019	0.0260255	0.00603883	0.00990564	0.0120603	0.0117903	0.00818432	0.0657044	0.0212258	0.0302029	0.0302518	0.0349089	0.0201109	0.0455461	0.0286529	0.0997881	0.0230373	0.0291589	0.00399085
	2011	Int_LTFU	0	0	0	0	0	0	0	0	0	0	0	0	0	0	0.1414	0.1515	0.438828	0.0278885	0	0	0	0	0	0.240383	0	1		16	2020	0.0164939	0.00383452	0.00756188	0.00984033	0.00904708	0.00656774	0.0468459	0.0147044	0.0249467	0.0270056	0.0288797	0.0177647	0.0347618	0.0214521	0.110766	0.0284604	0.0255954	0.00345435
	2011	Int_Dead	0	0	0	0	0	0	0	0	0	0	0	0	0	0	0	0	0	0	0	0	0	0	0	0	0	0		17	2021	0.0104532	0.00243249	0.00568825	0.0077912	0.00684451	0.0051384	0.0329878	0.0101015	0.0201353	0.0231725	0.0233876	0.0151227	0.0258708	0.0157152	0.118896	0.0332613	0.0218916	0.00294873
	2011	AIDS_NoCare	0	0	0	0	0	0	0	0	0	0	0	0	0	0	0	0	0	0	0.0690575	0.46884	0.0515874	0	0	0	0.410515	1		18	2022	0.00662481	0.00154235	0.00423231	0.0060345	0.00512017	0.00394452	0.022997	0.00689382	0.015968	0.0193042	0.0186205	0.0125202	0.0188786	0.0113199	0.124565	0.0374033	0.0184566	0.00251274
	2011	AIDS_InCare	0	0	0	0	0	0	0	0	0	0	0	0	0	0	0	0	0	0	0	0.1231	0.432907	0	0	0.0588055	0.385187	1		19	2023	0.00419854	0.000977709	0.00312246	0.00459684	0.00379559	0.00298423	0.0158996	0.00467934	0.0124879	0.0157188	0.0146211	0.0101441	0.0135611	0.00804486	0.128208	0.0409241	0.0154736	0.00215654
	2011	AIDS_ART1ear	0	0	0	0	0	0	0	0	0	0	0	0	0	0	0	0	0	0	0	0	0	0.82049	0	0.0317053	0.147805	1
	2011	AIDS_ART1late	0	0	0	0	0	0	0	0	0	0	0	0	0	0	0	0	0	0	0	0	0	0.932853	0.0305939	0.0107977	0.0257552	1
	2011	AIDS_ART2	0	0	0	0	0	0	0	0	0	0	0	0	0	0	0	0	0	0	0	0	0	0	0.878342	0.0274461	0.0942122	1
	2011	AIDS_LTFU	0	0	0	0	0	0	0	0	0	0	0	0	0	0	0	0	0	0	0	0	0.1818	0	0.1919	0.215785	0.410515	1
	2011	AIDS_DEAD	0	0	0	0	0	0	0	0	0	0	0	0	0	0	0	0	0	0	0	0	0	0	0	0	0	0
	TRANSITION PROBABILITY MATRIX																													PROPORTION OF 2012 POPULATION IN EACH STATE
	2012		Asympt_Early_NoCare	Asympt_Early_InCare	Asympt_Early_ART1	Asympt_Early_ART2	Asympt_Early_LTFU	Asympt_Early_Dead	Asympt_Late_NoCare	Asympt_Late_InCare	Asympt_Late_ART1	Asympt_Late_ART2	Asympt_Late_LTFU	Asympt_Late_Dead	Int_NoCare	Int_InCare	Int_ART1	Int_ART2	Int_LTFU	Int_Dead	AIDS_NoCare	AIDS_InCare	AIDS_ART1ear	AIDS_ART1late	AIDS_ART2	AIDS_LTFU	AIDS_DEAD	Total		Period	Year	Asympt_Early_NoCare	Asympt_Early_InCare	Asympt_Early_ART1	Asympt_Early_ART2	Asympt_Early_LTFU	Asympt_Early_Dead	Asympt_Late_NoCare	Asympt_Late_InCare	Asympt_Late_ART1	Asympt_Late_ART2	Asympt_Late_LTFU	Asympt_Late_Dead	Int_NoCare	Int_InCare	Int_ART1	Int_ART2	Int_LTFU	Int_Dead
	2012	Asympt_Early_NoCare	0.63376	0.0740274	0	0	0	0.018185	0.2	0.0740274	0	0	0	0	0	0	0	0	0	0	0	0	0	0	0	0	0	1		0	2004	0	0	0	0	0	0	0	0	0	0	0	0	0	0	0	0	0	0
	2012	Asympt_Early_InCare	0	0.327042	0.1111	0	0.306795	0.0170631	0	0.2	0.038	0	0	0	0	0	0	0	0	0	0	0	0	0	0	0	0	1		1	2005	0	0	0	0	0	0	0	0	0	0	0	0	0	0	0	0	0	0
	2012	Asympt_Early_ART1	0	0	0.3469	0.2121	0.34	0.101	0	0	0	0	0	0	0	0	0	0	0	0	0	0	0	0	0	0	0	1		2	2006	0	0	0	0	0	0	0	0	0	0	0	0	0	0	0	0	0	0
	2012	Asympt_Early_ART2	0	0	0	0.6364	0.2424	0.1212	0	0	0	0	0	0	0	0	0	0	0	0	0	0	0	0	0	0	0	1		3	2007	0	0	0	0	0	0	0	0	0	0	0	0	0	0	0	0	0	0
	2012	Asympt_Early_LTFU	0	0	0.1112	0.2221	0.327315	0.018185	0	0	0.1212	0	0.2	0	0	0	0	0	0	0	0	0	0	0	0	0	0	1		4	2008	0	0	0	0	0	0	0	0	0	0	0	0	0	0	0	0	0	0
	2012	Asympt_Early_Dead	0	0	0	0	0	0	0	0	0	0	0	0	0	0	0	0	0	0	0	0	0	0	0	0	0	0		5	2009	0	0	0	0	0	0	0	0	0	0	0	0	0	0	0	0	0	0
	2012	Asympt_Late_NoCare	0	0	0	0	0	0	0.63376	0.0740274	0	0	0	0.018185	0.2	0.0740274	0	0	0	0	0	0	0	0	0	0	0	1		6	2010	0	0	0	0	0	0	0	0	0	0	0	0	0	0	0	0	0	0
	2012	Asympt_Late_InCare	0	0	0	0	0	0	0	0.327042	0.1111	0	0.306795	0.0170631	0	0.2	0.038	0	0	0	0	0	0	0	0	0	0	1		7	2011	0	0	0	0	0	0	0	0	0	0	0	0	0	0	0	0	0	0
	2012	Asympt_Late_ART1	0	0	0	0	0	0	0	0	0.3469	0.2121	0.34	0.101	0	0	0	0	0	0	0	0	0	0	0	0	0	1		8	2012	1	0	0	0	0	0	0	0	0	0	0	0	0	0	0	0	0	0
	2012	Asympt_Late_ART2	0	0	0	0	0	0	0	0	0	0.6364	0.2424	0.1212	0	0	0	0	0	0	0	0	0	0	0	0	0	1		9	2013	0.63376	0.0740274	0	0	0	0.018185	0.2	0.0740274	0	0	0	0	0	0	0	0	0	0
	2012	Asympt_Late_LTFU	0	0	0	0	0	0	0	0	0.1112	0.2221	0.327315	0.018185	0	0	0.1212	0	0.2	0	0	0	0	0	0	0	0	1		10	2014	0.401652	0.070304	0.00904615	0	0.0227113	0.0127881	0.253504	0.099915	0.0118592	0	0.0227113	0.00490015	0.04	0.029611	0.00281304	0	0	0
	2012	Asympt_Late_Dead	0	0	0	0	0	0	0	0	0	0	0	0	0	0	0	0	0	0	0	0	0	0	0	0	0	0		11	2015	0.254551	0.0519452	0.0174781	0.00696968	0.0277051	0.010744	0.240991	0.0941276	0.0279437	0.00756632	0.0417865	0.0091234	0.069689	0.0508072	0.0133165	2.43673e-05	0.00998658	0.00190463
	2012	Int_NoCare	0	0	0	0	0	0	0	0	0	0	0	0	0.474705	0.0987032	0	0	0	0.0278885	0.3	0.0987032	0	0	0	0	0	1		12	2016	0.161324	0.0352554	0.0199225	0.012826	0.0262934	0.011732	0.203641	0.0768116	0.0382596	0.0184306	0.0495218	0.0147621	0.0812799	0.0574591	0.030146	0.00185394	0.0218002	0.00361902
	2012	Int_InCare	0	0	0	0	0	0	0	0	0	0	0	0	0	0.273881	0.128456	0	0.182495	0.0261679	0	0.3	0.089	0	0	0	0	1		13	2017	0.102241	0.0230811	0.0186064	0.0155153	0.0228153	0.0120536	0.161324	0.0583365	0.0414207	0.0269486	0.0500391	0.0194135	0.0793121	0.0541969	0.0496237	0.00582212	0.0295365	0.00454017
	2012	Int_ART1	0	0	0	0	0	0	0	0	0	0	0	0	0	0	0.971895	0.00866226	0.0143855	0.00505717	0	0	0	0	0	0	0	1		14	2018	0.0647962	0.0148609	0.015787	0.0156037	0.018858	0.0112843	0.122689	0.0425582	0.0396999	0.0313483	0.0465295	0.0216436	0.0699147	0.0462815	0.0687509	0.0112102	0.0324643	0.00473425
	2012	Int_ART2	0	0	0	0	0	0	0	0	0	0	0	0	0	0	0	0.980557	0.0143855	0.00505717	0	0	0	0	0	0	0	1		15	2019	0.0410652	0.00949187	0.0127066	0.0141631	0.0150892	0.00984932	0.0907146	0.0302971	0.0354296	0.0320696	0.0410523	0.021638	0.0577267	0.0371704	0.0857366	0.0171619	0.031837	0.00447067
	2012	Int_LTFU	0	0	0	0	0	0	0	0	0	0	0	0	0	0	0.1414	0.1515	0.438828	0.0278885	0	0	0	0	0	0.240383	0	1		16	2020	0.0260255	0.00603883	0.00990564	0.0120603	0.0117903	0.00818432	0.0657044	0.0212258	0.0302029	0.0302518	0.0349089	0.0201109	0.0455461	0.0286529	0.0997881	0.0230373	0.0291589	0.00399085
	2012	Int_Dead	0	0	0	0	0	0	0	0	0	0	0	0	0	0	0	0	0	0	0	0	0	0	0	0	0	0		17	2021	0.0164939	0.00383452	0.00756188	0.00984033	0.00904708	0.00656774	0.0468459	0.0147044	0.0249467	0.0270056	0.0288797	0.0177647	0.0347618	0.0214521	0.110766	0.0284604	0.0255954	0.00345435
	2012	AIDS_NoCare	0	0	0	0	0	0	0	0	0	0	0	0	0	0	0	0	0	0	0.0690575	0.46884	0.0515874	0	0	0	0.410515	1		18	2022	0.0104532	0.00243249	0.00568825	0.0077912	0.00684451	0.0051384	0.0329878	0.0101015	0.0201353	0.0231725	0.0233876	0.0151227	0.0258708	0.0157152	0.118896	0.0332613	0.0218916	0.00294873
	2012	AIDS_InCare	0	0	0	0	0	0	0	0	0	0	0	0	0	0	0	0	0	0	0	0.1231	0.432907	0	0	0.0588055	0.385187	1		19	2023	0.00662481	0.00154235	0.00423231	0.0060345	0.00512017	0.00394452	0.022997	0.00689382	0.015968	0.0193042	0.0186205	0.0125202	0.0188786	0.0113199	0.124565	0.0374033	0.0184566	0.00251274
	2012	AIDS_ART1ear	0	0	0	0	0	0	0	0	0	0	0	0	0	0	0	0	0	0	0	0	0	0.82049	0	0.0317053	0.147805	1
	2012	AIDS_ART1late	0	0	0	0	0	0	0	0	0	0	0	0	0	0	0	0	0	0	0	0	0	0.932853	0.0305939	0.0107977	0.0257552	1
	2012	AIDS_ART2	0	0	0	0	0	0	0	0	0	0	0	0	0	0	0	0	0	0	0	0	0	0	0.878342	0.0274461	0.0942122	1
	2012	AIDS_LTFU	0	0	0	0	0	0	0	0	0	0	0	0	0	0	0	0	0	0	0	0	0.1818	0	0.1919	0.215785	0.410515	1
	2012	AIDS_DEAD	0	0	0	0	0	0	0	0	0	0	0	0	0	0	0	0	0	0	0	0	0	0	0	0	0	0
	TRANSITION PROBABILITY MATRIX																													PROPORTION OF 2013 POPULATION IN EACH STATE
	2013		Asympt_Early_NoCare	Asympt_Early_InCare	Asympt_Early_ART1	Asympt_Early_ART2	Asympt_Early_LTFU	Asympt_Early_Dead	Asympt_Late_NoCare	Asympt_Late_InCare	Asympt_Late_ART1	Asympt_Late_ART2	Asympt_Late_LTFU	Asympt_Late_Dead	Int_NoCare	Int_InCare	Int_ART1	Int_ART2	Int_LTFU	Int_Dead	AIDS_NoCare	AIDS_InCare	AIDS_ART1ear	AIDS_ART1late	AIDS_ART2	AIDS_LTFU	AIDS_DEAD	Total		Period	Year	Asympt_Early_NoCare	Asympt_Early_InCare	Asympt_Early_ART1	Asympt_Early_ART2	Asympt_Early_LTFU	Asympt_Early_Dead	Asympt_Late_NoCare	Asympt_Late_InCare	Asympt_Late_ART1	Asympt_Late_ART2	Asympt_Late_LTFU	Asympt_Late_Dead	Int_NoCare	Int_InCare	Int_ART1	Int_ART2	Int_LTFU	Int_Dead
	2013	Asympt_Early_NoCare	0.63376	0.0740274	0	0	0	0.018185	0.2	0.0740274	0	0	0	0	0	0	0	0	0	0	0	0	0	0	0	0	0	1		0	2004	0	0	0	0	0	0	0	0	0	0	0	0	0	0	0	0	0	0
	2013	Asympt_Early_InCare	0	0.315942	0.1222	0	0.306795	0.0170631	0	0.2	0.038	0	0	0	0	0	0	0	0	0	0	0	0	0	0	0	0	1		1	2005	0	0	0	0	0	0	0	0	0	0	0	0	0	0	0	0	0	0
	2013	Asympt_Early_ART1	0	0	0.4243	0.2121	0.1616	0.202	0	0	0	0	0	0	0	0	0	0	0	0	0	0	0	0	0	0	0	1		2	2006	0	0	0	0	0	0	0	0	0	0	0	0	0	0	0	0	0	0
	2013	Asympt_Early_ART2	0	0	0	0.4243	0.2626	0.3131	0	0	0	0	0	0	0	0	0	0	0	0	0	0	0	0	0	0	0	1		3	2007	0	0	0	0	0	0	0	0	0	0	0	0	0	0	0	0	0	0
	2013	Asympt_Early_LTFU	0	0	0.2223	0.2224	0.205815	0.018185	0	0	0.1313	0	0.2	0	0	0	0	0	0	0	0	0	0	0	0	0	0	1		4	2008	0	0	0	0	0	0	0	0	0	0	0	0	0	0	0	0	0	0
	2013	Asympt_Early_Dead	0	0	0	0	0	0	0	0	0	0	0	0	0	0	0	0	0	0	0	0	0	0	0	0	0	0		5	2009	0	0	0	0	0	0	0	0	0	0	0	0	0	0	0	0	0	0
	2013	Asympt_Late_NoCare	0	0	0	0	0	0	0.63376	0.0740274	0	0	0	0.018185	0.2	0.0740274	0	0	0	0	0	0	0	0	0	0	0	1		6	2010	0	0	0	0	0	0	0	0	0	0	0	0	0	0	0	0	0	0
	2013	Asympt_Late_InCare	0	0	0	0	0	0	0	0.315942	0.1222	0	0.306795	0.0170631	0	0.2	0.038	0	0	0	0	0	0	0	0	0	0	1		7	2011	0	0	0	0	0	0	0	0	0	0	0	0	0	0	0	0	0	0
	2013	Asympt_Late_ART1	0	0	0	0	0	0	0	0	0.4243	0.2121	0.1616	0.202	0	0	0	0	0	0	0	0	0	0	0	0	0	1		8	2012	0	0	0	0	0	0	0	0	0	0	0	0	0	0	0	0	0	0
	2013	Asympt_Late_ART2	0	0	0	0	0	0	0	0	0	0.4243	0.2626	0.3131	0	0	0	0	0	0	0	0	0	0	0	0	0	1		9	2013	1	0	0	0	0	0	0	0	0	0	0	0	0	0	0	0	0	0
	2013	Asympt_Late_LTFU	0	0	0	0	0	0	0	0	0.2223	0.2224	0.205815	0.018185	0	0	0.1313	0	0.2	0	0	0	0	0	0	0	0	1		10	2014	0.63376	0.0740274	0	0	0	0.018185	0.2	0.0740274	0	0	0	0	0	0	0	0	0	0
	2013	Asympt_Late_Dead	0	0	0	0	0	0	0	0	0	0	0	0	0	0	0	0	0	0	0	0	0	0	0	0	0	0		11	2015	0.401652	0.070304	0.00904615	0	0.0227113	0.0127881	0.253504	0.099915	0.0118592	0	0.0227113	0.00490015	0.04	0.029611	0.00281304	0	0	0
	2013	Int_NoCare	0	0	0	0	0	0	0	0	0	0	0	0	0.474705	0.0987032	0	0	0	0.0278885	0.3	0.0987032	0	0	0	0	0	1		12	2016	0.254551	0.0519452	0.0174781	0.00696968	0.0277051	0.010744	0.240991	0.0941276	0.0279437	0.00756632	0.0417865	0.0091234	0.069689	0.0508072	0.0133165	2.43673e-05	0.00998658	0.00190463
	2013	Int_InCare	0	0	0	0	0	0	0	0	0	0	0	0	0	0.273881	0.128456	0	0.182495	0.0261679	0	0.3	0.089	0	0	0	0	1		13	2017	0.161324	0.0352554	0.0199225	0.012826	0.0262934	0.011732	0.203641	0.0768116	0.0382596	0.0184306	0.0495218	0.0147621	0.0812799	0.0574591	0.030146	0.00185394	0.0218002	0.00361902
	2013	Int_ART1	0	0	0	0	0	0	0	0	0	0	0	0	0	0	0.971895	0.00866226	0.0143855	0.00505717	0	0	0	0	0	0	0	1		14	2018	0.102241	0.0230811	0.0186064	0.0155153	0.0228153	0.0120536	0.161324	0.0583365	0.0414207	0.0269486	0.0500391	0.0194135	0.0793121	0.0541969	0.0496237	0.00582212	0.0295365	0.00454017
	2013	Int_ART2	0	0	0	0	0	0	0	0	0	0	0	0	0	0	0	0.980557	0.0143855	0.00505717	0	0	0	0	0	0	0	1		15	2019	0.0647962	0.0148609	0.015787	0.0156037	0.018858	0.0112843	0.122689	0.0425582	0.0396999	0.0313483	0.0465295	0.0216436	0.0699147	0.0462815	0.0687509	0.0112102	0.0324643	0.00473425
	2013	Int_LTFU	0	0	0	0	0	0	0	0	0	0	0	0	0	0	0.1616	0.1717	0.398428	0.0278885	0	0	0	0	0	0.240383	0	1		16	2020	0.0410652	0.00949187	0.0127066	0.0141631	0.0150892	0.00984932	0.0907146	0.0302971	0.0354296	0.0320696	0.0410523	0.021638	0.0577267	0.0371704	0.0857366	0.0171619	0.031837	0.00447067
	2013	Int_Dead	0	0	0	0	0	0	0	0	0	0	0	0	0	0	0	0	0	0	0	0	0	0	0	0	0	0		17	2021	0.0260255	0.00603883	0.00990564	0.0120603	0.0117903	0.00818432	0.0657044	0.0212258	0.0302029	0.0302518	0.0349089	0.0201109	0.0455461	0.0286529	0.0997881	0.0230373	0.0291589	0.00399085
	2013	AIDS_NoCare	0	0	0	0	0	0	0	0	0	0	0	0	0	0	0	0	0	0	0.0690575	0.46884	0.0515874	0	0	0	0.410515	1		18	2022	0.0164939	0.00383452	0.00756188	0.00984033	0.00904708	0.00656774	0.0468459	0.0147044	0.0249467	0.0270056	0.0288797	0.0177647	0.0347618	0.0214521	0.110766	0.0284604	0.0255954	0.00345435
	2013	AIDS_InCare	0	0	0	0	0	0	0	0	0	0	0	0	0	0	0	0	0	0	0	0.1231	0.432907	0	0	0.0588055	0.385187	1		19	2023	0.0104532	0.00243249	0.00568825	0.0077912	0.00684451	0.0051384	0.0329878	0.0101015	0.0201353	0.0231725	0.0233876	0.0151227	0.0258708	0.0157152	0.118896	0.0332613	0.0218916	0.00294873
	2013	AIDS_ART1ear	0	0	0	0	0	0	0	0	0	0	0	0	0	0	0	0	0	0	0	0	0	0.82049	0	0.0317053	0.147805	1
	2013	AIDS_ART1late	0	0	0	0	0	0	0	0	0	0	0	0	0	0	0	0	0	0	0	0	0	0.932853	0.0305939	0.0107977	0.0257552	1
	2013	AIDS_ART2	0	0	0	0	0	0	0	0	0	0	0	0	0	0	0	0	0	0	0	0	0	0	0.878342	0.0274461	0.0942122	1
	2013	AIDS_LTFU	0	0	0	0	0	0	0	0	0	0	0	0	0	0	0	0	0	0	0	0	0.2121	0	0.2323	0.145085	0.410515	1
	2013	AIDS_DEAD	0	0	0	0	0	0	0	0	0	0	0	0	0	0	0	0	0	0	0	0	0	0	0	0	0	0
																														PROPORTION OF 2014 POPULATION IN EACH STATE
																														Period	Year	Asympt_Early_NoCare	Asympt_Early_InCare	Asympt_Early_ART1	Asympt_Early_ART2	Asympt_Early_LTFU	Asympt_Early_Dead	Asympt_Late_NoCare	Asympt_Late_InCare	Asympt_Late_ART1	Asympt_Late_ART2	Asympt_Late_LTFU	Asympt_Late_Dead	Int_NoCare	Int_InCare	Int_ART1	Int_ART2	Int_LTFU	Int_Dead
																														0	2004	0	0	0	0	0	0	0	0	0	0	0	0	0	0	0	0	0	0
																														1	2005	0	0	0	0	0	0	0	0	0	0	0	0	0	0	0	0	0	0
																														2	2006	0	0	0	0	0	0	0	0	0	0	0	0	0	0	0	0	0	0
																														3	2007	0	0	0	0	0	0	0	0	0	0	0	0	0	0	0	0	0	0
																														4	2008	0	0	0	0	0	0	0	0	0	0	0	0	0	0	0	0	0	0
																														5	2009	0	0	0	0	0	0	0	0	0	0	0	0	0	0	0	0	0	0
																														6	2010	0	0	0	0	0	0	0	0	0	0	0	0	0	0	0	0	0	0
																														7	2011	0	0	0	0	0	0	0	0	0	0	0	0	0	0	0	0	0	0
																														8	2012	0	0	0	0	0	0	0	0	0	0	0	0	0	0	0	0	0	0
																														9	2013	0	0	0	0	0	0	0	0	0	0	0	0	0	0	0	0	0	0
																														10	2014	1	0	0	0	0	0	0	0	0	0	0	0	0	0	0	0	0	0
																														11	2015	0.63376	0.0740274	0	0	0	0.018185	0.2	0.0740274	0	0	0	0	0	0	0	0	0	0
																														12	2016	0.401652	0.070304	0.00904615	0	0.0227113	0.0127881	0.253504	0.099915	0.0118592	0	0.0227113	0.00490015	0.04	0.029611	0.00281304	0	0	0
																														13	2017	0.254551	0.0519452	0.0174781	0.00696968	0.0277051	0.010744	0.240991	0.0941276	0.0279437	0.00756632	0.0417865	0.0091234	0.069689	0.0508072	0.0133165	2.43673e-05	0.00998658	0.00190463
																														14	2018	0.161324	0.0352554	0.0199225	0.012826	0.0262934	0.011732	0.203641	0.0768116	0.0382596	0.0184306	0.0495218	0.0147621	0.0812799	0.0574591	0.030146	0.00185394	0.0218002	0.00361902
																														15	2019	0.102241	0.0230811	0.0186064	0.0155153	0.0228153	0.0120536	0.161324	0.0583365	0.0414207	0.0269486	0.0500391	0.0194135	0.0793121	0.0541969	0.0496237	0.00582212	0.0295365	0.00454017
																														16	2020	0.0647962	0.0148609	0.015787	0.0156037	0.018858	0.0112843	0.122689	0.0425582	0.0396999	0.0313483	0.0465295	0.0216436	0.0699147	0.0462815	0.0687509	0.0112102	0.0324643	0.00473425
																														17	2021	0.0410652	0.00949187	0.0127066	0.0141631	0.0150892	0.00984932	0.0907146	0.0302971	0.0354296	0.0320696	0.0410523	0.021638	0.0577267	0.0371704	0.0857366	0.0171619	0.031837	0.00447067
																														18	2022	0.0260255	0.00603883	0.00990564	0.0120603	0.0117903	0.00818432	0.0657044	0.0212258	0.0302029	0.0302518	0.0349089	0.0201109	0.0455461	0.0286529	0.0997881	0.0230373	0.0291589	0.00399085
																														19	2023	0.0164939	0.00383452	0.00756188	0.00984033	0.00904708	0.00656774	0.0468459	0.0147044	0.0249467	0.0270056	0.0288797	0.0177647	0.0347618	0.0214521	0.110766	0.0284604	0.0255954	0.00345435
																														PROPORTION OF 2015 POPULATION IN EACH STATE
																														Period	Year	Asympt_Early_NoCare	Asympt_Early_InCare	Asympt_Early_ART1	Asympt_Early_ART2	Asympt_Early_LTFU	Asympt_Early_Dead	Asympt_Late_NoCare	Asympt_Late_InCare	Asympt_Late_ART1	Asympt_Late_ART2	Asympt_Late_LTFU	Asympt_Late_Dead	Int_NoCare	Int_InCare	Int_ART1	Int_ART2	Int_LTFU	Int_Dead
																														0	2004	0	0	0	0	0	0	0	0	0	0	0	0	0	0	0	0	0	0
																														1	2005	0	0	0	0	0	0	0	0	0	0	0	0	0	0	0	0	0	0
																														2	2006	0	0	0	0	0	0	0	0	0	0	0	0	0	0	0	0	0	0
																														3	2007	0	0	0	0	0	0	0	0	0	0	0	0	0	0	0	0	0	0
																														4	2008	0	0	0	0	0	0	0	0	0	0	0	0	0	0	0	0	0	0
																														5	2009	0	0	0	0	0	0	0	0	0	0	0	0	0	0	0	0	0	0
																														6	2010	0	0	0	0	0	0	0	0	0	0	0	0	0	0	0	0	0	0
																														7	2011	0	0	0	0	0	0	0	0	0	0	0	0	0	0	0	0	0	0
																														8	2012	0	0	0	0	0	0	0	0	0	0	0	0	0	0	0	0	0	0
																														9	2013	0	0	0	0	0	0	0	0	0	0	0	0	0	0	0	0	0	0
																														10	2014	0	0	0	0	0	0	0	0	0	0	0	0	0	0	0	0	0	0
																														11	2015	1	0	0	0	0	0	0	0	0	0	0	0	0	0	0	0	0	0
																														12	2016	0.63376	0.0740274	0	0	0	0.018185	0.2	0.0740274	0	0	0	0	0	0	0	0	0	0
																														13	2017	0.401652	0.070304	0.00904615	0	0.0227113	0.0127881	0.253504	0.099915	0.0118592	0	0.0227113	0.00490015	0.04	0.029611	0.00281304	0	0	0
																														14	2018	0.254551	0.0519452	0.0174781	0.00696968	0.0277051	0.010744	0.240991	0.0941276	0.0279437	0.00756632	0.0417865	0.0091234	0.069689	0.0508072	0.0133165	2.43673e-05	0.00998658	0.00190463
																														15	2019	0.161324	0.0352554	0.0199225	0.012826	0.0262934	0.011732	0.203641	0.0768116	0.0382596	0.0184306	0.0495218	0.0147621	0.0812799	0.0574591	0.030146	0.00185394	0.0218002	0.00361902
																														16	2020	0.102241	0.0230811	0.0186064	0.0155153	0.0228153	0.0120536	0.161324	0.0583365	0.0414207	0.0269486	0.0500391	0.0194135	0.0793121	0.0541969	0.0496237	0.00582212	0.0295365	0.00454017
																														17	2021	0.0647962	0.0148609	0.015787	0.0156037	0.018858	0.0112843	0.122689	0.0425582	0.0396999	0.0313483	0.0465295	0.0216436	0.0699147	0.0462815	0.0687509	0.0112102	0.0324643	0.00473425
																														18	2022	0.0410652	0.00949187	0.0127066	0.0141631	0.0150892	0.00984932	0.0907146	0.0302971	0.0354296	0.0320696	0.0410523	0.021638	0.0577267	0.0371704	0.0857366	0.0171619	0.031837	0.00447067
																														19	2023	0.0260255	0.00603883	0.00990564	0.0120603	0.0117903	0.00818432	0.0657044	0.0212258	0.0302029	0.0302518	0.0349089	0.0201109	0.0455461	0.0286529	0.0997881	0.0230373	0.0291589	0.00399085
																														PROPORTION OF 2016 POPULATION IN EACH STATE
																														Period	Year	Asympt_Early_NoCare	Asympt_Early_InCare	Asympt_Early_ART1	Asympt_Early_ART2	Asympt_Early_LTFU	Asympt_Early_Dead	Asympt_Late_NoCare	Asympt_Late_InCare	Asympt_Late_ART1	Asympt_Late_ART2	Asympt_Late_LTFU	Asympt_Late_Dead	Int_NoCare	Int_InCare	Int_ART1	Int_ART2	Int_LTFU	Int_Dead
																														0	2004	0	0	0	0	0	0	0	0	0	0	0	0	0	0	0	0	0	0
																														1	2005	0	0	0	0	0	0	0	0	0	0	0	0	0	0	0	0	0	0
																														2	2006	0	0	0	0	0	0	0	0	0	0	0	0	0	0	0	0	0	0
																														3	2007	0	0	0	0	0	0	0	0	0	0	0	0	0	0	0	0	0	0
																														4	2008	0	0	0	0	0	0	0	0	0	0	0	0	0	0	0	0	0	0
																														5	2009	0	0	0	0	0	0	0	0	0	0	0	0	0	0	0	0	0	0
																														6	2010	0	0	0	0	0	0	0	0	0	0	0	0	0	0	0	0	0	0
																														7	2011	0	0	0	0	0	0	0	0	0	0	0	0	0	0	0	0	0	0
																														8	2012	0	0	0	0	0	0	0	0	0	0	0	0	0	0	0	0	0	0
																														9	2013	0	0	0	0	0	0	0	0	0	0	0	0	0	0	0	0	0	0
																														10	2014	0	0	0	0	0	0	0	0	0	0	0	0	0	0	0	0	0	0
																														11	2015	0	0	0	0	0	0	0	0	0	0	0	0	0	0	0	0	0	0
																														12	2016	1	0	0	0	0	0	0	0	0	0	0	0	0	0	0	0	0	0
																														13	2017	0.63376	0.0740274	0	0	0	0.018185	0.2	0.0740274	0	0	0	0	0	0	0	0	0	0
																														14	2018	0.401652	0.070304	0.00904615	0	0.0227113	0.0127881	0.253504	0.099915	0.0118592	0	0.0227113	0.00490015	0.04	0.029611	0.00281304	0	0	0
																														15	2019	0.254551	0.0519452	0.0174781	0.00696968	0.0277051	0.010744	0.240991	0.0941276	0.0279437	0.00756632	0.0417865	0.0091234	0.069689	0.0508072	0.0133165	2.43673e-05	0.00998658	0.00190463
																														16	2020	0.161324	0.0352554	0.0199225	0.012826	0.0262934	0.011732	0.203641	0.0768116	0.0382596	0.0184306	0.0495218	0.0147621	0.0812799	0.0574591	0.030146	0.00185394	0.0218002	0.00361902
																														17	2021	0.102241	0.0230811	0.0186064	0.0155153	0.0228153	0.0120536	0.161324	0.0583365	0.0414207	0.0269486	0.0500391	0.0194135	0.0793121	0.0541969	0.0496237	0.00582212	0.0295365	0.00454017
																														18	2022	0.0647962	0.0148609	0.015787	0.0156037	0.018858	0.0112843	0.122689	0.0425582	0.0396999	0.0313483	0.0465295	0.0216436	0.0699147	0.0462815	0.0687509	0.0112102	0.0324643	0.00473425
																														19	2023	0.0410652	0.00949187	0.0127066	0.0141631	0.0150892	0.00984932	0.0907146	0.0302971	0.0354296	0.0320696	0.0410523	0.021638	0.0577267	0.0371704	0.0857366	0.0171619	0.031837	0.00447067
																														PROPORTION OF 2017 POPULATION IN EACH STATE
																														Period	Year	Asympt_Early_NoCare	Asympt_Early_InCare	Asympt_Early_ART1	Asympt_Early_ART2	Asympt_Early_LTFU	Asympt_Early_Dead	Asympt_Late_NoCare	Asympt_Late_InCare	Asympt_Late_ART1	Asympt_Late_ART2	Asympt_Late_LTFU	Asympt_Late_Dead	Int_NoCare	Int_InCare	Int_ART1	Int_ART2	Int_LTFU	Int_Dead
																														0	2004	0	0	0	0	0	0	0	0	0	0	0	0	0	0	0	0	0	0
																														1	2005	0	0	0	0	0	0	0	0	0	0	0	0	0	0	0	0	0	0
																														2	2006	0	0	0	0	0	0	0	0	0	0	0	0	0	0	0	0	0	0
																														3	2007	0	0	0	0	0	0	0	0	0	0	0	0	0	0	0	0	0	0
																														4	2008	0	0	0	0	0	0	0	0	0	0	0	0	0	0	0	0	0	0
																														5	2009	0	0	0	0	0	0	0	0	0	0	0	0	0	0	0	0	0	0
																														6	2010	0	0	0	0	0	0	0	0	0	0	0	0	0	0	0	0	0	0
																														7	2011	0	0	0	0	0	0	0	0	0	0	0	0	0	0	0	0	0	0
																														8	2012	0	0	0	0	0	0	0	0	0	0	0	0	0	0	0	0	0	0
																														9	2013	0	0	0	0	0	0	0	0	0	0	0	0	0	0	0	0	0	0
																														10	2014	0	0	0	0	0	0	0	0	0	0	0	0	0	0	0	0	0	0
																														11	2015	0	0	0	0	0	0	0	0	0	0	0	0	0	0	0	0	0	0
																														12	2016	0	0	0	0	0	0	0	0	0	0	0	0	0	0	0	0	0	0
																														13	2017	1	0	0	0	0	0	0	0	0	0	0	0	0	0	0	0	0	0
																														14	2018	0.63376	0.0740274	0	0	0	0.018185	0.2	0.0740274	0	0	0	0	0	0	0	0	0	0
																														15	2019	0.401652	0.070304	0.00904615	0	0.0227113	0.0127881	0.253504	0.099915	0.0118592	0	0.0227113	0.00490015	0.04	0.029611	0.00281304	0	0	0
																														16	2020	0.254551	0.0519452	0.0174781	0.00696968	0.0277051	0.010744	0.240991	0.0941276	0.0279437	0.00756632	0.0417865	0.0091234	0.069689	0.0508072	0.0133165	2.43673e-05	0.00998658	0.00190463
																														17	2021	0.161324	0.0352554	0.0199225	0.012826	0.0262934	0.011732	0.203641	0.0768116	0.0382596	0.0184306	0.0495218	0.0147621	0.0812799	0.0574591	0.030146	0.00185394	0.0218002	0.00361902
																														18	2022	0.102241	0.0230811	0.0186064	0.0155153	0.0228153	0.0120536	0.161324	0.0583365	0.0414207	0.0269486	0.0500391	0.0194135	0.0793121	0.0541969	0.0496237	0.00582212	0.0295365	0.00454017
																														19	2023	0.0647962	0.0148609	0.015787	0.0156037	0.018858	0.0112843	0.122689	0.0425582	0.0396999	0.0313483	0.0465295	0.0216436	0.0699147	0.0462815	0.0687509	0.0112102	0.0324643	0.00473425
																														PROPORTION OF 2018 POPULATION IN EACH STATE
																														Period	Year	Asympt_Early_NoCare	Asympt_Early_InCare	Asympt_Early_ART1	Asympt_Early_ART2	Asympt_Early_LTFU	Asympt_Early_Dead	Asympt_Late_NoCare	Asympt_Late_InCare	Asympt_Late_ART1	Asympt_Late_ART2	Asympt_Late_LTFU	Asympt_Late_Dead	Int_NoCare	Int_InCare	Int_ART1	Int_ART2	Int_LTFU	Int_Dead
																														0	2004	0	0	0	0	0	0	0	0	0	0	0	0	0	0	0	0	0	0
																														1	2005	0	0	0	0	0	0	0	0	0	0	0	0	0	0	0	0	0	0
																														2	2006	0	0	0	0	0	0	0	0	0	0	0	0	0	0	0	0	0	0
																														3	2007	0	0	0	0	0	0	0	0	0	0	0	0	0	0	0	0	0	0
																														4	2008	0	0	0	0	0	0	0	0	0	0	0	0	0	0	0	0	0	0
																														5	2009	0	0	0	0	0	0	0	0	0	0	0	0	0	0	0	0	0	0
																														6	2010	0	0	0	0	0	0	0	0	0	0	0	0	0	0	0	0	0	0
																														7	2011	0	0	0	0	0	0	0	0	0	0	0	0	0	0	0	0	0	0
																														8	2012	0	0	0	0	0	0	0	0	0	0	0	0	0	0	0	0	0	0
																														9	2013	0	0	0	0	0	0	0	0	0	0	0	0	0	0	0	0	0	0
																														10	2014	0	0	0	0	0	0	0	0	0	0	0	0	0	0	0	0	0	0
																														11	2015	0	0	0	0	0	0	0	0	0	0	0	0	0	0	0	0	0	0
																														12	2016	0	0	0	0	0	0	0	0	0	0	0	0	0	0	0	0	0	0
																														13	2017	0	0	0	0	0	0	0	0	0	0	0	0	0	0	0	0	0	0
																														14	2018	1	0	0	0	0	0	0	0	0	0	0	0	0	0	0	0	0	0
																														15	2019	0.63376	0.0740274	0	0	0	0.018185	0.2	0.0740274	0	0	0	0	0	0	0	0	0	0
																														16	2020	0.401652	0.070304	0.00904615	0	0.0227113	0.0127881	0.253504	0.099915	0.0118592	0	0.0227113	0.00490015	0.04	0.029611	0.00281304	0	0	0
																														17	2021	0.254551	0.0519452	0.0174781	0.00696968	0.0277051	0.010744	0.240991	0.0941276	0.0279437	0.00756632	0.0417865	0.0091234	0.069689	0.0508072	0.0133165	2.43673e-05	0.00998658	0.00190463
																														18	2022	0.161324	0.0352554	0.0199225	0.012826	0.0262934	0.011732	0.203641	0.0768116	0.0382596	0.0184306	0.0495218	0.0147621	0.0812799	0.0574591	0.030146	0.00185394	0.0218002	0.00361902
																														19	2023	0.102241	0.0230811	0.0186064	0.0155153	0.0228153	0.0120536	0.161324	0.0583365	0.0414207	0.0269486	0.0500391	0.0194135	0.0793121	0.0541969	0.0496237	0.00582212	0.0295365	0.00454017
																														PROPORTION OF 2019 POPULATION IN EACH STATE
																														Period	Year	Asympt_Early_NoCare	Asympt_Early_InCare	Asympt_Early_ART1	Asympt_Early_ART2	Asympt_Early_LTFU	Asympt_Early_Dead	Asympt_Late_NoCare	Asympt_Late_InCare	Asympt_Late_ART1	Asympt_Late_ART2	Asympt_Late_LTFU	Asympt_Late_Dead	Int_NoCare	Int_InCare	Int_ART1	Int_ART2	Int_LTFU	Int_Dead
																														0	2004	0	0	0	0	0	0	0	0	0	0	0	0	0	0	0	0	0	0
																														1	2005	0	0	0	0	0	0	0	0	0	0	0	0	0	0	0	0	0	0
																														2	2006	0	0	0	0	0	0	0	0	0	0	0	0	0	0	0	0	0	0
																														3	2007	0	0	0	0	0	0	0	0	0	0	0	0	0	0	0	0	0	0
																														4	2008	0	0	0	0	0	0	0	0	0	0	0	0	0	0	0	0	0	0
																														5	2009	0	0	0	0	0	0	0	0	0	0	0	0	0	0	0	0	0	0
																														6	2010	0	0	0	0	0	0	0	0	0	0	0	0	0	0	0	0	0	0
																														7	2011	0	0	0	0	0	0	0	0	0	0	0	0	0	0	0	0	0	0
																														8	2012	0	0	0	0	0	0	0	0	0	0	0	0	0	0	0	0	0	0
																														9	2013	0	0	0	0	0	0	0	0	0	0	0	0	0	0	0	0	0	0
																														10	2014	0	0	0	0	0	0	0	0	0	0	0	0	0	0	0	0	0	0
																														11	2015	0	0	0	0	0	0	0	0	0	0	0	0	0	0	0	0	0	0
																														12	2016	0	0	0	0	0	0	0	0	0	0	0	0	0	0	0	0	0	0
																														13	2017	0	0	0	0	0	0	0	0	0	0	0	0	0	0	0	0	0	0
																														14	2018	0	0	0	0	0	0	0	0	0	0	0	0	0	0	0	0	0	0
																														15	2019	1	0	0	0	0	0	0	0	0	0	0	0	0	0	0	0	0	0
																														16	2020	0.63376	0.0740274	0	0	0	0.018185	0.2	0.0740274	0	0	0	0	0	0	0	0	0	0
																														17	2021	0.401652	0.070304	0.00904615	0	0.0227113	0.0127881	0.253504	0.099915	0.0118592	0	0.0227113	0.00490015	0.04	0.029611	0.00281304	0	0	0
																														18	2022	0.254551	0.0519452	0.0174781	0.00696968	0.0277051	0.010744	0.240991	0.0941276	0.0279437	0.00756632	0.0417865	0.0091234	0.069689	0.0508072	0.0133165	2.43673e-05	0.00998658	0.00190463
																														19	2023	0.161324	0.0352554	0.0199225	0.012826	0.0262934	0.011732	0.203641	0.0768116	0.0382596	0.0184306	0.0495218	0.0147621	0.0812799	0.0574591	0.030146	0.00185394	0.0218002	0.00361902
																														PROPORTION OF 2020 POPULATION IN EACH STATE
																														Period	Year	Asympt_Early_NoCare	Asympt_Early_InCare	Asympt_Early_ART1	Asympt_Early_ART2	Asympt_Early_LTFU	Asympt_Early_Dead	Asympt_Late_NoCare	Asympt_Late_InCare	Asympt_Late_ART1	Asympt_Late_ART2	Asympt_Late_LTFU	Asympt_Late_Dead	Int_NoCare	Int_InCare	Int_ART1	Int_ART2	Int_LTFU	Int_Dead
																														0	2004	0	0	0	0	0	0	0	0	0	0	0	0	0	0	0	0	0	0
																														1	2005	0	0	0	0	0	0	0	0	0	0	0	0	0	0	0	0	0	0
																														2	2006	0	0	0	0	0	0	0	0	0	0	0	0	0	0	0	0	0	0
																														3	2007	0	0	0	0	0	0	0	0	0	0	0	0	0	0	0	0	0	0
																														4	2008	0	0	0	0	0	0	0	0	0	0	0	0	0	0	0	0	0	0
																														5	2009	0	0	0	0	0	0	0	0	0	0	0	0	0	0	0	0	0	0
																														6	2010	0	0	0	0	0	0	0	0	0	0	0	0	0	0	0	0	0	0
																														7	2011	0	0	0	0	0	0	0	0	0	0	0	0	0	0	0	0	0	0
																														8	2012	0	0	0	0	0	0	0	0	0	0	0	0	0	0	0	0	0	0
																														9	2013	0	0	0	0	0	0	0	0	0	0	0	0	0	0	0	0	0	0
																														10	2014	0	0	0	0	0	0	0	0	0	0	0	0	0	0	0	0	0	0
																														11	2015	0	0	0	0	0	0	0	0	0	0	0	0	0	0	0	0	0	0
																														12	2016	0	0	0	0	0	0	0	0	0	0	0	0	0	0	0	0	0	0
																														13	2017	0	0	0	0	0	0	0	0	0	0	0	0	0	0	0	0	0	0
																														14	2018	0	0	0	0	0	0	0	0	0	0	0	0	0	0	0	0	0	0
																														15	2019	0	0	0	0	0	0	0	0	0	0	0	0	0	0	0	0	0	0
																														16	2020	1	0	0	0	0	0	0	0	0	0	0	0	0	0	0	0	0	0
																														17	2021	0.63376	0.0740274	0	0	0	0.018185	0.2	0.0740274	0	0	0	0	0	0	0	0	0	0
																														18	2022	0.401652	0.070304	0.00904615	0	0.0227113	0.0127881	0.253504	0.099915	0.0118592	0	0.0227113	0.00490015	0.04	0.029611	0.00281304	0	0	0
																														19	2023	0.254551	0.0519452	0.0174781	0.00696968	0.0277051	0.010744	0.240991	0.0941276	0.0279437	0.00756632	0.0417865	0.0091234	0.069689	0.0508072	0.0133165	2.43673e-05	0.00998658	0.00190463
																														PROPORTION OF 2021 POPULATION IN EACH STATE
																														Period	Year	Asympt_Early_NoCare	Asympt_Early_InCare	Asympt_Early_ART1	Asympt_Early_ART2	Asympt_Early_LTFU	Asympt_Early_Dead	Asympt_Late_NoCare	Asympt_Late_InCare	Asympt_Late_ART1	Asympt_Late_ART2	Asympt_Late_LTFU	Asympt_Late_Dead	Int_NoCare	Int_InCare	Int_ART1	Int_ART2	Int_LTFU	Int_Dead
																														0	2004	0	0	0	0	0	0	0	0	0	0	0	0	0	0	0	0	0	0
																														1	2005	0	0	0	0	0	0	0	0	0	0	0	0	0	0	0	0	0	0
																														2	2006	0	0	0	0	0	0	0	0	0	0	0	0	0	0	0	0	0	0
																														3	2007	0	0	0	0	0	0	0	0	0	0	0	0	0	0	0	0	0	0
																														4	2008	0	0	0	0	0	0	0	0	0	0	0	0	0	0	0	0	0	0
																														5	2009	0	0	0	0	0	0	0	0	0	0	0	0	0	0	0	0	0	0
																														6	2010	0	0	0	0	0	0	0	0	0	0	0	0	0	0	0	0	0	0
																														7	2011	0	0	0	0	0	0	0	0	0	0	0	0	0	0	0	0	0	0
																														8	2012	0	0	0	0	0	0	0	0	0	0	0	0	0	0	0	0	0	0
																														9	2013	0	0	0	0	0	0	0	0	0	0	0	0	0	0	0	0	0	0
																														10	2014	0	0	0	0	0	0	0	0	0	0	0	0	0	0	0	0	0	0
																														11	2015	0	0	0	0	0	0	0	0	0	0	0	0	0	0	0	0	0	0
																														12	2016	0	0	0	0	0	0	0	0	0	0	0	0	0	0	0	0	0	0
																														13	2017	0	0	0	0	0	0	0	0	0	0	0	0	0	0	0	0	0	0
																														14	2018	0	0	0	0	0	0	0	0	0	0	0	0	0	0	0	0	0	0
																														15	2019	0	0	0	0	0	0	0	0	0	0	0	0	0	0	0	0	0	0
																														16	2020	0	0	0	0	0	0	0	0	0	0	0	0	0	0	0	0	0	0
																														17	2021	1	0	0	0	0	0	0	0	0	0	0	0	0	0	0	0	0	0
																														18	2022	0.63376	0.0740274	0	0	0	0.018185	0.2	0.0740274	0	0	0	0	0	0	0	0	0	0
																														19	2023	0.401652	0.070304	0.00904615	0	0.0227113	0.0127881	0.253504	0.099915	0.0118592	0	0.0227113	0.00490015	0.04	0.029611	0.00281304	0	0	0
																														PROPORTION OF 2022 POPULATION IN EACH STATE
																														Period	Year	Asympt_Early_NoCare	Asympt_Early_InCare	Asympt_Early_ART1	Asympt_Early_ART2	Asympt_Early_LTFU	Asympt_Early_Dead	Asympt_Late_NoCare	Asympt_Late_InCare	Asympt_Late_ART1	Asympt_Late_ART2	Asympt_Late_LTFU	Asympt_Late_Dead	Int_NoCare	Int_InCare	Int_ART1	Int_ART2	Int_LTFU	Int_Dead
																														0	2004	0	0	0	0	0	0	0	0	0	0	0	0	0	0	0	0	0	0
																														1	2005	0	0	0	0	0	0	0	0	0	0	0	0	0	0	0	0	0	0
																														2	2006	0	0	0	0	0	0	0	0	0	0	0	0	0	0	0	0	0	0
																														3	2007	0	0	0	0	0	0	0	0	0	0	0	0	0	0	0	0	0	0
																														4	2008	0	0	0	0	0	0	0	0	0	0	0	0	0	0	0	0	0	0
																														5	2009	0	0	0	0	0	0	0	0	0	0	0	0	0	0	0	0	0	0
																														6	2010	0	0	0	0	0	0	0	0	0	0	0	0	0	0	0	0	0	0
																														7	2011	0	0	0	0	0	0	0	0	0	0	0	0	0	0	0	0	0	0
																														8	2012	0	0	0	0	0	0	0	0	0	0	0	0	0	0	0	0	0	0
																														9	2013	0	0	0	0	0	0	0	0	0	0	0	0	0	0	0	0	0	0
																														10	2014	0	0	0	0	0	0	0	0	0	0	0	0	0	0	0	0	0	0
																														11	2015	0	0	0	0	0	0	0	0	0	0	0	0	0	0	0	0	0	0
																														12	2016	0	0	0	0	0	0	0	0	0	0	0	0	0	0	0	0	0	0
																														13	2017	0	0	0	0	0	0	0	0	0	0	0	0	0	0	0	0	0	0
																														14	2018	0	0	0	0	0	0	0	0	0	0	0	0	0	0	0	0	0	0
																														15	2019	0	0	0	0	0	0	0	0	0	0	0	0	0	0	0	0	0	0
																														16	2020	0	0	0	0	0	0	0	0	0	0	0	0	0	0	0	0	0	0
																														17	2021	0	0	0	0	0	0	0	0	0	0	0	0	0	0	0	0	0	0
																														18	2022	1	0	0	0	0	0	0	0	0	0	0	0	0	0	0	0	0	0
																														19	2023	0.63376	0.0740274	0	0	0	0.018185	0.2	0.0740274	0	0	0	0	0	0	0	0	0	0
																														PROPORTION OF 2023 POPULATION IN EACH STATE
																														Period	Year	Asympt_Early_NoCare	Asympt_Early_InCare	Asympt_Early_ART1	Asympt_Early_ART2	Asympt_Early_LTFU	Asympt_Early_Dead	Asympt_Late_NoCare	Asympt_Late_InCare	Asympt_Late_ART1	Asympt_Late_ART2	Asympt_Late_LTFU	Asympt_Late_Dead	Int_NoCare	Int_InCare	Int_ART1	Int_ART2	Int_LTFU	Int_Dead
																														0	2004	0	0	0	0	0	0	0	0	0	0	0	0	0	0	0	0	0	0
																														1	2005	0	0	0	0	0	0	0	0	0	0	0	0	0	0	0	0	0	0
																														2	2006	0	0	0	0	0	0	0	0	0	0	0	0	0	0	0	0	0	0
																														3	2007	0	0	0	0	0	0	0	0	0	0	0	0	0	0	0	0	0	0
																														4	2008	0	0	0	0	0	0	0	0	0	0	0	0	0	0	0	0	0	0
																														5	2009	0	0	0	0	0	0	0	0	0	0	0	0	0	0	0	0	0	0
																														6	2010	0	0	0	0	0	0	0	0	0	0	0	0	0	0	0	0	0	0
																														7	2011	0	0	0	0	0	0	0	0	0	0	0	0	0	0	0	0	0	0
																														8	2012	0	0	0	0	0	0	0	0	0	0	0	0	0	0	0	0	0	0
																														9	2013	0	0	0	0	0	0	0	0	0	0	0	0	0	0	0	0	0	0
																														10	2014	0	0	0	0	0	0	0	0	0	0	0	0	0	0	0	0	0	0
																														11	2015	0	0	0	0	0	0	0	0	0	0	0	0	0	0	0	0	0	0
																														12	2016	0	0	0	0	0	0	0	0	0	0	0	0	0	0	0	0	0	0
																														13	2017	0	0	0	0	0	0	0	0	0	0	0	0	0	0	0	0	0	0
																														14	2018	0	0	0	0	0	0	0	0	0	0	0	0	0	0	0	0	0	0
																														15	2019	0	0	0	0	0	0	0	0	0	0	0	0	0	0	0	0	0	0
																														16	2020	0	0	0	0	0	0	0	0	0	0	0	0	0	0	0	0	0	0
																														17	2021	0	0	0	0	0	0	0	0	0	0	0	0	0	0	0	0	0	0
																														18	2022	0	0	0	0	0	0	0	0	0	0	0	0	0	0	0	0	0	0
																														19	2023	1	0	0	0	0	0	0	0	0	0	0	0	0	0	0	0	0	0
[truncated: 104 more columns]

## Sheet: Diff (SN-SC)
		2004	2005	2006	2007	2008	2009	2010	2011	2012	2013	2014	2015	2016	2017	2018	2019	2020	2021	2022	2023
Asymptomatic Early
	Not in care	0	0	0	0	0	0	0	0	0	-5969.41	-11126.8	-15602.5	-19499.1	-22899.9	-25873.2	-28475.9	-30756.4	-32756	-34510.1	-36049.3
	In care, off ART	0	0	0	0	0	0	0	0	0	0	-441.9	-963.305	-1459.36	-1904.54	-2296.95	-2641.02	-2942.41	-3206.45	-3437.89	-3640.87
	In care, on ART1	0	0	0	0	0	0	0	0	0	0	0	-54.0002	-170.766	-324.63	-493.766	-664.577	-829.379	-984.102	-1126.82	-1256.87
	In care, on ART2	0	0	0	0	0	0	0	0	0	0	0	0	-41.6048	-127.746	-246.402	-383.74	-528.545	-672.93	-811.83	-942.269
	Lost from care	0	0	0	0	0	0	0	0	0	0	0	0	0	0	0	0	0	0	0	0
	In Care, Off ART	0	0	0	0	0	0	0	0	0	0	0	-135.573	-323.44	-514.293	-690.154	-846.737	-984.525	-1105.35	-1211.22	-1304.02
	In Care, on ART1	0	0	0	0	0	0	0	0	0	0	0	0	-8.72643	-29.3918	-58.5095	-91.8347	-126.297	-160.021	-191.966	-221.603
	In Care, on ART2	0	0	0	0	0	0	0	0	0	0	0	0	0	-10.9254	-35.7948	-72.0723	-115.604	-162.589	-210.175	-256.444
	Subtotal - pre-ART	0	0	0	0	0	0	0	0	0	0	0	-135.573	-323.44	-514.293	-690.154	-846.737	-984.525	-1105.35	-1211.22	-1304.02
	Subtotal - on ART	0	0	0	0	0	0	0	0	0	0	0	0	-8.72643	-40.3172	-94.3043	-163.907	-241.9	-322.61	-402.14	-478.047
	Subtotal lost	0	0	0	0	0	0	0	0	0	0	0	-135.573	-332.167	-554.61	-784.458	-1010.64	-1226.43	-1427.96	-1613.36	-1782.06
	Deaths	0	0	0	0	0	0	0	0	0	0	0	0	0	0	0	0	0	0	0	0
	Not in care	0	0	0	0	0	0	0	0	0	0	-108.554	-202.342	-283.731	-354.593	-416.436	-470.504	-517.835	-559.307	-595.669	-627.567
	In care, off ART	0	0	0	0	0	0	0	0	0	0	0	-7.54018	-16.437	-24.9012	-32.4974	-39.193	-45.064	-50.2066	-54.7119	-58.6611
	ART1	0	0	0	0	0	0	0	0	0	0	0	0	-10.908	-34.4947	-65.5753	-99.7407	-134.245	-167.535	-198.789	-227.617
	ART2	0	0	0	0	0	0	0	0	0	0	0	0	0	-13.0265	-39.9974	-77.1485	-120.149	-165.487	-210.694	-254.184
	Lost from care	0	0	0	0	0	0	0	0	0	0	0	0	0	0	0	0	0	0	0	0
	In Care, Off ART	0	0	0	0	0	0	0	0	0	0	0	0	-2.4654	-5.88178	-9.35244	-12.5505	-15.3979	-17.9036	-20.1008	-22.0261
	In Care, on ART1	0	0	0	0	0	0	0	0	0	0	0	0	0	-0.15869	-0.534491	-1.064	-1.67002	-2.29671	-2.91	-3.4909
	In Care, on ART2	0	0	0	-23.2473	-54.1699	-76.9292	-89.6033	-96.4808	-99.9988	0	0	0	0	0	-0.198679	-0.65093	-1.31064	-2.10226	-2.95668	-3.82203
	Subtotal lost	0	0	0	-23.2473	-54.1699	-76.9292	-89.6033	-96.4808	-99.9988	0	0	0	-2.4654	-6.04047	-10.0856	-14.2654	-18.3786	-22.3026	-25.9675	-29.339
	Subtotal - This period	0	69.4203	70.8448	62.941	57.3876	57.0343	56.443	55.1306	53.3133	51.4292	-67.5212	-173.239	-277.002	-394.645	-523.33	-656.265	-787.586	-913.272	-1030.92	-1139.31
Asymptomatic Late		0	0	0	0	0	0	0	0	0	0	0	0	0	0	0	0	0	0	0	0
	Not in care	0	0	-5463.82	-10288.6	-12883.7	-14041.9	-13577.8	-13771.6	-13719.9	-12812.9	-14125.4	-15180.7	-17480	-19698.7	-21773.7	-23676.2	-25397.9	-26942.3	-28319.1	-29541.4
	In care, off ART	0	0	0	-404.473	-893.92	-1246.1	-1447.01	-1478.36	-1502.96	-1490.5	-1861.32	-2545.81	-3275.79	-4064.3	-4818.46	-5508.91	-6129.38	-6681.97	-7171.71	-7604.51
	In care, on ART1	0	0	0	0	-44.9369	-128.702	-219.8	-297.405	-348.208	-715.138	-816.841	-868.494	-1014.03	-1262.11	-1590.32	-1969.77	-2372.53	-2777.98	-3172.33	-3546.93
	In care, on ART2	0	0	0	0	0	-37.0916	-124.228	-246.303	-381.193	417.741	735.848	902.746	960.979	901.816	741.463	498.999	199.139	-134.322	-481.731	-828.299
	Lost from care	0	0	0	0	0	0	0	0	0	0	0	0	0	0	0	0	0	0	0	0
	In Care, Off ART	0	0	0	0	-124.09	-314.867	-485.357	-602.801	-650.86	-595.059	-579.749	-690.365	-923.129	-1194.99	-1492.86	-1785.53	-2057.6	-2303.95	-2524.18	-2719.76
	In Care, Off ART (from Asympt Early)	0	0	0	0	0	0	0	0	0	0	0	0	-27.1146	-72.0139	-125.744	-182.772	-239.746	-294.628	-346.23	-393.931
	In Care, on ART1	0	0	0	0	0	-15.2785	-48.7596	-90.6918	-130.803	-83.1915	-132.688	-159.311	-173.137	-199.502	-245.018	-307.424	-381.587	-461.937	-543.995	-624.611
	In Care, on ART2	0	0	0	0	0	0	-8.991	-33.0558	-70.5234	-114.616	86.1092	210.956	280.479	310.08	300.636	256.583	183.846	90.1322	-16.7225	-129.944
	Subtotal - pre-ART	0	0	0	0	-124.09	-314.867	-485.357	-602.801	-650.86	-595.059	-579.749	-690.365	-950.243	-1267	-1618.6	-1968.3	-2297.34	-2598.58	-2870.41	-3113.69
	Subtotal - on ART	0	0	0	0	0	-15.2785	-57.7506	-123.748	-201.326	-197.808	-46.5792	51.6455	107.342	110.578	55.6182	-50.8404	-197.741	-371.805	-560.718	-754.555
	Subtotal lost	0	0	0	0	-124.09	-330.146	-543.107	-726.548	-852.186	-792.866	-626.328	-638.719	-842.901	-1156.43	-1562.98	-2019.14	-2495.08	-2970.38	-3431.13	-3868.25
	Deaths	0	0	0	0	0	0	0	0	0	0	0	0	0	0	0	0	0	0	0	0
	Not in care	0	0	0	-99.3598	-187.099	-234.29	-255.353	-246.912	-250.437	-249.496	-233.004	-256.871	-276.063	-317.875	-358.222	-395.955	-430.552	-461.862	-489.947	-514.985
	In care, off ART	0	0	0	0	-6.90155	-15.253	-21.2622	-24.6905	-25.2254	-25.6452	-25.4325	-31.7598	-43.4393	-55.8951	-69.3496	-82.2178	-93.9991	-104.586	-114.015	-122.372
	ART1	0	0	0	0	0	-4.53863	-12.9989	-22.1998	-30.0379	-70.338	-144.458	-165.002	-175.436	-204.835	-254.946	-321.244	-397.893	-479.251	-561.152	-640.811
	ART2	0	0	0	0	0	0	-4.4955	-15.0564	-29.8519	-119.352	130.795	230.394	282.65	300.882	282.358	232.152	156.237	62.3505	-42.0563	-150.83
	Lost from care	0	0	0	0	0	0	0	0	0	0	0	0	0	0	0	0	0	0	0	0
	In Care, Off ART	0	0	0	0	0	-2.25659	-5.72587	-8.82624	-10.962	-11.8359	-10.8212	-10.5428	-12.5543	-16.7871	-21.7309	-27.1476	-32.47	-37.4175	-41.8974	-45.9024
	In Care, Off ART (from Asympt Early)	0	0	0	0	0	0	0	0	0	0	0	0	0	-0.493079	-1.30958	-2.28665	-3.32371	-4.35979	-5.35783	-6.29621
	In Care, on ART1	0	0	0	0	0	0	-0.277841	-0.886695	-1.64923	-2.37865	-12.6586	-1.33874	-2.3593	-3.14078	-3.45808	-3.90084	-4.68619	-5.79148	-7.11281	-8.54689
	In Care, on ART2	0	0	0	0	0	0	0	-0.163502	-0.601121	-1.28247	-0.00108064	-0.842146	2.19074	3.98965	4.96057	5.31903	5.07669	4.24633	2.91977	1.23143
	Subtotal lost	0	0	0	0	0	-2.25659	-6.00371	-9.87643	-13.2123	-15.497	-23.4809	-12.7236	-12.7229	-16.4313	-21.538	-28.0161	-35.4032	-43.3224	-51.4483	-59.5141
	Subtotal - This period	0	0	0	-99.3598	-194.001	-256.339	-300.113	-318.736	-348.765	-480.328	-295.58	-235.962	-225.011	-294.154	-421.697	-595.281	-801.61	-1026.67	-1258.62	-1488.51
Intermediate		0	0	0	0	0	0	0	0	0	0	0	0	0	0	0	0	0	0	0	0
	Not in care	0	7465.77	9592.53	8942.5	7698.57	6414.64	5336.56	4614.75	4194.08	3979.87	3891.1	3632.4	3174.94	2572.3	1889.62	1180.43	482.209	-181.589	-797.972	-1361.13
	In care, off ART	0	3827.11	3431.52	3301.81	2671.01	2020.1	1499.85	1166.12	986.534	908.661	894.649	731.636	411.073	-12.9021	-486.048	-969.33	-1438.3	-1879.14	-2285.04	-2653.61
	In care, on ART1	0	790.443	1789.07	2496.03	2956.32	3147.25	3091.56	2837.88	2444.77	1924.86	1440.17	968.263	458.139	-142.223	-870.966	-1750.49	-2789.9	-3988.42	-5338.52	-6828.45
	In care, on ART2	0	0	122.515	388.832	643.019	848.345	986.447	1053.49	1056.03	999.768	902.172	799.469	696.112	582.336	443.584	266.565	41.3717	-238.346	-575.934	-972.448
	Lost from care	0	0	0	0	0	0	0	0	0	0	0	0	0	0	0	0	0	0	0	0
	In Care, Off ART	0	0	698.428	932.725	1011.87	931.482	777.42	614.869	482.633	372.332	314.174	288.445	248.445	174.006	66.9744	-62.0167	-201.607	-342.809	-479.518	-608.062
	In Care, Off ART (from Asympt Late)	0	763.488	961.497	619.771	201.149	-167.241	-475.994	-723.713	-913.325	-1014.54	-960.717	-913.459	-906.594	-946.01	-1024.86	-1133.28	-1261.61	-1401.43	-1545.91	-1689.82
	In Care, on ART1	0	0	11.3709	30.7267	49.3905	64.2021	73.4485	76.705	74.4847	64.8461	53.5266	42.0441	30.6805	18.8146	5.4503	-10.3578	-29.3086	-51.8116	-78.0187	-107.882
	In Care, on ART2	0	0	0	1.76245	6.36697	12.0442	17.4892	21.8653	24.7501	25.0528	24.3639	22.6855	20.5393	18.1974	15.6276	12.6076	8.85792	4.1244	-1.78545	-8.99649
	Subtotal - pre-ART	0	763.488	1659.92	1552.5	1213.02	764.242	301.426	-108.844	-430.691	-642.207	-646.543	-625.014	-658.15	-772.004	-957.887	-1195.3	-1463.22	-1744.24	-2025.43	-2297.88
	Subtotal - on ART	0	0	11.3709	32.4891	55.7575	76.2463	90.9377	98.5703	99.2349	89.8989	77.8905	64.7296	51.2199	37.0119	21.0779	2.24989	-20.4506	-47.6872	-79.8042	-116.879
	Subtotal lost	0	763.488	1671.3	1584.99	1268.78	840.488	392.364	-10.2737	-331.457	-552.308	-568.652	-560.285	-606.93	-734.992	-936.809	-1193.05	-1483.67	-1791.93	-2105.23	-2414.76
	Deaths	0	0	0	0	0	0	0	0	0	0	0	0	0	0	0	0	0	0	0	0
	Not in care	0	0	208.209	267.522	249.393	214.702	178.895	148.829	128.699	116.967	110.993	108.517	101.302	88.5445	71.7377	52.6988	32.9206	13.4481	-5.06425	-22.2543
	In care, Off ART	0	0	100.147	89.7957	86.4014	69.8947	52.8619	39.248	30.515	25.8155	23.7778	23.4111	19.1454	10.7569	-0.33762	-12.7189	-25.3654	-37.6373	-49.1731	-59.7948
	ART1	0	0	3.99741	9.04765	12.6229	14.9506	15.9162	15.6345	14.3516	12.3636	9.73433	7.28319	4.89667	2.31688	-0.719247	-4.40462	-8.85253	-14.109	-20.1701	-26.9978
	ART2	0	0	0	0.619581	1.96639	3.25185	4.29022	4.98863	5.32768	5.34054	5.056	4.56244	4.04305	3.52035	2.94497	2.24328	1.34806	0.209224	-1.20536	-2.9126
	Lost from care	0	0	0	0	0	0	0	0	0	0	0	0	0	0	0	0	0	0	0	0
	In Care, Off ART	0	0	0	19.4781	26.0123	28.2196	25.9777	21.6811	17.1478	13.4599	10.3838	8.76185	8.0443	6.92876	4.85278	1.86782	-1.72956	-5.62253	-9.56043	-13.3731
	In Care, Off ART (from Asympt)	0	0	21.2926	26.8147	17.2845	5.60974	-4.6641	-13.2748	-20.1833	-25.4713	-28.294	-26.793	-25.475	-25.2836	-26.3828	-28.5819	-31.6057	-35.1845	-39.0838	-43.1131
	In Care, on ART1	0	0	0	0.317119	0.856922	1.37743	1.7905	2.04837	2.13919	2.07727	1.80846	1.49278	1.17255	0.855636	0.524711	0.152001	-0.288863	-0.817373	-1.44495	-2.17583
	In Care, on ART2	0	0	0	0	0.0491521	0.177565	0.335894	0.487748	0.609792	0.690245	0.698685	0.679474	0.632665	0.572812	0.507498	0.43583	0.351609	0.247034	0.115023	-0.0497937
	Subtotal lost	0	0	21.2926	46.61	44.2029	35.3843	23.44	10.9425	-0.286519	-9.24384	-15.4031	-15.8589	-15.6255	-16.9264	-20.4979	-26.1262	-33.2725	-41.3774	-49.9742	-58.7118
	Subtotal - This period	0	0	333.647	413.595	394.587	338.183	275.403	219.642	178.606	151.243	134.158	127.915	113.762	88.2123	53.128	11.6924	-33.2217	-79.4664	-125.587	-170.671
AIDS		0	0	0	0	0	0	0	0	0	0	0	0	0	0	0	0	0	0	0	0
	Not in care	0	0	2239.73	3032.43	2892.16	2509.3	2097.68	1745.83	1504.99	1362.16	1288.03	1256.28	1176.48	1033.73	843.077	625.108	397.298	172.099	-42.592	-242.333
	In care, off ART	0	0	1708.67	3320.61	3745.02	3378.15	2831.49	2308.72	1908.05	1650.41	1507.22	1441.88	1344.51	1153.79	876.708	543.889	185.742	-174.76	-522.491	-848.563
	In care, on ART1 to 12mo	0	0	340.612	1110.08	1946.95	2141.73	1910.22	1589.36	1288.89	1071.22	912.723	827.453	778.426	703.233	572.557	391.614	177.918	-51.0619	-281.936	-505.734
	In care, on ART1 post 12 mo	0	0	0	279.469	1171.51	2690.3	4266.93	5547.73	6479.27	7101.73	7503.8	7748.83	7907.43	8015.17	8053.97	7982.95	7768.23	7392.6	6854.32	6162.75
	In care, on ART2	0	0	0	35.2193	145.535	304.66	496.155	694.998	881.065	1059.47	1199.44	1314.74	1418.48	1514.01	1597.92	1662.9	1700.98	1705.46	1671.67	1596.97
	Lost from care	0	0	0	0	0	0	0	0	0	0	0	0	0	0	0	0	0	0	0	0
	In Care, Off ART	0	0	0	100.479	216.952	267.042	256.278	221.808	183.628	138.845	117.198	105.637	100.117	93.59	81.4276	63.3692	41.1776	16.8969	-7.82536	-31.8607
	In Care, Off ART (from Int --> AIDS)	0	0	183.53	270.731	207.402	93.1071	-20.1107	-118.76	-199.595	-248.506	-279.933	-271.554	-258.979	-255.504	-264.475	-284.731	-313.733	-348.788	-387.484	-427.829
	In Care, Off ART (from Int)	0	0	0	167.89	260.44	299.435	288.526	249.138	201.565	145.261	110.578	91.5653	82.622	71.7091	52.2321	23.6776	-11.4725	-50.1274	-89.6781	-128.279
	In Care, on ART1 to 12 mo	0	0	0	10.7992	37.5258	69.8262	82.9717	78.4681	67.3235	50.6324	41.3094	34.9315	31.3027	29.2218	26.5359	22.0031	15.6086	7.90553	-0.471958	-9.00733
	In Care, on ART1 post 12 mo	0	0	0	0	3.01761	13.3008	31.9191	52.9605	71.3306	80.31	88.3339	93.8394	97.2838	99.4962	100.98	101.615	100.94	98.5236	94.1171	87.6655
	In Care, on ART1 (from Int)	0	0	0	2.73338	7.97599	13.5937	18.3664	21.619	23.1036	21.2569	18.672	15.5759	12.3665	9.16929	5.85303	2.15935	-2.17654	-7.36107	-13.5226	-20.7163
	In Care, on ART2	0	0	0	0	0.966632	4.20294	9.26865	15.6176	22.445	27.4382	33.0593	37.7165	41.5566	44.9609	48.0768	50.8319	53.015	54.3768	54.6974	53.8164
	In Care, on ART2 (from Int)	0	0	0	0	0.423663	1.62193	3.2452	4.90438	6.31434	6.86563	7.01836	6.87493	6.45066	5.8732	5.22646	4.51488	3.68571	2.66404	1.37795	-0.229273
	Subtotal - pre-ART	0	0	183.53	539.1	684.793	659.585	524.693	352.186	185.598	35.6002	-52.1575	-74.3523	-76.24	-90.2048	-130.815	-197.684	-284.028	-382.019	-484.988	-587.968
	Subtotal - on ART	0	0	0	13.5326	49.9097	102.546	145.771	173.569	190.517	186.503	188.393	188.938	188.96	188.721	186.673	181.124	171.073	156.109	136.198	111.529
	Subtotal lost	0	0	183.53	552.632	734.703	762.13	670.464	525.755	376.115	222.103	136.235	114.586	112.72	98.5166	55.8575	-16.5599	-112.955	-225.91	-348.79	-476.439
	Deaths	0	0	0	0	0	0	0	0	0	0	0	0	0	0	0	0	0	0	0	0
	Not in care	0	0	0	919.443	1244.86	1187.28	1030.1	861.128	716.688	617.819	559.185	528.754	515.721	482.961	424.36	346.095	256.616	163.097	70.6493	-17.4846
	In care	0	0	0	658.157	1279.06	1442.53	1301.22	1090.65	889.292	734.955	635.717	580.563	555.393	517.888	444.425	337.697	209.499	71.5455	-67.3154	-201.257
	ART1 to 12 mo	0	0	0	50.3442	164.075	287.769	316.558	282.34	234.915	190.505	158.332	134.905	122.302	115.055	103.941	84.6268	57.8825	26.2972	-7.5472	-41.6715
	ART1 post 12 mo	0	0	0	0	7.19778	30.1726	69.2893	109.896	142.883	166.875	182.907	193.262	199.573	203.657	206.432	207.432	205.602	200.072	190.398	176.534
	ART2	0	0	0	0	3.31809	13.7112	28.7027	46.7439	65.4773	83.0071	99.8154	113.002	123.865	133.638	142.638	150.544	156.665	160.253	160.675	157.491
	Lost from care	0	0	0	0	0	0	0	0	0	0	0	0	0	0	0	0	0	0	0	0
	In Care, Off ART	0	0	0	0	41.2481	89.0619	109.625	105.206	91.0554	75.3822	56.9981	48.1113	43.3654	41.0993	38.4201	33.4272	26.014	16.904	6.93643	-3.21243
	In Care, Off ART (from Int-->AIDS)	0	0	0	75.3416	111.139	85.1416	38.2218	-8.25574	-48.7529	-81.9367	-102.015	-114.916	-111.477	-106.315	-104.888	-108.571	-116.886	-128.792	-143.183	-159.068
	In Care, Off ART (from Int)	0	0	0	0	68.9214	106.914	122.923	118.444	102.275	82.7452	59.6317	45.3937	37.5889	33.9176	29.4376	21.442	9.72002	-4.70963	-20.5781	-36.8142
	In Care, on ART1 to 12 mo	0	0	0	0	4.43324	15.4049	28.6647	34.0611	32.2123	27.6373	20.7853	16.9581	14.3399	12.8502	11.996	10.8934	9.03258	6.40755	3.24533	-0.193746
	In Care, on ART1 post 12 mo	0	0	0	0	0	1.23877	5.46016	13.1033	21.7411	29.2823	32.9684	36.2624	38.5225	39.9365	40.8446	41.4539	41.7143	41.4373	40.4454	38.6364
	In Care, on ART1 (from Int)	0	0	0	0	1.12209	3.27426	5.58043	7.53969	8.87491	9.48438	8.72626	7.66512	6.39414	5.07664	3.76413	2.40276	0.886444	-0.893502	-3.02183	-5.55123
	In Care, on ART2	0	0	0	0	0	0.396817	1.72537	3.80492	6.41124	9.214	11.2638	13.5713	15.4832	17.0596	18.4571	19.7362	20.8672	21.7634	22.3225	22.4541
	In Care, on ART2 (from Int)	0	0	0	0	0	0.17392	0.665827	1.3322	2.01332	2.59213	2.81844	2.88114	2.82226	2.64809	2.41104	2.14554	1.85343	1.51304	1.09363	0.565668
	Subtotal lost	0	0	0	75.3416	226.864	301.606	312.866	275.235	215.83	154.401	91.1766	55.9266	47.0392	46.2733	40.4425	22.9303	-6.79809	-46.3697	-92.7394	-143.183
	Subtotal - This period	0	0	0	1703.29	2925.37	3263.07	3058.74	2666	2265.09	1947.56	1727.13	1606.41	1563.89	1499.47	1362.24	1149.32	879.467	574.895	254.12	-69.5708

## Sheet: Diff (SN-Matrix)
		2004	2005	2006	2007	2008	2009	2010	2011	2012	2013	2014	2015	2016	2017	2018	2019	2020	2021	2022	2023
Asymptomatic Early
	Not in care	0	0	0	0	0	0	0	0	0	0	0	0	0	0	0	0	0	0	0	0
	In care, off ART	0	0	0	0	0	0	0	0	0	0	0	0	0	0	0	0	0	0	0	0
	In care, on ART1	0	0	0	0	0	0	0	0	0	0	0	0	0	0	0	0	0	0	0	0
	In care, on ART2	0	0	0	0	0	0	0	0	0	0	0	0	0	0	0	0	0	0	0	0
	Lost from care	0	0	0	0	0	0	0	0	0	0	0	0	0	0	0	0	0	0	0	0
	In Care, Off ART	0	0	0	0	0	0	0	0	0	0	0	0	0	0	0	0	0	0	0	0
	In Care, on ART1	0	0	0	0	0	0	0	0	0	0	0	0	0	0	0	0	0	0	0	0
	In Care, on ART2	0	0	0	0	0	0	0	0	0	0	0	0	0	0	0	0	0	0	0	0
	Subtotal - pre-ART	0	0	0	0	0	0	0	0	0	0	0	0	0	0	0	0	0	0	0	0
	Subtotal - on ART	0	0	0	0	0	0	0	0	0	0	0	0	0	0	0	0	0	0	0	0
	Subtotal lost	0	0	0	0	0	0	0	0	0	0	0	0	0	0	0	0	0	0	0	0
	Deaths	0	0	0	0	0	0	0	0	0	0	0	0	0	0	0	0	0	0	0	0
	Not in care	0	0	617.193	584.165	542.075	497.829	458.286	433.219	417.326	407.247	400.852	396.793	394.214	392.573	391.526	390.856	390.424	390.144	389.96	389.837
	In care, off ART	0	0	-529.326	-520.344	-479.487	-440.459	-407.253	-387.764	-375.921	-368.582	-364.516	-361.773	-359.982	-358.83	-358.095	-357.628	-357.331	-357.142	-357.023	-356.947
	ART1	0	0	-357.551	-219.596	-244.416	-238.087	-219.841	-200.633	-187.594	-360.065	-260.086	-243.327	-246.595	-253.889	-260.871	-266.563	-270.945	-274.232	-276.663	-278.446
	ART2	0	0	-64.8348	28.8795	104.716	137.765	155.493	166.558	173.056	452.678	152.755	55.1854	17.5589	-0.49454	-11.1679	-18.3733	-23.5411	-27.3254	-30.1071	-32.1472
	Lost from care	0	0	0	0	0	0	0	0	0	0	0	0	0	0	0	0	0	0	0	0
	In Care, Off ART	0	0	-116.414	-132.208	-107.88	-69.9936	-42.0942	-32.7701	-33.7475	-37.122	-43.152	-45.2293	-46.1299	-46.1748	-46.0242	-45.9279	-45.9425	-46.0667	-46.283	-46.5703
	In Care, on ART1	0	0	-0.018185	8.51333	11.7699	11.8047	11.296	10.8283	10.3842	9.91864	4.91397	4.99378	5.05897	4.90499	4.68881	4.48869	4.32542	4.19799	4.09961	4.02329
	In Care, on ART2	0	0	-36.461	-32.7418	-27.7887	-24.148	-22.1286	-21.0411	-20.4937	-20.31	-21.4667	-24.4667	-26.484	-27.736	-28.5599	-29.1361	-29.5539	-29.8622	-30.0916	-30.2633
	Subtotal lost	0	0	-152.893	-156.436	-123.898	-82.3369	-52.9267	-42.9829	-43.857	-47.5133	-59.7048	-64.7022	-67.5549	-69.0058	-69.8953	-70.5753	-71.171	-71.7309	-72.275	-72.8103
	Subtotal - This period	0	0	-487.412	-283.332	-201.01	-125.289	-66.2413	-31.6029	-16.9894	83.7646	-130.699	-217.823	-262.359	-289.647	-308.503	-322.283	-332.563	-340.286	-346.108	-350.514
Asymptomatic Late		0	0	0	0	0	0	0	0	0	0	0	0	0	0	0	0	0	0	0	0
	Not in care	0	0	-5463.82	-10288.6	-12883.7	-14041.9	-13577.8	-13771.6	-13719.9	-12812.9	-12931.5	-12198.7	-12469.7	-12623.5	-12709.7	-12757.1	-12782.7	-12796	-12802.6	-12805.6
	In care, off ART	0	0	0	-404.473	-893.92	-1246.1	-1447.01	-1478.36	-1502.96	-1490.5	-1419.42	-1405.74	-1347.17	-1348.73	-1360.6	-1370.74	-1377.45	-1381.46	-1383.72	-1384.92
	In care, on ART1	0	0	0	0	-44.9369	-128.702	-219.8	-297.405	-348.208	-520.847	-579.388	-551.54	-505.277	-458.106	-421.138	-397.373	-383.343	-375.66	-372.04	-371.033
	In care, on ART2	0	0	0	0	0	-37.0916	-124.228	-246.303	-381.193	417.741	777.057	977.577	1102.48	1178.1	1224.43	1247.07	1251.85	1244.45	1229.58	1210.73
	Lost from care	0	0	0	0	0	0	0	0	0	0	0	0	0	0	0	0	0	0	0	0
	In Care, Off ART	0	0	0	0	-124.09	-314.867	-485.357	-602.801	-650.86	-595.059	-579.749	-554.792	-545.459	-525.57	-521.953	-524.853	-528.558	-531.381	-533.193	-534.256
	In Care, Off ART (from Asympt Early)	0	0	0	0	0	0	0	0	0	0	0	0	0	0	0	0	0	0	0	0
	In Care, on ART1	0	0	0	0	0	-15.2785	-48.7596	-90.6918	-130.803	-83.1915	-101.291	-114.476	-112.69	-104.846	-95.6089	-87.7336	-82.2724	-78.8812	-76.9416	-75.9574
	In Care, on ART2	0	0	0	0	0	0	-8.991	-33.0558	-70.5234	-114.616	86.1092	221.778	302.357	351.742	381.762	400.108	409.829	413.085	411.813	407.644
	Subtotal - pre-ART	0	0	0	0	-124.09	-314.867	-485.357	-602.801	-650.86	-595.059	-579.749	-554.792	-545.459	-525.57	-521.953	-524.853	-528.558	-531.381	-533.193	-534.256
	Subtotal - on ART	0	0	0	0	0	-15.2785	-57.7506	-123.748	-201.326	-197.808	-15.1818	107.301	189.667	246.896	286.153	312.374	327.556	334.204	334.871	331.687
	Subtotal lost	0	0	0	0	-124.09	-330.146	-543.107	-726.548	-852.186	-792.866	-594.931	-447.491	-355.792	-278.674	-235.8	-212.479	-201.002	-197.177	-198.321	-202.569
	Deaths	0	0	0	0	0	0	0	0	0	0	0	0	0	0	0	0	0	0	0	0
	Not in care	0	0	0	-99.3598	-187.099	-234.29	-255.353	-246.912	-250.437	-249.496	-233.004	-235.16	-221.835	-226.761	-229.559	-231.126	-231.989	-232.454	-232.695	-232.816
	In care, off ART	0	0	0	0	-6.90155	-15.253	-21.2622	-24.6905	-25.2254	-25.6452	-25.4325	-24.2197	-23.9863	-22.987	-23.0134	-23.2161	-23.389	-23.5036	-23.572	-23.6105
	ART1	0	0	0	0	0	-4.53863	-12.9989	-22.1998	-30.0379	-70.338	-105.211	-117.036	-111.411	-102.066	-92.5375	-85.0699	-80.2693	-77.4354	-75.8833	-75.152
	ART2	0	0	0	0	0	0	-4.4955	-15.0564	-29.8519	-119.352	130.795	243.296	306.079	345.188	368.862	383.369	390.458	391.955	389.639	384.981
	Lost from care	0	0	0	0	0	0	0	0	0	0	0	0	0	0	0	0	0	0	0	0
	In Care, Off ART	0	0	0	0	0	-2.25659	-5.72587	-8.82624	-10.962	-11.8359	-10.8212	-10.5428	-10.0889	-9.9192	-9.55752	-9.49173	-9.54447	-9.61186	-9.66319	-9.69613
	In Care, Off ART (from Asympt Early)	0	0	0	0	0	0	0	0	0	0	0	0	0	0	0	0	0	0	0	0
	In Care, on ART1	0	0	0	0	0	0	-0.277841	-0.886695	-1.64923	-2.37865	-1.51284	-1.84198	-2.08176	-2.04927	-1.90663	-1.73865	-1.59544	-1.49613	-1.43446	-1.39919
	In Care, on ART2	0	0	0	0	0	0	0	-0.163502	-0.601121	-1.28247	-2.0843	1.5659	4.03304	5.49837	6.39645	6.94236	7.27598	7.45276	7.51198	7.48884
	Subtotal lost	0	0	0	0	0	-2.25659	-6.00371	-9.87643	-13.2123	-15.497	-14.4183	-10.8188	-8.13764	-6.47009	-5.0677	-4.28803	-3.86393	-3.65523	-3.58567	-3.60648
	Subtotal - This period	0	0	0	-99.3598	-194.001	-256.339	-300.113	-318.736	-348.765	-480.328	-247.271	-143.939	-59.2904	-13.0964	18.6845	39.6687	50.9461	54.9074	53.9023	49.7962
Intermediate		0	0	0	0	0	0	0	0	0	0	0	0	0	0	0	0	0	0	0	0
	Not in care	0	7465.77	9592.53	8942.5	7698.57	6414.64	5336.56	4614.75	4194.08	3979.87	3891.1	3871.18	3884.69	3911.29	3940.29	3966.69	3988.66	4005.98	4019.15	4028.9
	In care, off ART	0	3827.11	3431.52	3301.81	2671.01	2020.1	1499.85	1166.12	986.534	908.661	894.649	908.396	931.815	956.401	978.463	996.731	1011.12	1022.07	1030.18	1036.09
	In care, on ART1	0	790.443	1789.07	2496.03	2956.32	3147.25	3091.56	2837.88	2444.77	1924.86	1440.17	989.178	570.617	183.078	-175.769	-508.927	-819.648	-1111.09	-1386.1	-1647.14
	In care, on ART2	0	0	122.515	388.832	643.019	848.345	986.447	1053.49	1056.03	999.768	902.172	799.469	697.371	597.132	499.25	403.801	310.546	219.06	128.845	39.4151
	Lost from care	0	0	0	0	0	0	0	0	0	0	0	0	0	0	0	0	0	0	0	0
	In Care, Off ART	0	0	698.428	932.725	1011.87	931.482	777.42	614.869	482.633	372.332	314.174	288.445	280.702	281.891	286.852	292.854	298.58	303.487	307.44	310.496
	In Care, Off ART (from Asympt Late)	0	763.488	961.497	619.771	201.149	-167.241	-475.994	-723.713	-913.325	-1014.54	-960.717	-907.179	-865.846	-832.354	-804.026	-779.862	-759.466	-742.544	-728.749	-717.679
	In Care, on ART1	0	0	11.3709	30.7267	49.3905	64.2021	73.4485	76.705	74.4847	64.8461	53.5266	42.0441	30.9814	20.5525	10.8224	1.78341	-6.61062	-14.4249	-21.7309	-28.598
	In Care, on ART2	0	0	0	1.76245	6.36697	12.0442	17.4892	21.8653	24.7501	25.0528	24.3639	22.6855	20.5393	18.2155	15.8476	13.4961	11.1861	8.92424	6.70696	4.52575
	Subtotal - pre-ART	0	763.488	1659.92	1552.5	1213.02	764.242	301.426	-108.844	-430.691	-642.207	-646.543	-618.735	-585.144	-550.462	-517.175	-487.007	-460.886	-439.057	-421.309	-407.182
	Subtotal - on ART	0	0	11.3709	32.4891	55.7575	76.2463	90.9377	98.5703	99.2349	89.8989	77.8905	64.7296	51.5207	38.768	26.67	15.2795	4.5755	-5.50069	-15.0239	-24.0722
	Subtotal lost	0	763.488	1671.3	1584.99	1268.78	840.488	392.364	-10.2737	-331.457	-552.308	-568.652	-554.005	-533.623	-511.694	-490.505	-471.728	-456.311	-444.558	-436.333	-431.255
	Deaths	0	0	0	0	0	0	0	0	0	0	0	0	0	0	0	0	0	0	0	0
	Not in care	0	0	208.209	267.522	249.393	214.702	178.895	148.829	128.699	116.967	110.993	108.517	107.962	108.338	109.08	109.889	110.625	111.238	111.721	112.088
	In care, Off ART	0	0	100.147	89.7957	86.4014	69.8947	52.8619	39.248	30.515	25.8155	23.7778	23.4111	23.7708	24.3837	25.027	25.6043	26.0824	26.4589	26.7453	26.9578
	ART1	0	0	3.99741	9.04765	12.6229	14.9506	15.9162	15.6345	14.3516	12.3636	9.73433	7.28319	5.00244	2.88571	0.925855	-0.888895	-2.57373	-4.1451	-5.61895	-7.00974
	ART2	0	0	0	0.619581	1.96639	3.25185	4.29022	4.98863	5.32768	5.34054	5.056	4.56244	4.04305	3.52672	3.0198	2.52479	2.04209	1.57048	1.10782	0.651592
	Lost from care	0	0	0	0	0	0	0	0	0	0	0	0	0	0	0	0	0	0	0	0
	In Care, Off ART	0	0	0	19.4781	26.0123	28.2196	25.9777	21.6811	17.1478	13.4599	10.3838	8.76185	8.0443	7.82838	7.86154	7.99988	8.16728	8.32696	8.46381	8.57404
	In Care, Off ART (from Asympt)	0	0	21.2926	26.8147	17.2845	5.60974	-4.6641	-13.2748	-20.1833	-25.4713	-28.294	-26.793	-25.2999	-24.1472	-23.2131	-22.4231	-21.7492	-21.1804	-20.7085	-20.3237
	In Care, on ART1	0	0	0	0.317119	0.856922	1.37743	1.7905	2.04837	2.13919	2.07727	1.80846	1.49278	1.17255	0.864026	0.573179	0.30182	0.0497366	-0.184361	-0.40229	-0.606042
	In Care, on ART2	0	0	0	0	0.0491521	0.177565	0.335894	0.487748	0.609792	0.690245	0.698685	0.679474	0.632665	0.572812	0.508004	0.441967	0.376387	0.311965	0.248884	0.187047
	Subtotal lost	0	0	21.2926	46.61	44.2029	35.3843	23.44	10.9425	-0.286519	-9.24384	-15.4031	-15.8589	-15.4504	-14.882	-14.2704	-13.6795	-13.1558	-12.7258	-12.3981	-12.1687
	Subtotal - This period	0	0	333.647	413.595	394.587	338.183	275.403	219.642	178.606	151.243	134.158	127.915	125.327	124.252	123.783	123.45	123.02	122.396	121.557	120.519
AIDS		0	0	0	0	0	0	0	0	0	0	0	0	0	0	0	0	0	0	0	0
	Not in care	0	0	2239.73	3032.43	2892.16	2509.3	2097.68	1745.83	1504.99	1362.16	1288.03	1256.28	1248.11	1251.6	1259.82	1269.09	1277.65	1284.83	1290.52	1294.87
	In care, off ART	0	0	1708.67	3320.61	3745.02	3378.15	2831.49	2308.72	1908.05	1650.41	1507.22	1441.88	1421.11	1423.08	1434.96	1449.76	1464.01	1476.26	1486.13	1493.75
	In care, on ART1 to 12mo	0	0	340.612	1110.08	1946.95	2141.73	1910.22	1589.36	1288.89	1071.22	912.723	827.453	794.158	786.753	791.487	801.165	812.012	822.177	830.895	837.989
	In care, on ART1 post 12 mo	0	0	0	279.469	1171.51	2690.3	4266.93	5547.73	6479.27	7101.73	7503.8	7748.83	7907.43	8028.07	8134.54	8237.74	8341.95	8448.06	8555.39	8662.66
	In care, on ART2	0	0	0	35.2193	145.535	304.66	496.155	694.998	881.065	1059.47	1199.44	1314.74	1418.48	1514.36	1603.93	1688.21	1767.95	1843.67	1915.69	1984.21
	Lost from care	0	0	0	0	0	0	0	0	0	0	0	0	0	0	0	0	0	0	0	0
	In Care, Off ART	0	0	0	100.479	216.952	267.042	256.278	221.808	183.628	138.845	117.198	105.637	100.117	98.0942	97.9168	98.5897	99.5575	100.536	101.399	102.104
	In Care, Off ART (from Int --> AIDS)	0	0	183.53	270.731	207.402	93.1071	-20.1107	-118.76	-199.595	-248.506	-279.933	-271.554	-257.469	-245.49	-235.701	-227.471	-220.468	-214.55	-209.623	-205.592
	In Care, Off ART (from Int)	0	0	0	167.89	260.44	299.435	288.526	249.138	201.565	145.261	110.578	91.5653	82.622	79.4633	79.2909	80.4583	82.0706	83.6808	85.094	86.2492
	In Care, on ART1 to 12 mo	0	0	0	10.7992	37.5258	69.8262	82.9717	78.4681	67.3235	50.6324	41.3094	34.9315	31.3027	29.7206	29.2563	29.339	29.6578	30.048	30.4269	30.7583
	In Care, on ART1 post 12 mo	0	0	0	0	3.01761	13.3008	31.9191	52.9605	71.3306	80.31	88.3339	93.8394	97.2838	99.4962	101.12	102.505	103.82	105.136	106.473	107.826
	In Care, on ART1 (from Int)	0	0	0	2.73338	7.97599	13.5937	18.3664	21.619	23.1036	21.2569	18.672	15.5759	12.3665	9.24161	6.28129	3.51284	0.938361	-1.45294	-3.67831	-5.7574
	In Care, on ART2	0	0	0	0	0.966632	4.20294	9.26865	15.6176	22.445	27.4382	33.0593	37.7165	41.5566	44.9609	48.0865	50.9982	53.7338	56.3193	58.7726	61.1052
	In Care, on ART2 (from Int)	0	0	0	0	0.423663	1.62193	3.2452	4.90438	6.31434	6.86563	7.01836	6.87493	6.45066	5.8732	5.23081	4.56841	3.90705	3.25581	2.61761	1.99201
	Subtotal - pre-ART	0	0	183.53	539.1	684.793	659.585	524.693	352.186	185.598	35.6002	-52.1575	-74.3523	-74.7305	-67.9322	-58.493	-48.4231	-38.8401	-30.3327	-23.1305	-17.2388
	Subtotal - on ART	0	0	0	13.5326	49.9097	102.546	145.771	173.569	190.517	186.503	188.393	188.938	188.96	189.292	189.975	190.923	192.057	193.306	194.612	195.924
	Subtotal lost	0	0	183.53	552.632	734.703	762.13	670.464	525.755	376.115	222.103	136.235	114.586	114.23	121.36	131.482	142.5	153.217	162.974	171.481	178.685
	Deaths	0	0	0	0	0	0	0	0	0	0	0	0	0	0	0	0	0	0	0	0
	Not in care	0	0	0	919.443	1244.86	1187.28	1030.1	861.128	716.688	617.819	559.185	528.754	515.721	512.367	513.8	517.175	520.979	524.493	527.441	529.778
	In care	0	0	0	658.157	1279.06	1442.53	1301.22	1090.65	889.292	734.955	635.717	580.563	555.393	547.392	548.152	552.728	558.428	563.918	568.637	572.439
	ART1 to 12 mo	0	0	0	50.3442	164.075	287.769	316.558	282.34	234.915	190.505	158.332	134.905	122.302	117.38	116.286	116.986	118.416	120.019	121.522	122.81
	ART1 post 12 mo	0	0	0	0	7.19778	30.1726	69.2893	109.896	142.883	166.875	182.907	193.262	199.573	203.657	206.765	209.507	212.165	214.848	217.581	220.346
	ART2	0	0	0	0	3.31809	13.7112	28.7027	46.7439	65.4773	83.0071	99.8154	113.002	123.865	133.638	142.671	151.11	159.05	166.563	173.696	180.481
	Lost from care	0	0	0	0	0	0	0	0	0	0	0	0	0	0	0	0	0	0	0	0
	In Care, Off ART	0	0	0	0	41.2481	89.0619	109.625	105.206	91.0554	75.3822	56.9981	48.1113	43.3654	41.0993	40.2691	40.1963	40.4725	40.8698	41.2715	41.6256
	In Care, Off ART (from Int-->AIDS)	0	0	0	75.3416	111.139	85.1416	38.2218	-8.25574	-48.7529	-81.9367	-102.015	-114.916	-111.477	-105.695	-100.777	-96.7586	-93.3802	-90.5055	-88.0757	-86.0534
	In Care, Off ART (from Int)	0	0	0	0	68.9214	106.914	122.923	118.444	102.275	82.7452	59.6317	45.3937	37.5889	33.9176	32.6209	32.5501	33.0293	33.6912	34.3522	34.9323
	In Care, on ART1 to 12 mo	0	0	0	0	4.43324	15.4049	28.6647	34.0611	32.2123	27.6373	20.7853	16.9581	14.3399	12.8502	12.2007	12.0101	12.0441	12.175	12.3351	12.4907
	In Care, on ART1 post 12 mo	0	0	0	0	0	1.23877	5.46016	13.1033	21.7411	29.2823	32.9684	36.2624	38.5225	39.9365	40.8446	41.5112	42.0798	42.6197	43.16	43.7087
	In Care, on ART1 (from Int)	0	0	0	0	1.12209	3.27426	5.58043	7.53969	8.87491	9.48438	8.72626	7.66512	6.39414	5.07664	3.79382	2.57856	1.44207	0.385211	-0.596453	-1.51
	In Care, on ART2	0	0	0	0	0	0.396817	1.72537	3.80492	6.41124	9.214	11.2638	13.5713	15.4832	17.0596	18.4571	19.7402	20.9355	22.0585	23.1199	24.127
	In Care, on ART2 (from Int)	0	0	0	0	0	0.17392	0.665827	1.3322	2.01332	2.59213	2.81844	2.88114	2.82226	2.64809	2.41104	2.14733	1.8754	1.6039	1.33656	1.07457
	Subtotal lost	0	0	0	75.3416	226.864	301.606	312.866	275.235	215.83	154.401	91.1766	55.9266	47.0392	46.893	49.8201	53.9752	58.4985	62.8979	66.9031	70.3956
	Subtotal - This period	0	0	0	1703.29	2925.37	3263.07	3058.74	2666	2265.09	1947.56	1727.13	1606.41	1563.89	1561.33	1577.49	1601.48	1627.54	1652.74	1675.78	1696.25

[truncated: 12 more sheets: Diff (SC-Matrix), Errors, SCF Output (diff), Output1 (diff), Output2 (diff), TPM Summary Measures, SCF (name) Summary Measures, SCF (cell) Summary Measures, SCF Summary Measures (diff), Summary Measures (diff1), Summary Measures (diff2), Log]
