# Supplementary material for: Implementing parallel spreadsheet models for health policy decisions: The impact of unintentional errors on model projections
Source: PLoS One. 2018 Mar 23;13(3):e0194916. doi: 10.1371/journal.pone.0194916 (PMC5865740; doi:10.1371/journal.pone.0194916)
Supplement: S6 File — This file contains the three model versions for the Guideline-based ART model revision, after identification and correction of unintentional implementation errors. (XLSX) [file pone.0194916.s006.xlsx]

## Sheet: Directory
Tab	Description
Directory	A tabled of the different tabs in the model and a description of each
Schematic	A visual schematic of the model framework
User	A user interface
Params	A list of the parameters and their values
TPM	Transition probability matrix model
TPM Output (cell)	TPM Outputs by year, referenced by cell
TPM Summary Measures	TPM summary measured by year
DET Output (name)	DET Outputs by year, referenced by cell name
DET Output (cell)	DET Outputs by year, referenced by cell
DET Output (diff)	DET Difference between output tabs
DET Summary measures	DET summary measured by year
Output (diff)	Difference between Output tabs (TPM - DET)
Summary Measures (diff)	Difference between Summary Measures tabs (TPM - DET)
Log	Describes revisions

## Sheet: User
	Directions									Locked	Not Locked
	Table on upper left corresponds to policy parameters, table on upper right corresponds to non-policy parameters, table on lower left corresponds to complements.									x
	Parameter names are listed in columns D and M.									x
	Initial and final stages of transition (aymptomatic, intermediate, and AIDS) are listed in columns B and K.									x
	Initial treatment state of transition (no care, in care, ART1, ART2, ART1ear, ATR1late, LTFU) is listed in columns B and K.									x
	Final treatment state of transition (in care, ART1, ART2, LTFU, Dead, ART1ear, ART1late) is listed in columns C and L.									x
	The baseline annual probability is the point estimate and is provided in Columns F and O.									x
	The lower/upper bounds of the baseline annual probability point esrimates are provided in columns G/H and P/Q.									x
	The user enters user-defined annual probabilities in columns I and R. The user-defined probability is constrained by the lower and upper bounds.										x
	If the user enters a user-defined probability, then the final input probability becomes the user-defined probaility. Otherwise, the final input probability becomes the data-defined probability.									x
				Annual Probability
	From	To	Policy Parameter Name	Final Input	Baseline	Lower bound	Upper bound	User-defined
	From Asymptomatic Early to Asymptomatic Early
	No Care To	In Care	pAsympt_Early_NoCare_Asympt_Early_InCare_2013plus_u		0.0740274	#REF!	#REF!						Annual Probability
	In Care To	LTFU	pAsympt_Early_InCare_Asympt_Early_LTFU_2013plus_u		0.306795	#REF!	#REF!			From	To	Non-Policy Parameter Name	Final Input	Baseline	Lower bound	Upper bound	User-defined
		ART1	pAsympt_Early_InCare_Asympt_Early_ART1_2013plus_u		0.1222					From Asymptomatic Early to Asymptomatic Early
	ART1 To	ART2	pAsympt_Early_ART1_Asympt_Early_ART2_2013plus_u		0.2121					No Care to	Dead	pAsympt_Early_NoCare_Asympt_Early_Dead_2013plus_u		0.018185	#REF!	#REF!
		LTFU	pAsympt_Early_ART1_Asympt_Early_LTFU_2013plus_u		0.1616					In Care to	Dead	pAsympt_Early_InCare_Asympt_Early_Dead_2013plus_u		0.0170631	#REF!	#REF!
		Dead	pAsympt_Early_ART1_Asympt_Early_Dead_2013plus_u		0.202					LTFU to	Dead	pAsympt_Early_LTFU_Asympt_Early_Dead_2013plus_u		0.018185	#REF!	#REF!
	ART2 To	LTFU	pAsympt_Early_ART2_Asympt_Early_LTFU_2013plus_u		0.2626					From Asymptomatic Late to Asymptomatic Late
		Dead	pAsympt_Early_ART2_Asympt_Early_Dead_2013plus_u		0.3131					No Care to	Dead	pAsympt_Late_NoCare_Asympt_Late_Dead_2013plus_u		0.018185	#REF!	#REF!
	LTFU To	ART1	pAsympt_Early_LTFU_Asympt_Early_ART1_2013plus_u		0.2223					In Care to	Dead	pAsympt_Late_InCare_Asympt_Late_Dead_2013plus_u		0.0170631	#REF!	#REF!
		ART2	pAsympt_Early_LTFU_Asympt_Early_ART2_2013plus_u		0.2224					LTFU to	Dead	pAsympt_Late_LTFU_Asympt_Late_Dead_2013plus_u		0.018185	#REF!	#REF!
	Asymptomatic Early to Asymptomatic Late									From Asymptomatic Early to Asymptmatic Late
	No Care To	In Care	pAsympt_Early_NoCare_Asympt_Late_InCare_2013plus_u		0.0740274	#REF!	#REF!			No Care to	No Care	pAsympt_Early_NoCare_Asympt_Late_NoCare_2013plus_u		0.2	#REF!	#REF!
		ART1	pAsympt_Early_NoCare_Asympt_Late_ART1_2013plus_u		0	#REF!	#REF!			In Care to	In Care	pAsympt_Early_InCare_Asympt_Late_InCare_2013plus_u		0.2	#REF!	#REF!
	In Care To	ART1	pAsympt_Early_InCare_Asympt_Late_ART1_2013plus_u		0.038	#REF!	#REF!			LTFU to	LTFU	pAsympt_Early_LTFU_Asympt_Late_LTFU_2013plus_u		0.2	#REF!	#REF!
	LTFU To	ART1	pAsympt_Early_LTFU_Asympt_Late_ART1_2013plus_u		0.1313					From Asymptomatic Late to Intermediate
	From Asymptomatic Late to Asymptomatic Late									No Care to	No Care	pAsympt_Late_NoCare_Int_NoCare_2013plus_u		0.2	#REF!	#REF!
	No Care To	In Care	pAsympt_Late_NoCare_Asympt_Late_InCare_2013plus_u		0.0740274	#REF!	#REF!			In Care to	In Care	pAsympt_Late_InCare_Int_InCare_2013plus_u		0.2	#REF!	#REF!
	In Care To	LTFU	pAsympt_Late_InCare_Asympt_Late_LTFU_2013plus_u		0.306795	#REF!	#REF!			LTFU to	LTFU	pAsympt_Late_LTFU_Int_LTFU_2013plus_u		0.2	#REF!	#REF!
		ART1	pAsympt_Late_InCare_Asympt_Late_ART1_2013plus_u		0.1222					From Intermediate to Intermediate
	ART1 To	ART2	pAsympt_Late_ART1_Asympt_Late_ART2_2013plus_u		0.2121					No Care to	Dead	pInt_NoCare_Int_Dead_2013plus_u		0.0278885	#REF!	#REF!
		LTFU	pAsympt_Late_ART1_Asympt_Late_LTFU_2013plus_u		0.1616					In Care to	Dead	pInt_InCare_Int_Dead_2013plus_u		0.0261679	#REF!	#REF!
		Dead	pAsympt_Late_ART1_Asympt_Late_Dead_2013plus_u		0.202					LTFU to	Dead	pInt_LTFU_Int_Dead_2013plus_u		0.0278885	#REF!	#REF!
	ART2 To	LTFU	pAsympt_Late_ART2_Asympt_Late_LTFU_2013plus_u		0.2626					From Intermediate to AIDS
		Dead	pAsympt_Late_ART2_Asympt_Late_Dead_2013plus_u		0.3131					No Care to	No Care	pInt_NoCare_AIDS_NoCare_2013plus_u		0.3	#REF!	#REF!
	LTFU To	ART1	pAsympt_Late_LTFU_Asympt_Late_ART1_2013plus_u		0.2223					In Care to	In Care	pInt_InCare_AIDS_InCare_2013plus_u		0.3	#REF!	#REF!
		ART2	pAsympt_Late_LTFU_Asympt_Late_ART2_2013plus_u		0.2224					LTFU to	LTFU	pInt_LTFU_AIDS_LTFU_2013plus_u		0.240383	#REF!	#REF!
	Asymptomatic Late to Intermediate									From AIDS to AIDS
	No Care To	In Care	pAsympt_Late_NoCare_Int_InCare_2013plus_u		0.0740274	#REF!	#REF!			No Care to	Dead	pAIDS_NoCare_AIDS_Dead_2013plus_u		0.410515	#REF!	#REF!
		ART1	pAsympt_Late_NoCare_Int_ART1_2013plus_u		0	#REF!	#REF!			In Care to	Dead	pAIDS_InCare_AIDS_Dead_2013plus_u		0.385187	#REF!	#REF!
	In Care To	ART1	pAsympt_Late_InCare_Int_ART1_2013plus_u		0.038	#REF!	#REF!			LTFU to	Dead	pAIDS_LTFU_AIDS_Dead_2013plus_u		0.410515	#REF!	#REF!
	LTFU To	ART1	pAsympt_Late_LTFU_Int_ART1_2013plus_u		0.1313
	From Intermediate to Intermediate
	No Care To	In Care	pInt_NoCare_Int_InCare_2013plus_u		0.0987032	#REF!	#REF!
		ART1	pInt_NoCare_Int_ART1_2013plus_u		0	#REF!	#REF!
	In Care To	ART1	pInt_InCare_Int_ART1_2013plus_u		0.128456	#REF!	#REF!
		LTFU	pInt_InCare_Int_LTFU_2013plus_u		0.182495	#REF!	#REF!
	ART1 To	ART2	pInt_ART1_Int_ART2_2013plus_u		0.00866226	#REF!	#REF!
		LTFU	pInt_ART1_Int_LTFU_2013plus_u		0.0143855	#REF!	#REF!
		Dead	pInt_ART1_Int_Dead_2013plus_u		0.00505717	#REF!	#REF!
	ART2 To	LTFU	pInt_ART2_Int_LTFU_2013plus_u		0.0143855	#REF!	#REF!
		Dead	pInt_ART2_Int_Dead_2013plus_u		0.00505717	#REF!	#REF!
	LTFU To	ART1	pInt_LTFU_Int_ART1_2013plus_u		0.1616
		ART2	pInt_LTFU_Int_ART2_2013plus_u		0.1717
	From Intermediate to AIDS
	No Care To	In Care	pInt_NoCare_AIDS_InCare_2013plus_u		0.0987032	#REF!	#REF!
		ART1ear	pInt_NoCare_AIDS_ART1ear_2013plus_u		0	#REF!	#REF!
	In Care To	ART1ear	pInt_InCare_AIDS_ART1ear_2013plus_u		0.089	#REF!	#REF!
	From AIDS to AIDS
	No Care To	In Care	pAIDS_NoCare_AIDS_InCare_2013plus_u		0.46884	#REF!	#REF!
		ART1ear	pAIDS_NoCare_AIDS_ART1ear_2013plus_u		0.0515874	#REF!	#REF!
	In Care To	ART1ear	pAIDS_InCare_AIDS_ART1ear_2013plus_u		0.432907	#REF!	#REF!
		LTFU	pAIDS_InCare_AIDS_LTFU_2013plus_u		0.0588055	#REF!	#REF!
	ART1ear To	LTFU	pAIDS_ART1ear_AIDS_LTFU_2013plus_u		0.0317053	#REF!	#REF!
		Dead	pAIDS_ART1ear_AIDS_Dead_2013plus_u		0.147805	#REF!	#REF!
	ART1late To	ART2	pAIDS_ART1late_AIDS_ART2_2013plus_u		0.0305939	#REF!	#REF!
		LTFU	pAIDS_ART1late_AIDS_LTFU_2013plus_u		0.0107977	#REF!	#REF!
		Dead	pAIDS_ART1late_AIDS_Dead_2013plus_u		0.0257552	#REF!	#REF!
	ART2 To	LTFU	pAIDS_ART2_AIDS_LTFU_2013plus_u		0.0274461	#REF!	#REF!
		Dead	pAIDS_ART2_AIDS_Dead_2013plus_u		0.0942122	#REF!	#REF!
	LTFU To	ART1	pAIDS_LTFU_AIDS_ART1ear_2013plus_u		0.2121
		ART2	pAIDS_LTFU_AIDS_ART2_2013plus_u		0.2323
				Annual Probability
	From	To	Complementary Parameters	Final Input	Baseline	Lower bound	Upper bound	User-defined
	From Asymptomatic Early to Asymptomatic Early
	No Care To	No Care	pAsympt_Early_NoCare_2013plus_u		0.63376
	In Care To	In Care	pAsympt_Early_InCare_2013plus_u		0.315942
	LTFU To	LTFU	pAsympt_Early_LTFU_2013plus_u		0.205815
	ART1 To	ART1	pAsympt_Early_ART1_2013plus_u		0.4243
	ART2 To	ART2	pAsympt_Early_ART2_2013plus_u		0.4243
	From Asymptomatic Late to Asymptomatic Late
	No Care To	No Care	pAsympt_Late_NoCare_2013plus_u		0.63376
	In Care To	In Care	pAsympt_Late_InCare_2013plus_u		0.315942
	LTFU To	LTFU	pAsympt_Late_LTFU_2013plus_u		0.205815
	ART1 To	ART1	pAsympt_Late_ART1_2013plus_u		0.4243
	ART2 To	ART2	pAsympt_Late_ART2_2013plus_u		0.4243
	From Intermediate to Intermediate
	No Care To	No Care	pInt_NoCare_2013plus_u		0.474705
	In Care To	In Care	pInt_InCare_2013plus_u		0.273881
	ART1 To	ART1	pInt_ART1_2013plus_u		0.971895
	ART2 To	ART2	pInt_ART2_2013plus_u		0.980557
	LTFU To	LTFU	pInt_LTFU_2013plus_u		0.398428
	From AIDS to AIDS
	No Care To	No Care	pAIDS_NoCare_2013plus_u		0.0690575
	In Care To	In Care	pAIDS_InCare_2013plus_u		0.1231
	ART1ear To	ART1ear	pAIDS_ART1ear_2013plus_u		0
	ART1late To	ART1late	pAIDS_ART1late_2013plus_u		0.932853
	ART2 To	ART2	pAIDS_ART2_2013plus_u		0.878342
	LTFU To	LTFU	pAIDS_LTFU_2013plus_u		0.145085
	ART1ear To	ART1late	pAIDS_ART1ear_AIDS_ART1late_2013plus_u		0.82049

## Sheet: Notes
Tab	Description
Notes	Description of the different tabs in the file
Params	A list of model parameters and their values
Model (SN)	Output for Single Name model version
Model (SC)	Output for Single Cell model version
Model (Matrix)	Output for Matrix model version, compact version
Model (Matrix calcs)	Transition probability matrices underlying Matrix model version
Diff (SN-SC)	Difference in model output for Single Name and Single Cell model versions, used to identify unintentional errors
Diff (SN-Matrix)	Difference in model output for Single Name and Matrix model versions, used to identify unintentional errors
Diff (SC-Matrix)	Difference in model output for Single Cell and Matrix model versions, used to identify unintentional errors
Note: Data in this file are provided in order to duplicate findings for the current analysis. We emphasize that the current analysis does not incorporate calibrated parameter values that might be incorporated after model revision and formal model performance assesment. Therefore, the models presented should be used only to elucidate the process for identifying unintentional errors and should not …

## Sheet: Params
	init_prop_Asympt_Early_NoCare	0.339353
	init_prop_Asympt_Early_InCare	0.0784138
	init_prop_Asympt_Early_ART1	0
	init_prop_Asympt_Early_ART2	0
	init_prop_Asympt_Early_LTFU	0.034704
	init_prop_Asympt_Early_Dead	0
	init_prop_Asympt_Late_NoCare	0
	init_prop_Asympt_Late_InCare	0
	init_prop_Asympt_Late_ART1	0
	init_prop_Asympt_Late_ART2	0
	init_prop_Asympt_Late_LTFU	0
	init_prop_Asympt_Late_Dead	0
	init_prop_Int_NoCare	0.227031
	init_prop_Int_InCare	0.0581573
	init_prop_Int_ART1	0.00453715
	init_prop_Int_ART2	0
	init_prop_Int_LTFU	0.0129827
	init_prop_Int_Dead	0
	init_prop_AIDS_NoCare	0.183615
	init_prop_AIDS_InCare	0.0362073
	init_prop_AIDS_ART1ear	0.0227356
	init_prop_AIDS_ART1late	0
	init_prop_AIDS_ART2	0
	init_prop_AIDS_LTFU	0.00226222
	init_prop_AIDS_DEAD	0
	Inc_2004	110000
1	Inc_2005	10964.4	Number of incident HIV-infected individuals at time t=1, where t is defined as an index from 0 (for the prevalent cohort) to n.
2	Inc_2006	10075.4	Number of incident HIV-infected individuals at time t=2, where t is defined as an index from 0 (for the prevalent cohort) to n.
3	Inc_2007	10186	Number of incident HIV-infected individuals at time t=3, where t is defined as an index from 0 (for the prevalent cohort) to n.
4	Inc_2008	9220.12	Number of incident HIV-infected individuals at time t=4, where t is defined as an index from 0 (for the prevalent cohort) to n.
5	Inc_2009	8588.04	Number of incident HIV-infected individuals at time t=5, where t is defined as an index from 0 (for the prevalent cohort) to n.
6	Inc_2010	8588.04	Number of incident HIV-infected individuals at time t=6, where t is defined as an index from 0 (for the prevalent cohort) to n.
7	Inc_2011	8588.04	Number of incident HIV-infected individuals at time t=7, where t is defined as an index from 0 (for the prevalent cohort) to n.
8	Inc_2012	8588.04	Number of incident HIV-infected individuals at time t=8, where t is defined as an index from 0 (for the prevalent cohort) to n.
9	Inc_2013	8588.04	Number of incident HIV-infected individuals at time t=9, where t is defined as an index from 0 (for the prevalent cohort) to n.
10	Inc_2014	8588.04	Number of incident HIV-infected individuals at time t=10, where t is defined as an index from 0 (for the prevalent cohort) to n.
11	Inc_2015	8588.04	Number of incident HIV-infected individuals at time t=11, where t is defined as an index from 0 (for the prevalent cohort) to n.
12	Inc_2016	8588.04	Number of incident HIV-infected individuals at time t=12, where t is defined as an index from 0 (for the prevalent cohort) to n.
13	Inc_2017	8588.04	Number of incident HIV-infected individuals at time t=13, where t is defined as an index from 0 (for the prevalent cohort) to n.
14	Inc_2018	8588.04	Number of incident HIV-infected individuals at time t=14, where t is defined as an index from 0 (for the prevalent cohort) to n.
	Inc_2019	8588.04
	Inc_2020	8588.04
	Inc_2021	8588.04
	Inc_2022	8588.04
	Inc_2023	8588.04
	m_preARTLTFU_Int	3.10337	Multiplier for pre-ART LTFU for the fraction of the cohort in the Eligible New stage.
	m_preARTLTFU_Asympt	5.21712	Multiplier for pre-ART LTFU for the fraction of the cohort in the Not Eligible stage.
	m_Mort_NoCare&LTFU	1.06575
	pAsympt_Early_NoCare_Asympt_Early_InCare_2004_2006	0.0563104	Probability of transitioning from Not Eligible, Not in Care to Not Eligible, In Care/Off ART.
	pAsympt_Early_NoCare_Asympt_Early_Dead_2004_2006	0.018185	Probability of transitioning from Not Eligible, Not in Care to Not Eligible, Dead.
	pAsympt_Early_NoCare_Asympt_Late_NoCare_2004_2006	0.2	Probability of transitioning from Not Eligible, Not in Care to Eligible_Asympt, Not in Care.
	pAsympt_Early_NoCare_Asympt_Late_InCare_2004_2006	0.0563104	Probability of transitioning from Not Eligible, Not in Care to Eligible_Asympt, In Care/Off ART.
	pAsympt_Early_NoCare_Asympt_Late_ART1_2004_2006	0	Probability of transitioning from Not Eligible, Not in Care to Eligible_Asympt, In Care/On ART1.
	pAsympt_Early_NoCare_2004_2006	0.669194	Probability of remaining in Not Eligible, Not in Care.
	pAsympt_Early_NoCare_Asympt_Early_InCare_2007_2009	0.0740274
	pAsympt_Early_NoCare_Asympt_Early_Dead_2007_2009	0.018185	Probability of transitioning from Not Eligible, Not in Care to Not Eligible, Dead.
	pAsympt_Early_NoCare_Asympt_Late_NoCare_2007_2009	0.2	Probability of transitioning from Not Eligible, Not in Care to Eligible_Asympt, Not in Care.
	pAsympt_Early_NoCare_Asympt_Late_InCare_2007_2009	0.0740274
	pAsympt_Early_NoCare_Asympt_Late_ART1_2007_2009	0	Probability of transitioning from Not Eligible, Not in Care to Eligible_Asympt, In Care/On ART1.
	pAsympt_Early_NoCare_2007_2009	0.63376	Probability of remaining in Not Eligible, Not in Care.
	pAsympt_Early_NoCare_Asympt_Early_InCare_2010_2012	0.0740274
	pAsympt_Early_NoCare_Asympt_Early_Dead_2010_2012	0.018185
	pAsympt_Early_NoCare_Asympt_Late_NoCare_2010_2012	0.2
	pAsympt_Early_NoCare_Asympt_Late_InCare_2010_2012	0.0740274
	pAsympt_Early_NoCare_Asympt_Late_ART1_2010_2012	0
	pAsympt_Early_NoCare_2010_2012	0.63376
	pAsympt_Early_NoCare_Asympt_Early_InCare_2013plus	0.0740274
	pAsympt_Early_NoCare_Asympt_Early_Dead_2013plus	0.018185
	pAsympt_Early_NoCare_Asympt_Late_NoCare_2013plus	0.2
	pAsympt_Early_NoCare_Asympt_Late_InCare_2013plus	0.0740274
	pAsympt_Early_NoCare_Asympt_Late_ART1_2013plus	0
	pAsympt_Early_NoCare_2013plus	0.63376
	pAsympt_Early_InCare_Asympt_Early_ART1_2004_2012	0.1111
	pAsympt_Early_InCare_Asympt_Early_LTFU_2004_2012	0.306795	Probability of transitioning from Not Eligible, In Care/off ART to Not Eligible, Lost to Follow-up.
	pAsympt_Early_InCare_Asympt_Early_Dead_2004_2012	0.0170631	Probability of transitioning from Not Eligible, In Care/off ART to Not Eligible, Dead.
	pAsympt_Early_InCare_Asympt_Late_InCare_2004_2012	0.2	Probability of transitioning from Not Eligible, In Care/off ART to Eligible_Asympt, In Care/Off ART.
	pAsympt_Early_InCare_Asympt_Late_ART1_2004_2012	0.038	Probability of transitioning from Not Eligible, In Care/off ART to Eligible_Asympt, In Care/On ART1.
	pAsympt_Early_InCare_2004_2012	0.327042	Probability of remaining in Not Eligible, In Care/off ART.
	pAsympt_Early_InCare_Asympt_Early_ART1_2013plus	0.1222
	pAsympt_Early_InCare_Asympt_Early_LTFU_2013plus	0.306795	Probability of transitioning from Not Eligible, In Care/off ART to Not Eligible, Lost to Follow-up.
	pAsympt_Early_InCare_Asympt_Early_Dead_2013plus	0.0170631	Probability of transitioning from Not Eligible, In Care/off ART to Not Eligible, Dead.
	pAsympt_Early_InCare_Asympt_Late_InCare_2013plus	0.2	Probability of transitioning from Not Eligible, In Care/off ART to Eligible_Asympt, In Care/Off ART.
	pAsympt_Early_InCare_Asympt_Late_ART1_2013plus	0.038	Probability of transitioning from Not Eligible, In Care/off ART to Eligible_Asympt, In Care/On ART1.
	pAsympt_Early_InCare_2013plus	0.315942	Probability of remaining in Not Eligible, In Care/off ART.
	pAsympt_Early_ART1_Asympt_Early_ART2_2004_2012	0.2121
	pAsympt_Early_ART1_Asympt_Early_LTFU_2004_2012	0.34
	pAsympt_Early_ART1_Asympt_Early_Dead_2004_2012	0.101
	pAsympt_Early_ART1_2004_2012	0.3469
	pAsympt_Early_ART1_Asympt_Early_ART2_2013plus	0.2121
	pAsympt_Early_ART1_Asympt_Early_LTFU_2013plus	0.1616
	pAsympt_Early_ART1_Asympt_Early_Dead_2013plus	0.202
	pAsympt_Early_ART1_2013plus	0.4243
	pAsympt_Early_ART2_Asympt_Early_LTFU_2004_2012	0.2424
	pAsympt_Early_ART2_Asympt_Early_Dead_2004_2012	0.1212
	pAsympt_Early_ART2_2004_2012	0.6364
	pAsympt_Early_ART2_Asympt_Early_LTFU_2013plus	0.2626
	pAsympt_Early_ART2_Asympt_Early_Dead_2013plus	0.3131
	pAsympt_Early_ART2_2013plus	0.4243
	pAsympt_Early_LTFU_Asympt_Early_ART1_2004_2012	0.1112
	pAsympt_Early_LTFU_Asympt_Early_ART2_2004_2012	0.2221
	pAsympt_Early_LTFU_Asympt_Early_Dead_2004_2012	0.018185	Probability of transitioning from Not Eligible, Lost to Follow-up to Not Eligible, Dead.
	pAsympt_Early_LTFU_Asympt_Late_LTFU_2004_2012	0.2
	pAsympt_Early_LTFU_Asympt_Late_ART1_2004_2012	0.1212
	pAsympt_Early_LTFU_2004_2012	0.327315	Probability of remaining in Not Eligible, Lost to Follow-up.
	pAsympt_Early_LTFU_Asympt_Early_ART1_2013plus	0.2223
	pAsympt_Early_LTFU_Asympt_Early_ART2_2013plus	0.2224
	pAsympt_Early_LTFU_Asympt_Early_Dead_2013plus	0.018185	Probability of transitioning from Not Eligible, Lost to Follow-up to Not Eligible, Dead.
	pAsympt_Early_LTFU_Asympt_Late_LTFU_2013plus	0.2
	pAsympt_Early_LTFU_Asympt_Late_ART1_2013plus	0.1313
	pAsympt_Early_LTFU_2013plus	0.205815	Probability of remaining in Not Eligible, Lost to Follow-up.
1	pAsympt_Late_NoCare_Asympt_Late_InCare_2004_2006	0.0563104	Probability of transitioning from Not Eligible, Not in Care to Not Eligible, In Care/Off ART.
2	pAsympt_Late_NoCare_Asympt_Late_Dead_2004_2006	0.018185	Probability of transitioning from Not Eligible, Not in Care to Not Eligible, Dead.
3	pAsympt_Late_NoCare_Int_NoCare_2004_2006	0.2	Probability of transitioning from Not Eligible, Not in Care to Eligible_Asympt, Not in Care.
4	pAsympt_Late_NoCare_Int_InCare_2004_2006	0.0563104	Probability of transitioning from Not Eligible, Not in Care to Eligible_Asympt, In Care/Off ART.
5	pAsympt_Late_NoCare_Int_ART1_2004_2006	0	Probability of transitioning from Not Eligible, Not in Care to Eligible_Asympt, In Care/On ART1.
6	pAsympt_Late_NoCare_2004_2006	0.669194	Probability of remaining in Not Eligible, Not in Care.
	pAsympt_Late_NoCare_Asympt_Late_InCare_2007_2009	0.0740274
	pAsympt_Late_NoCare_Asympt_Late_Dead_2007_2009	0.018185	Probability of transitioning from Not Eligible, Not in Care to Not Eligible, Dead.
	pAsympt_Late_NoCare_Int_NoCare_2007_2009	0.2	Probability of transitioning from Not Eligible, Not in Care to Eligible_Asympt, Not in Care.
	pAsympt_Late_NoCare_Int_InCare_2007_2009	0.0740274
	pAsympt_Late_NoCare_Int_ART1_2007_2009	0	Probability of transitioning from Not Eligible, Not in Care to Eligible_Asympt, In Care/On ART1.
	pAsympt_Late_NoCare_2007_2009	0.63376	Probability of remaining in Not Eligible, Not in Care.
	pAsympt_Late_NoCare_Asympt_Late_InCare_2010_2012	0.0740274
	pAsympt_Late_NoCare_Asympt_Late_Dead_2010_2012	0.018185
	pAsympt_Late_NoCare_Int_NoCare_2010_2012	0.2
	pAsympt_Late_NoCare_Int_InCare_2010_2012	0.0740274
	pAsympt_Late_NoCare_Int_ART1_2010_2012	0
	pAsympt_Late_NoCare_2010_2012	0.63376
	pAsympt_Late_NoCare_Asympt_Late_InCare_2013plus	0.0740274
	pAsympt_Late_NoCare_Asympt_Late_Dead_2013plus	0.018185
	pAsympt_Late_NoCare_Int_NoCare_2013plus	0.2
	pAsympt_Late_NoCare_Int_InCare_2013plus	0.0740274
	pAsympt_Late_NoCare_Int_ART1_2013plus	0
	pAsympt_Late_NoCare_2013plus	0.63376
	pAsympt_Late_InCare_Asympt_Late_ART1_2004_2012	0.1111
7	pAsympt_Late_InCare_Asympt_Late_LTFU_2004_2012	0.306795	Probability of transitioning from Not Eligible, In Care/off ART to Not Eligible, Lost to Follow-up.
8	pAsympt_Late_InCare_Asympt_Late_Dead_2004_2012	0.0170631	Probability of transitioning from Not Eligible, In Care/off ART to Not Eligible, Dead.
9	pAsympt_Late_InCare_Int_InCare_2004_2012	0.2	Probability of transitioning from Not Eligible, In Care/off ART to Eligible_Asympt, In Care/Off ART.
10	pAsympt_Late_InCare_Int_ART1_2004_2012	0.038	Probability of transitioning from Not Eligible, In Care/off ART to Eligible_Asympt, In Care/On ART1.
11	pAsympt_Late_InCare_2004_2012	0.327042	Probability of remaining in Not Eligible, In Care/off ART.
	pAsympt_Late_InCare_Asympt_Late_ART1_2013plus	0.1222
	pAsympt_Late_InCare_Asympt_Late_LTFU_2013plus	0.306795	Probability of transitioning from Not Eligible, In Care/off ART to Not Eligible, Lost to Follow-up.
	pAsympt_Late_InCare_Asympt_Late_Dead_2013plus	0.0170631	Probability of transitioning from Not Eligible, In Care/off ART to Not Eligible, Dead.
	pAsympt_Late_InCare_Int_InCare_2013plus	0.2	Probability of transitioning from Not Eligible, In Care/off ART to Eligible_Asympt, In Care/Off ART.
	pAsympt_Late_InCare_Int_ART1_2013plus	0.038	Probability of transitioning from Not Eligible, In Care/off ART to Eligible_Asympt, In Care/On ART1.
	pAsympt_Late_InCare_2013plus	0.315942	Probability of remaining in Not Eligible, In Care/off ART.
	pAsympt_Late_ART1_Asympt_Late_ART2_2004_2012	0.2121
	pAsympt_Late_ART1_Asympt_Late_LTFU_2004_2012	0.34
	pAsympt_Late_ART1_Asympt_Late_Dead_2004_2012	0.101
	pAsympt_Late_ART1_2004_2012	0.3469
	pAsympt_Late_ART1_Asympt_Late_ART2_2013plus	0.2121
	pAsympt_Late_ART1_Asympt_Late_LTFU_2013plus	0.1616
	pAsympt_Late_ART1_Asympt_Late_Dead_2013plus	0.202
	pAsympt_Late_ART1_2013plus	0.4243
	pAsympt_Late_ART2_Asympt_Late_LTFU_2004_2012	0.2424
	pAsympt_Late_ART2_Asympt_Late_Dead_2004_2012	0.1212
	pAsympt_Late_ART2_2004_2012	0.6364
	pAsympt_Late_ART2_Asympt_Late_LTFU_2013plus	0.2626
	pAsympt_Late_ART2_Asympt_Late_Dead_2013plus	0.3131
	pAsympt_Late_ART2_2013plus	0.4243
	pAsympt_Late_LTFU_Asympt_Late_ART1_2004_2012	0.1112
	pAsympt_Late_LTFU_Asympt_Late_ART2_2004_2012	0.2221
12	pAsympt_Late_LTFU_Asympt_Late_Dead_2004_2012	0.018185	Probability of transitioning from Not Eligible, Lost to Follow-up to Not Eligible, Dead.
	pAsympt_Late_LTFU_Int_LTFU_2004_2012	0.2
	pAsympt_Late_LTFU_Int_ART1_2004_2012	0.1212
13	pAsympt_Late_LTFU_2004_2012	0.327315	Probability of remaining in Not Eligible, Lost to Follow-up.
	pAsympt_Late_LTFU_Asympt_Late_ART1_2013plus	0.2223
	pAsympt_Late_LTFU_Asympt_Late_ART2_2013plus	0.2224
	pAsympt_Late_LTFU_Asympt_Late_Dead_2013plus	0.018185	Probability of transitioning from Not Eligible, Lost to Follow-up to Not Eligible, Dead.
	pAsympt_Late_LTFU_Int_LTFU_2013plus	0.2
	pAsympt_Late_LTFU_Int_ART1_2013plus	0.1313
	pAsympt_Late_LTFU_2013plus	0.205815	Probability of remaining in Not Eligible, Lost to Follow-up.
14	pInt_NoCare_Int_InCare_2004_2006	0.0750805	Probability of transitioning from Eligible_Asympt, Not in Care to Eligible_Asympt, In Care/Off ART.
15	pInt_NoCare_Int_ART1_2004_2006	0	Probability of transitioning from Eligible_Asympt, Not in Care to Eligible_Asympt, In Care/On ART1.
16	pInt_NoCare_Int_Dead_2004_2006	0.0278885	Probability of transitioning from Eligible_Asympt, Not in Care to Eligible_Asympt, Dead.
17	pInt_NoCare_AIDS_NoCare_2004_2006	0.3	Probability of transitioning from Eligible_Asympt, Not in Care to Eligible_Old, Not in Care.
18	pInt_NoCare_AIDS_InCare_2004_2006	0.0750805	Probability of transitioning from Eligible_Asympt, Not in Care to Eligible_Old, In Care/Off ART.
19	pInt_NoCare_AIDS_ART1ear_2004_2006	0	Probability of transitioning from Eligible_Asympt, Not in Care to Eligible_Old, In Care/On ART1.
20	pInt_NoCare_2004_2006	0.52195	Probability of remaining in Eligible_Asympt, Not in Care.
	pInt_NoCare_Int_InCare_2007_2009	0.0987032
	pInt_NoCare_Int_ART1_2007_2009	0	Probability of transitioning from Eligible_Asympt, Not in Care to Eligible_Asympt, In Care/On ART1.
	pInt_NoCare_Int_Dead_2007_2009	0.0278885	Probability of transitioning from Eligible_Asympt, Not in Care to Eligible_Asympt, Dead.
	pInt_NoCare_AIDS_NoCare_2007_2009	0.3	Probability of transitioning from Eligible_Asympt, Not in Care to Eligible_Old, Not in Care.
	pInt_NoCare_AIDS_InCare_2007_2009	0.0987032
	pInt_NoCare_AIDS_ART1ear_2007_2009	0	Probability of transitioning from Eligible_Asympt, Not in Care to Eligible_Old, In Care/On ART1.
	pInt_NoCare_2007_2009	0.474705	Probability of remaining in Eligible_Asympt, Not in Care.
	pInt_NoCare_Int_InCare_2010_2012	0.0987032
	pInt_NoCare_Int_ART1_2010_2012	0	Probability of transitioning from Eligible_Asympt, Not in Care to Eligible_Asympt, In Care/On ART1.
	pInt_NoCare_Int_Dead_2010_2012	0.0278885	Probability of transitioning from Eligible_Asympt, Not in Care to Eligible_Asympt, Dead.
	pInt_NoCare_AIDS_NoCare_2010_2012	0.3	Probability of transitioning from Eligible_Asympt, Not in Care to Eligible_Old, Not in Care.
	pInt_NoCare_AIDS_InCare_2010_2012	0.0987032
	pInt_NoCare_AIDS_ART1ear_2010_2012	0	Probability of transitioning from Eligible_Asympt, Not in Care to Eligible_Old, In Care/On ART1.
	pInt_NoCare_2010_2012	0.474705	Probability of remaining in Eligible_Asympt, Not in Care.
	pInt_NoCare_Int_InCare_2013plus	0.0987032
	pInt_NoCare_Int_ART1_2013plus	0	Probability of transitioning from Eligible_Asympt, Not in Care to Eligible_Asympt, In Care/On ART1.
	pInt_NoCare_Int_Dead_2013plus	0.0278885	Probability of transitioning from Eligible_Asympt, Not in Care to Eligible_Asympt, Dead.
	pInt_NoCare_AIDS_NoCare_2013plus	0.3	Probability of transitioning from Eligible_Asympt, Not in Care to Eligible_Old, Not in Care.
	pInt_NoCare_AIDS_InCare_2013plus	0.0987032
	pInt_NoCare_AIDS_ART1ear_2013plus	0	Probability of transitioning from Eligible_Asympt, Not in Care to Eligible_Old, In Care/On ART1.
	pInt_NoCare_2013plus	0.474705	Probability of remaining in Eligible_Asympt, Not in Care.
	pInt_InCare_Int_ART1_2004_2012	0.128456	Probability of transitioning from Eligible_Asympt, In Care/off ART to Eligible_Asympt, In Care/On ART1.
	pInt_InCare_Int_LTFU_2004_2012	0.182495	Probability of transitioning from Eligible_Asympt, In Care/off ART to Eligible_Asympt, Lost to Follow-up.
	pInt_InCare_Int_Dead_2004_2012	0.0261679	Probability of transitioning from Eligible_Asympt, In Care/off ART to Eligible_Asympt, Dead.
	pInt_InCare_AIDS_InCare_2004_2012	0.3	Probability of transitioning from Eligible_Asympt, In Care/off ART to Eligible_Old, In Care/Off ART.
	pInt_InCare_AIDS_ART1ear_2004_2012	0.089	Probability of transitioning from Eligible_Asympt, In Care/off ART to Eligible_Asympt, In Care/On ART1.
	pInt_InCare_2004_2012	0.273881	Probability of remaining in Eligible_Asympt, In Care/off ART.
	pInt_InCare_Int_ART1_2013plus	0.128456
	pInt_InCare_Int_LTFU_2013plus	0.182495	Probability of transitioning from Eligible_Asympt, In Care/off ART to Eligible_Asympt, Lost to Follow-up.
	pInt_InCare_Int_Dead_2013plus	0.0261679	Probability of transitioning from Eligible_Asympt, In Care/off ART to Eligible_Asympt, Dead.
	pInt_InCare_AIDS_InCare_2013plus	0.3	Probability of transitioning from Eligible_Asympt, In Care/off ART to Eligible_Old, In Care/Off ART.
	pInt_InCare_AIDS_ART1ear_2013plus	0.089	Probability of transitioning from Eligible_Asympt, In Care/off ART to Eligible_Asympt, In Care/On ART1.
	pInt_InCare_2013plus	0.273881	Probability of remaining in Eligible_Asympt, In Care/off ART.
27	pInt_ART1_Int_ART2_2004_2012	0.00866226	Probability of transitioning from Eligible_Asympt, In Care/on ART1 to Eligible_Asympt, In Care/on ART2.
28	pInt_ART1_Int_LTFU_2004_2012	0.0143855	Probability of transitioning from Eligible_Asympt, In Care/on ART1 to Eligible_Asympt, Lost to Follow-up.
29	pInt_ART1_Int_Dead_2004_2012	0.00505717	Probability of transitioning from Eligible_Asympt, In Care/on ART1 to Eligible_Asympt, Dead.
32	pInt_ART1_2004_2012	0.971895	Probability of remaining in Eligible_Asympt, In Care/on ART1.
	pInt_ART1_Int_ART2_2013plus	0.00866226	Probability of transitioning from Eligible_Asympt, In Care/on ART1 to Eligible_Asympt, In Care/on ART2.
	pInt_ART1_Int_LTFU_2013plus	0.0143855	Probability of transitioning from Eligible_Asympt, In Care/on ART1 to Eligible_Asympt, Lost to Follow-up.
	pInt_ART1_Int_Dead_2013plus	0.00505717	Probability of transitioning from Eligible_Asympt, In Care/on ART1 to Eligible_Asympt, Dead.
	pInt_ART1_2013plus	0.971895	Probability of remaining in Eligible_Asympt, In Care/on ART1.
33	pInt_ART2_Int_LTFU_2004_2012	0.0143855	Probability of transitioning from Eligible_Asympt, In Care/on ART2 to Eligible_Asympt, Lost to Follow-up.
34	pInt_ART2_Int_Dead_2004_2012	0.00505717	Probability of transitioning from Eligible_Asympt, In Care/on ART2 to Eligible_Asympt, Dead.
36	pInt_ART2_2004_2012	0.980557	Probability of remaining in Eligible_Asympt, In Care/on ART2.
	pInt_ART2_Int_LTFU_2013plus	0.0143855	Probability of transitioning from Eligible_Asympt, In Care/on ART2 to Eligible_Asympt, Lost to Follow-up.
	pInt_ART2_Int_Dead_2013plus	0.00505717	Probability of transitioning from Eligible_Asympt, In Care/on ART2 to Eligible_Asympt, Dead.
	pInt_ART2_2013plus	0.980557	Probability of remaining in Eligible_Asympt, In Care/on ART2.
37	pInt_LTFU_Int_Dead_2004_2012	0.0278885	Probability of transitioning from Eligible_Asympt, Lost to Follow-up to Eligible_Asympt, Dead.
	pInt_LTFU_Int_ART1_2004_2012	0.1414
	pInt_LTFU_Int_ART2_2004_2012	0.1515
	pInt_LTFU_AIDS_LTFU_2004_2012	0.240383
38	pInt_LTFU_2004_2012	0.438828	Probability of remaining in Eligible_Asympt, Lost to Follow-up.
	pInt_LTFU_Int_Dead_2013plus	0.0278885	Probability of transitioning from Eligible_Asympt, Lost to Follow-up to Eligible_Asympt, Dead.
	pInt_LTFU_Int_ART1_2013plus	0.1616
	pInt_LTFU_Int_ART2_2013plus	0.1717
	pInt_LTFU_AIDS_LTFU_2013plus	0.240383
	pInt_LTFU_2013plus	0.398428	Probability of remaining in Eligible_Asympt, Lost to Follow-up.
39	pAIDS_NoCare_AIDS_InCare_2004_2006	0.0938507	Probability of transitioning from Eligible_Old, Not in Care to Eligible_Old, In Care/Off ART.
40	pAIDS_NoCare_AIDS_ART1ear_2004_2006	0.0515874	Probability of transitioning from Eligible_Old, Not in Care to Eligible_Old, In Care/On ART1.
41	pAIDS_NoCare_AIDS_Dead_2004_2006	0.410515	Probability of transitioning from Eligible_Old, Not in Care to Eligible_Old, Dead.
42	pAIDS_NoCare_2004_2006	0.444047	Probability of remaining in Eligible_Old, Not in Care.
	pAIDS_NoCare_AIDS_InCare_2007_2009	0.46884
	pAIDS_NoCare_AIDS_ART1ear_2007_2009	0.0515874	Probability of transitioning from Eligible_Old, Not in Care to Eligible_Old, In Care/On ART1.
	pAIDS_NoCare_AIDS_Dead_2007_2009	0.410515	Probability of transitioning from Eligible_Old, Not in Care to Eligible_Old, Dead.
	pAIDS_NoCare_2007_2009	0.0690575	Probability of remaining in Eligible_Old, Not in Care.
	pAIDS_NoCare_AIDS_InCare_2010_2012	0.46884
	pAIDS_NoCare_AIDS_ART1ear_2010_2012	0.0515874	Probability of transitioning from Eligible_Old, Not in Care to Eligible_Old, In Care/On ART1.
	pAIDS_NoCare_AIDS_Dead_2010_2012	0.410515	Probability of transitioning from Eligible_Old, Not in Care to Eligible_Old, Dead.
	pAIDS_NoCare_2010_2012	0.0690575	Probability of remaining in Eligible_Old, Not in Care.
	pAIDS_NoCare_AIDS_InCare_2013plus	0.46884
	pAIDS_NoCare_AIDS_ART1ear_2013plus	0.0515874	Probability of transitioning from Eligible_Old, Not in Care to Eligible_Old, In Care/On ART1.
	pAIDS_NoCare_AIDS_Dead_2013plus	0.410515	Probability of transitioning from Eligible_Old, Not in Care to Eligible_Old, Dead.
	pAIDS_NoCare_2013plus	0.0690575	Probability of remaining in Eligible_Old, Not in Care.
43	pAIDS_InCare_AIDS_ART1ear_2005	0.35989	Probability of transitioning from Eligible_Old, In Care/off ART to Eligible_Old, In Care/On ART1.
44	pAIDS_InCare_AIDS_LTFU_2004_2012	0.0588055	Probability of transitioning from Eligible_Old, In Care/off ART to Eligible_Old, Lost to Follow-up.
45	pAIDS_InCare_AIDS_Dead_2004_2012	0.385187	Probability of transitioning from Eligible_Old, In Care/off ART to Eligible_OId, Dead.
46	pAIDS_InCare_2005	0.196117	Probability of remaining in Eligible_OId, In Care/off ART.
	pAIDS_InCare_AIDS_ART1ear_2006	0.130418
	pAIDS_InCare_AIDS_LTFU_2004_2012	0.0588055	Probability of transitioning from Eligible_Old, In Care/off ART to Eligible_Old, Lost to Follow-up.
	pAIDS_InCare_AIDS_Dead_2004_2012	0.385187	Probability of transitioning from Eligible_Old, In Care/off ART to Eligible_OId, Dead.
	pAIDS_InCare_2006	0.425589	Probability of remaining in Eligible_OId, In Care/off ART.
	pAIDS_InCare_AIDS_ART1ear_2007	0.38379
	pAIDS_InCare_AIDS_LTFU_2004_2012	0.0588055	Probability of transitioning from Eligible_Old, In Care/off ART to Eligible_Old, Lost to Follow-up.
	pAIDS_InCare_AIDS_Dead_2004_2012	0.385187	Probability of transitioning from Eligible_Old, In Care/off ART to Eligible_OId, Dead.
	pAIDS_InCare_2007	0.172217	Probability of remaining in Eligible_OId, In Care/off ART.
	pAIDS_InCare_AIDS_ART1ear_2008	0.420461
	pAIDS_InCare_AIDS_LTFU_2004_2012	0.0588055	Probability of transitioning from Eligible_Old, In Care/off ART to Eligible_Old, Lost to Follow-up.
	pAIDS_InCare_AIDS_Dead_2004_2012	0.385187	Probability of transitioning from Eligible_Old, In Care/off ART to Eligible_OId, Dead.
	pAIDS_InCare_2008	0.135546	Probability of remaining in Eligible_OId, In Care/off ART.
	pAIDS_InCare_AIDS_ART1ear_2009	0.432907
	pAIDS_InCare_AIDS_LTFU_2004_2012	0.0588055	Probability of transitioning from Eligible_Old, In Care/off ART to Eligible_Old, Lost to Follow-up.
	pAIDS_InCare_AIDS_Dead_2004_2012	0.385187	Probability of transitioning from Eligible_Old, In Care/off ART to Eligible_OId, Dead.
	pAIDS_InCare_2009	0.1231	Probability of remaining in Eligible_OId, In Care/off ART.
	pAIDS_InCare_AIDS_ART1ear_2010	0.432907
	pAIDS_InCare_AIDS_LTFU_2004_2012	0.0588055	Probability of transitioning from Eligible_Old, In Care/off ART to Eligible_Old, Lost to Follow-up.
	pAIDS_InCare_AIDS_Dead_2004_2012	0.385187	Probability of transitioning from Eligible_Old, In Care/off ART to Eligible_OId, Dead.
	pAIDS_InCare_2010	0.1231	Probability of remaining in Eligible_OId, In Care/off ART.
	pAIDS_InCare_AIDS_ART1ear_2011	0.432907
	pAIDS_InCare_AIDS_LTFU_2004_2012	0.0588055	Probability of transitioning from Eligible_Old, In Care/off ART to Eligible_Old, Lost to Follow-up.
	pAIDS_InCare_AIDS_Dead_2004_2012	0.385187	Probability of transitioning from Eligible_Old, In Care/off ART to Eligible_OId, Dead.
	pAIDS_InCare_2011	0.1231	Probability of remaining in Eligible_OId, In Care/off ART.
	pAIDS_InCare_AIDS_ART1ear_2012	0.432907
	pAIDS_InCare_AIDS_LTFU_2004_2012	0.0588055	Probability of transitioning from Eligible_Old, In Care/off ART to Eligible_Old, Lost to Follow-up.
	pAIDS_InCare_AIDS_Dead_2004_2012	0.385187	Probability of transitioning from Eligible_Old, In Care/off ART to Eligible_OId, Dead.
	pAIDS_InCare_2012	0.1231	Probability of remaining in Eligible_OId, In Care/off ART.
	pAIDS_InCare_AIDS_ART1ear_2013plus	0.432907
	pAIDS_InCare_AIDS_LTFU_2013plus	0.0588055	Probability of transitioning from Eligible_Old, In Care/off ART to Eligible_Old, Lost to Follow-up.
	pAIDS_InCare_AIDS_Dead_2013plus	0.385187	Probability of transitioning from Eligible_Old, In Care/off ART to Eligible_OId, Dead.
	pAIDS_InCare_2013plus	0.1231	Probability of remaining in Eligible_OId, In Care/off ART.
47	pAIDS_ART1ear_AIDS_ART1late_2004_2012	0.82049	Probability of transitioning from Eligible_Old, In Care/on ART1 to Eligible_Old, In Care/on ART2.
48	pAIDS_ART1ear_AIDS_LTFU_2004_2012	0.0317053	Probability of transitioning from Eligible_Old, In Care/on ART1 to Eligible_Old, Lost to Follow-up.
49	pAIDS_ART1ear_AIDS_Dead_2004_2012	0.147805	Probability of transitioning from Eligible_Old, In Care/on ART1 to Eligible_OId, Dead.
50	pAIDS_ART1ear_2004_2012	0	Probability of remaining in Eligible_Old, In Care/on ART1.
	pAIDS_ART1ear_AIDS_ART1late_2013plus	0.82049	Probability of transitioning from Eligible_Old, In Care/on ART1 to Eligible_Old, In Care/on ART2.
	pAIDS_ART1ear_AIDS_LTFU_2013plus	0.0317053	Probability of transitioning from Eligible_Old, In Care/on ART1 to Eligible_Old, Lost to Follow-up.
	pAIDS_ART1ear_AIDS_Dead_2013plus	0.147805	Probability of transitioning from Eligible_Old, In Care/on ART1 to Eligible_OId, Dead.
	pAIDS_ART1ear_2013plus	0	Probability of remaining in Eligible_Old, In Care/on ART1.
	pAIDS_ART1late_AIDS_ART2_2004_2012	0.0305939
	pAIDS_ART1late_AIDS_LTFU_2004_2012	0.0107977
	pAIDS_ART1late_AIDS_Dead_2004_2012	0.0257552
	pAIDS_ART1late_2004_2012	0.932853
	pAIDS_ART1late_AIDS_ART2_2013plus	0.0305939
	pAIDS_ART1late_AIDS_LTFU_2013plus	0.0107977
	pAIDS_ART1late_AIDS_Dead_2013plus	0.0257552
	pAIDS_ART1late_2013plus	0.932853
51	pAIDS_ART2_AIDS_LTFU_2004_2012	0.0274461	Probability of transitioning from Eligible_Old, In Care/on ART2 to Eligible_Old, Lost to Follow-up.
52	pAIDS_ART2_AIDS_Dead_2004_2012	0.0942122	Probability of transitioning from Eligible_Old, In Care/on ART2 to Eligible_OId, Dead.
53	pAIDS_ART2_2004_2012	0.878342	Probability of remaining in Eligible_Old, In Care/on ART2.
	pAIDS_ART2_AIDS_LTFU_2013plus	0.0274461	Probability of transitioning from Eligible_Old, In Care/on ART2 to Eligible_Old, Lost to Follow-up.
	pAIDS_ART2_AIDS_Dead_2013plus	0.0942122	Probability of transitioning from Eligible_Old, In Care/on ART2 to Eligible_OId, Dead.
	pAIDS_ART2_2013plus	0.878342	Probability of remaining in Eligible_Old, In Care/on ART2.
54	pAIDS_LTFU_AIDS_Dead_2004_2012	0.410515	Probability of transitioning from Eligible_Old, Lost to Follow-up to Eligible_Old, Dead.
	pAIDS_LTFU_AIDS_ART1ear_2004_2012	0.1818
	pAIDS_LTFU_AIDS_ART2_2004_2012	0.1919
55	pAIDS_LTFU_2004_2012	0.215785	Probability of remaining in Eligible_OId, Lost to Follow-up.
	pAIDS_LTFU_AIDS_Dead_2013plus	0.410515	Probability of transitioning from Eligible_Old, Lost to Follow-up to Eligible_Old, Dead.
	pAIDS_LTFU_AIDS_ART1ear_2013plus	0.2121
	pAIDS_LTFU_AIDS_ART2_2013plus	0.2323
	pAIDS_LTFU_2013plus	0.145085	Probability of remaining in Eligible_OId, Lost to Follow-up.
	pAsympt_Early_NoCare_Asympt_Early_InCare_2013plus_u	0.0740274
	pAsympt_Early_InCare_Asympt_Early_LTFU_2013plus_u	0.306795
	pAsympt_Early_InCare_Asympt_Early_ART1_2013plus_u	0.1222
	pAsympt_Early_ART1_Asympt_Early_ART2_2013plus_u	0.2121
	pAsympt_Early_ART1_Asympt_Early_LTFU_2013plus_u	0.1616
	pAsympt_Early_ART1_Asympt_Early_Dead_2013plus_u	0.202
	pAsympt_Early_ART2_Asympt_Early_LTFU_2013plus_u	0.2626
	pAsympt_Early_ART2_Asympt_Early_Dead_2013plus_u	0.3131
	pAsympt_Early_LTFU_Asympt_Early_ART1_2013plus_u	0.2223
	pAsympt_Early_LTFU_Asympt_Early_ART2_2013plus_u	0.2224
	pAsympt_Early_NoCare_Asympt_Late_InCare_2013plus_u	0.0740274
	pAsympt_Early_NoCare_Asympt_Late_ART1_2013plus_u	0
	pAsympt_Early_InCare_Asympt_Late_ART1_2013plus_u	0.038
	pAsympt_Early_LTFU_Asympt_Late_ART1_2013plus_u	0.1313
	pAsympt_Late_NoCare_Asympt_Late_InCare_2013plus_u	0.0740274
	pAsympt_Late_InCare_Asympt_Late_LTFU_2013plus_u	0.306795
	pAsympt_Late_InCare_Asympt_Late_ART1_2013plus_u	0.1222
	pAsympt_Late_ART1_Asympt_Late_ART2_2013plus_u	0.2121
	pAsympt_Late_ART1_Asympt_Late_LTFU_2013plus_u	0.1616
	pAsympt_Late_ART1_Asympt_Late_Dead_2013plus_u	0.202
	pAsympt_Late_ART2_Asympt_Late_LTFU_2013plus_u	0.2626
	pAsympt_Late_ART2_Asympt_Late_Dead_2013plus_u	0.3131
	pAsympt_Late_LTFU_Asympt_Late_ART1_2013plus_u	0.2223
	pAsympt_Late_LTFU_Asympt_Late_ART2_2013plus_u	0.2224
	pAsympt_Late_NoCare_Int_InCare_2013plus_u	0.0740274
	pAsympt_Late_NoCare_Int_ART1_2013plus_u	0
	pAsympt_Late_InCare_Int_ART1_2013plus_u	0.038
	pAsympt_Late_LTFU_Int_ART1_2013plus_u	0.1313
	pInt_NoCare_Int_InCare_2013plus_u	0.0987032
	pInt_NoCare_Int_ART1_2013plus_u	0
	pInt_InCare_Int_ART1_2013plus_u	0.128456
	pInt_InCare_Int_LTFU_2013plus_u	0.182495
	pInt_ART1_Int_ART2_2013plus_u	0.00866226
	pInt_ART1_Int_LTFU_2013plus_u	0.0143855
	pInt_ART1_Int_Dead_2013plus_u	0.00505717
	pInt_ART2_Int_LTFU_2013plus_u	0.0143855
	pInt_ART2_Int_Dead_2013plus_u	0.00505717
	pInt_LTFU_Int_ART1_2013plus_u	0.1616
	pInt_LTFU_Int_ART2_2013plus_u	0.1717
	pInt_NoCare_AIDS_InCare_2013plus_u	0.0987032
	pInt_NoCare_AIDS_ART1ear_2013plus_u	0
	pInt_InCare_AIDS_ART1ear_2013plus_u	0.089
	pAIDS_NoCare_AIDS_InCare_2013plus_u	0.46884
	pAIDS_NoCare_AIDS_ART1ear_2013plus_u	0.0515874
	pAIDS_InCare_AIDS_ART1ear_2013plus_u	0.432907
	pAIDS_InCare_AIDS_LTFU_2013plus_u	0.0588055
	pAIDS_ART1ear_AIDS_LTFU_2013plus_u	0.0317053
	pAIDS_ART1ear_AIDS_Dead_2013plus_u	0.147805
	pAIDS_ART1late_AIDS_ART2_2013plus_u	0.0305939
	pAIDS_ART1late_AIDS_LTFU_2013plus_u	0.0107977
	pAIDS_ART1late_AIDS_Dead_2013plus_u	0.0257552
	pAIDS_ART2_AIDS_LTFU_2013plus_u	0.0274461
	pAIDS_ART2_AIDS_Dead_2013plus_u	0.0942122
	pAIDS_LTFU_AIDS_ART1ear_2013plus_u	0.2121
	pAIDS_LTFU_AIDS_ART2_2013plus_u	0.2323
	pAsympt_Early_NoCare_2013plus_u	0.63376
	pAsympt_Early_InCare_2013plus_u	0.315942
	pAsympt_Early_LTFU_2013plus_u	0.205815
	pAsympt_Early_ART1_2013plus_u	0.4243
	pAsympt_Early_ART2_2013plus_u	0.4243
	pAsympt_Late_NoCare_2013plus_u	0.63376
	pAsympt_Late_InCare_2013plus_u	0.315942
	pAsympt_Late_LTFU_2013plus_u	0.205815
	pAsympt_Late_ART1_2013plus_u	0.4243
	pAsympt_Late_ART2_2013plus_u	0.4243
	pInt_NoCare_2013plus_u	0.474705
	pInt_InCare_2013plus_u	0.273881
	pInt_ART1_2013plus_u	0.971895
	pInt_ART2_2013plus_u	0.980557
	pInt_LTFU_2013plus_u	0.398428
	pAIDS_NoCare_2013plus_u	0.0690575
	pAIDS_InCare_2013plus_u	0.1231
	pAIDS_ART1ear_2013plus_u	0
	pAIDS_ART1late_2013plus_u	0.932853
	pAIDS_ART2_2013plus_u	0.878342
	pAIDS_LTFU_2013plus_u	0.145085
	pAIDS_ART1ear_AIDS_ART1late_2013plus_u	0.82049
	pAsympt_Early_NoCare_Asympt_Early_Dead_2013plus_u	0.018185
	pAsympt_Early_InCare_Asympt_Early_Dead_2013plus_u	0.0170631
	pAsympt_Early_LTFU_Asympt_Early_Dead_2013plus_u	0.018185
	pAsympt_Late_NoCare_Asympt_Late_Dead_2013plus_u	0.018185
	pAsympt_Late_InCare_Asympt_Late_Dead_2013plus_u	0.0170631
	pAsympt_Late_LTFU_Asympt_Late_Dead_2013plus_u	0.018185
	pAsympt_Early_NoCare_Asympt_Late_NoCare_2013plus_u	0.2
	pAsympt_Early_InCare_Asympt_Late_InCare_2013plus_u	0.2
	pAsympt_Early_LTFU_Asympt_Late_LTFU_2013plus_u	0.2
	pAsympt_Late_NoCare_Int_NoCare_2013plus_u	0.2
	pAsympt_Late_InCare_Int_InCare_2013plus_u	0.2
	pAsympt_Late_LTFU_Int_LTFU_2013plus_u	0.2
	pInt_NoCare_Int_Dead_2013plus_u	0.0278885
	pInt_InCare_Int_Dead_2013plus_u	0.0261679
	pInt_LTFU_Int_Dead_2013plus_u	0.0278885
	pInt_NoCare_AIDS_NoCare_2013plus_u	0.3
	pInt_InCare_AIDS_InCare_2013plus_u	0.3
	pInt_LTFU_AIDS_LTFU_2013plus_u	0.240383
	pAIDS_NoCare_AIDS_Dead_2013plus_u	0.410515
	pAIDS_InCare_AIDS_Dead_2013plus_u	0.385187
	pAIDS_LTFU_AIDS_Dead_2013plus_u	0.410515

## Sheet: Error Report
	CASE STUDY 0: Implement User Interface
			TPM	SCF (name)	SCF (cell)
	time (min)	find and replace	1	1
		type parameter names in user tab	5	5
		add parameter names to Name Manager	2	2
		replace cell references to 2013+ data-defined probs with user probs			47
		total	8	8	47
	errors		0	0	0
	CASE STUDY 1: Re-entry into care
		Revision time (min)
	User tab	13
	Param tab	11
	TPM tab	15
	SCF Output (name)	16
	SCF Output (cell)	24
	Errors
	TAB	CELL	INSTANCES	ERROR	TIME TO IDENTIFY/FIX (min)	EQUATION
	SCF Output (name)	L42	10	point to wrong cell name	1	Incorrect: (K15*pInt_NoCare_AIDS_ART1ear_2013plus_u)+(K16*pInt_InCare_AIDS_ART1ear_2013plus_u)+(K40*pAIDS_NoCare_AIDS_ART1ear_2013plus_u)+(K41*pAIDS_InCare_AIDS_ART1ear_2013plus_u)+(K42*pAIDS_ART1ear_2013plus_u)+(K56*pAIDS_LTFU_AIDS_ART1ear_2004_2012)
						Correct: (K15*pInt_NoCare_AIDS_ART1ear_2013plus_u)+(K16*pInt_InCare_AIDS_ART1ear_2013plus_u)+(K40*pAIDS_NoCare_AIDS_ART1ear_2013plus_u)+(K41*pAIDS_InCare_AIDS_ART1ear_2013plus_u)+(K42*pAIDS_ART1ear_2013plus_u)+(K56*pAIDS_LTFU_AIDS_ART1ear_2013plus_u)
	Version	Revision time (min)	# errors	Error Types	Time to identify/fix errors (min)	Total time (min)	# cells	Percent of cell errors	# errors / hour
	Matrix	39	0		0	39	37254	0	0
	Single Name	40	1	point to wrong cell name (1)	1	41	1240	0.0806452	1.46341
	Single Cell	48	0		0	48	1240	0	0
	CASE STUDY 2: Allow for universal ART
		Revision time (min)
	User tab	10
	Param tab	18
	TPM	77
	SCF Output (name)	25
	SCF Output (cell)	37
	Errors
	TAB	CELL	INSTANCES	ERROR	TIME TO IDENTIFY/FIX	EQUATION
	SCF Output (cell)	E8	6	point to wrong cell reference	5	Incorrect: =(D7*Params!$D$111) + (D10*Params!$D$149) + (D8*Params!$D$132)
						Correct: =(D7*Params!$D$111) + (D10*Params!$D$149) + (D8*Params!$D$130)
	SCF Output (cell)	E9	6	point to wrong cell reference	5	Incorrect: =(D8*Params!$D$127) + (D10*Params!$D$150) + (D9*Params!$D$143)
						Incorrect: =(D8*Params!$D$127) + (D10*Params!$D$150) + (D9*Params!$D$141)	Correct: =(D8*Params!$D$127) + (D10*Params!$D$150) + (D9*Params!$D$139)
	SCF Output (name)	D8	18	point to wrong cell reference	5	Incorrect: =(C7*pAsympt_InCare_Asympt_ART1_2004_2012)+(C10*pAsympt_LTFU_Asympt_ART1_2004_2012)+(C8*pAsympt_ART1_2004_2012)
						Correct: =(C7*pAsympt_InCare_Asympt_ART1_2004_2012)+(C16*pAsympt_LTFU_Asympt_ART1_2004_2012)+(C8*pAsympt_ART1_2004_2012)
	SCF Output (name)	D9	18	point to wrong cell reference	5	Incorrect: =(C8*pAsympt_ART1_Asympt_ART2_2004_2012)+(C10*pAsympt_LTFU_Asympt_ART2_2004_2012)+(C9*pAsympt_ART2_2004_2012)
						Correct: =(C8*pAsympt_ART1_Asympt_ART2_2004_2012)+(C16*pAsympt_LTFU_Asympt_ART2_2004_2012)+(C9*pAsympt_ART2_2004_2012)
	SCF Output (cell)	D8	18	point to wrong cell reference	5	Incorrect: =(C7*Params!$D$111) + (C10*Params!$D$149) + (C8*Params!$D$132)
						Correct: =(C7*Params!$D$111) + (C16*Params!$D$149) + (C8*Params!$D$132)
	SCF Output (cell)	D9	18	point to wrong cell reference	5	Correct: =(C8*Params!$D$127) + (C10*Params!$D$150) + (C9*Params!$D$143)
						Correct: =(C8*Params!$D$127) + (C16*Params!$D$150) + (C9*Params!$D$143)
	SCF Output (name)	D31	18	point to wrong cell reference	5	Incorrect: =(C6*pAsympt_NoCare_Int_ART1_2004_2006)+(C7*pAsympt_InCare_Int_ART1_2004_2012)+(C29*pInt_NoCare_Int_ART1_2004_2006)+(C30*pInt_InCare_Int_ART1_2004_2012)+(C31*pInt_ART1_2004_2012)+(C10*pAsympt_LTFU_Int_ART1_2004_2012)+(C40*pInt_LTFU_Int_ART1_2004_2012)
						Correct: =(C6*pAsympt_NoCare_Int_ART1_2004_2006)+(C7*pAsympt_InCare_Int_ART1_2004_2012)+(C29*pInt_NoCare_Int_ART1_2004_2006)+(C30*pInt_InCare_Int_ART1_2004_2012)+(C31*pInt_ART1_2004_2012)+(C16*pAsympt_LTFU_Int_ART1_2004_2012)+(C40*pInt_LTFU_Int_ART1_2004_2012)
	SCF Output (cell)	D31	18	point to wrong cell reference	5	Incorrect: =(C6*Params!$D$83)+(C7*Params!$D$115)+(C29*Params!$D$166)+(C30*Params!$D$201)+(C31*Params!$D$220)+(C10*Params!$D$153)+(C40*Params!$D$240)
						Correct: =(C6*Params!$D$83)+(C7*Params!$D$115)+(C29*Params!$D$166)+(C30*Params!$D$201)+(C31*Params!$D$220)+(C16*Params!$D$153)+(C40*Params!$D$240)
	SCF Output (name)	D35	18	point to wrong cell reference	5	Incorrect: =(C10*pAsympt_LTFU_Int_LTFU_2004_2012)+(C35*pInt_LTFU_2004_2012)
						Correct: =(C16*pAsympt_LTFU_Int_LTFU_2004_2012)+(C35*pInt_LTFU_2004_2012)
	SCF Output (cell)	D35	18	point to wrong cell reference	5	Incorrect: =(C10*Params!$D152)+(C35*Params!$D243)
						Correct: =(C16*Params!$D152)+(C35*Params!$D243)
	SCF Output (name)	D21	18	point to wrong cell name	5	Incorrect: =(D9*pAsympt_ART1_Asympt_Dead_2004_2012)
						Correct: =(D9*pAsympt_ART2_Asympt_Dead_2004_2012)
	TPM	D21	18	point to wrong cell reference	5	Incorrect: =TPM!CN446
						Correct: =TPM!CO446
	TPM	D24	18	point to wrong cell reference	5	Incorrect: =TPM!CQ6
						Correct: =TPM!CQ445
	TPM	D23	18	point to wrong cell reference	5	Incorrect: =TPM!CP6
						Correct:=TPM!CP445
	TPM	D25	18	point to wrong cell reference	5	Incorrect: =TPM!CR6
						Correct: =TPM!CR445
	SCF Output (name)	D24	18	point to wrong cell name	5	Incorrect: =(C12*pAsympt_ART1_Asympt_Dead_2004_2012)
						Incorrect: =(C12*pAsympt_LTFU_Asympt_Dead_2004_2012)
	SCF Output (name)	D25	18	point to wrong cell name	5	Incorrect: =(C13*pAsympt_ART2_Asympt_Dead_2004_2012)
						Correct: =(C13*pAsympt_LTFU_Asympt_Dead_2004_2012)
	SCF Output (cell)	D24	18	point to wrong cell reference	5	Incorrect: =(D24*Params!$D$151)
						Correct: =(D12*Params!$D$151)
	SCF Output (cell)	E25	18	point to wrong cell reference	5	Incorrect: =(D25*Params!$D$151)
						Incorrect: =(D13*Params!$D$151)
	SCF Output (cell)	L9	10	point to wrong cell reference	120	Incorrect: =(K8*User!$E$22) + (K16*User!$E$25) + (K9*User!$E$74)
						Correct: =(K8*User!$E$22) + (K16*User!$E$28) + (K9*User!$E$74)
	SCF Output (cell)	L11	10	point to wrong cell reference	5	Incorrect: =(K7*Params!$D$120)+(K11*Params!$D$162)
						Correct: =(K7*User!$E$20)+(K11*User!$E$72)
	SCF Output (cell)	L12	10	point to wrong cell reference	5	Incorrect: =(K8*Params!$D$134)+(K12*Params!$D$162)
						Correct: =(K8*User!$E$23)+(K12*User!$E$72)
	SCF Output (cell)	L13	10	point to wrong cell reference	5	Incorrect: =(K9*Params!$D$139)+(K13*Params!$D$154)
						Correct: =(K9*User!$E$25)+(K13*User!$E$72)
	SCF Output (cell)	L20	10	point to wrong cell reference	5	Incorrect: =(K9*Params!$D$145)
						Correct: =(K8*User!$E$24)
	SCF Output (cell)	L21	10	point to wrong cell reference	5	Incorrect: =(K9*Params!$D$145)
						Correct: =(K9*User!$E$26)
	SCF Output (cell)	L23	10	point to wrong cell reference	5	Incorrect: =(K11*Params!$D$151)
						Correct: =(K11*User!$N$24)
	SCF Output (cell)	L14	10	point to wrong cell reference	5	Incorrect: =(K12*Params!$D$151)
						Correct: =(K12*User!$N$24)
	SCF Output (cell)	L25	10	point to wrong cell reference	5	Incorrect: =(K13*Params!$D$151)
						Correct: =(K13*User!$N$24)
	TPM	AD14	440	point to wrong cell references	10	Incorrect: =MMULT($AB13:$AT13,G$27:G$45)
						Correct: =MMULT($AB13:$AT13,G$203:G$221)
	TPM	AD15	440	point to wrong cell references	10	Incorrect: =MMULT($AB13:$AT13,H$27:H$45)
						Correct: =MMULT($AB13:$AT13,H$203:H$221)
	TPM Output	U20	0	typo	1	Incorrect: =TPM!CN4463
						Correct: =TPM!CN463
	Version	Revision time (min)	# errors	Error Types	Time to identify/fix errors (min)	Total time (min)	# cells	Percent of cell errors	# errors / hour
	Matrix	105	7	point to wrong cell references (6); typo(1)	41	146	36014	0.0194369	2.87671
	Single Name	53	7	point to wrong cell references (4); point to wrong cell name (3)	35	88	0	#DIV/0!	4.77273
	Single Cell	65	17	point to wrong cell references (7)	200	265	0	#DIV/0!	3.84906
	CASE STUDY 3: Allow for ART according to 2013 WHO guidelines
		Revision time (min)
	User tab	27
	Param tab	18
	TPM	120
	TPM Output	22
	SCF Output (name)	50
	SCF Output (cell)	141
	Errors
	TAB	CELL	INSTANCES	ERROR	TIME TO IDENTIFY/FIX	EQUATION
	SCF Output (cell)	D27	18	Logic	2	Incorrect: =SUM(D18:D22)
						Correct: =SUM(D18:D21)+D26
	SCF Output (name)	D53	18	point to wrong cell reference	2	Incorrect: =(C6*pAsympt_Late_NoCare_Int_NoCare_2004_2006)+(C53*pInt_NoCare_2004_2006)
						Correct: =(C29*pAsympt_Late_NoCare_Int_NoCare_2004_2006)+(C53*pInt_NoCare_2004_2006)
	SCF Output (name)	D54	18	point to wrong cell reference	2	Incorrect: =(C6*pAsympt_Late_NoCare_Int_InCare_2004_2006)+(C7*pAsympt_Late_InCare_Int_InCare_2004_2012)+(C53*pInt_NoCare_Int_InCare_2004_2006)+(C54*pInt_InCare_2004_2012)
						Correct: =(C29*pAsympt_Late_NoCare_Int_InCare_2004_2006)+(C30*pAsympt_Late_InCare_Int_InCare_2004_2012)+(C53*pInt_NoCare_Int_InCare_2004_2006)+(C54*pInt_InCare_2004_2012)
	SCF Output (name)	D55	18	point to wrong cell reference	2	Incorrect: =(C6*pAsympt_Late_NoCare_Int_ART1_2004_2006)+(C7*pAsympt_Late_InCare_Int_ART1_2004_2012)+(C53*pInt_NoCare_Int_ART1_2004_2006)+(C54*pInt_InCare_Int_ART1_2004_2012)+(C55*pInt_ART1_2004_2012)+(C16*pAsympt_Late_LTFU_Int_ART1_2004_2012)+(C64*pInt_LTFU_Int_ART1_2004_2012)
						Correct: =(C29*pAsympt_Late_NoCare_Int_ART1_2004_2006)+(C30*pAsympt_Late_InCare_Int_ART1_2004_2012)+(C53*pInt_NoCare_Int_ART1_2004_2006)+(C54*pInt_InCare_Int_ART1_2004_2012)+(C55*pInt_ART1_2004_2012)+(C40*pAsympt_Late_LTFU_Int_ART1_2004_2012)+(C64*pInt_LTFU_Int_ART1_2004_2012)
	SCF Output (name)	D59	18	point to wrong cell reference	2	Incorrect: =(C16*pAsympt_Late_LTFU_Int_LTFU_2004_2012)+(C59*pInt_LTFU_2004_2012)
						Correct: =(C40*pAsympt_Late_LTFU_Int_LTFU_2004_2012)+(C59*pInt_LTFU_2004_2012)
	TPM	DH7	377	point to wrong cell name	5	Incorrect: =pAsympt_Late_NoCare_Asympt_Late_Dead_2004_2006*BI6
						Correct: =pAsympt_Early_NoCare_Asympt_Early_Dead_2004_2006*BJ6
	TPM	DI7	377	point to wrong cell name	5	Incorrect: =pAsympt_Late_InCare_Asympt_Late_Dead_2004_2012*BJ6
						Correct: =pAsympt_Early_InCare_Asympt_Early_Dead_2004_2012*BK6
	TPM	DJ7	377	point to wrong cell name	5	Incorrect: =pAsympt_Late_ART1_Asympt_Late_Dead_2004_2012*BK6
						Correct: =pAsympt_Early_ART1_Asympt_Early_Dead_2004_2012*BL6
	TPM	DK7	377	point to wrong cell name	5	Incorrect: =pAsympt_Late_ART2_Asympt_Late_Dead_2004_2012*BL6
						Correct: =pAsympt_Early_ART2_Asympt_Early_Dead_2004_2012*BM6
	TPM	DL7	377	point to wrong cell name	5	Incorrect: =(CJ6*pAsympt_Late_LTFU_Asympt_Late_Dead_2004_2012)
						Correct: =(CL6*pAsympt_Early_LTFU_Asympt_Early_Dead_2004_2012)
	TPM	DM7	377	point to wrong cell name	5	Incorrect: =(CK6*pAsympt_Late_LTFU_Asympt_Late_Dead_2004_2012)
						Correct: =(CM6*pAsympt_Early_LTFU_Asympt_Early_Dead_2004_2012)
	TPM	DN7	377	point to wrong cell name	5	Incorrect: =(CN6*pAsympt_Late_LTFU_Asympt_Late_Dead_2004_2012)
						Correct: =(CN6*pAsympt_Early_LTFU_Asympt_Early_Dead_2004_2012)
	SCF Output (name)	E29	17	point to wrong cell reference	5	Incorrect: =(C7*pAsympt_Early_NoCare_Asympt_Late_NoCare_2004_2006)+(D29*pAsympt_Late_NoCare_2004_2006)
						Correct: =(D6*pAsympt_Early_NoCare_Asympt_Late_NoCare_2004_2006)+(D29*pAsympt_Late_NoCare_2004_2006)
	SCF Output (cell)	E25	17	point to wrong cell reference	5	Incorrect: =(D13*Params!$C$161)
						Correct: =(D13*Params!$C$151)
	SCF Output (name)	E49	17	point to wrong cell reference	2	Incorrect: =(D35*pAsympt_Late_LTFU_Asympt_Late_Dead_2004_2012)
						Correct: =(D36*pAsympt_Late_LTFU_Asympt_Late_Dead_2004_2012)
	SCF Output (name)	E50	17	point to wrong cell reference	10	Incorrect: E36*pAsympt_Late_LTFU_Asympt_Late_Dead_2004_2012)
						Correct: =(E37*pAsympt_Late_LTFU_Asympt_Late_Dead_2004_2012)
	SCF Output (cell)	L6	10	point to wrong cell reference	10	Incorrect: =(K6*User!$E$108)+Params!$C$50
						Incorrect: =(K6*User!$E$104)+Params!$C$50
	SCF Output (cell)	L31	10	point to wrong cell reference	10	Incorrect: =(K6*User!$E$31)+(K7*User!$E$32)+(K30*User!$E$37)+(K31*User!$E$95)+(K16*User!$N$32)+(K40*User!$E$43)
						Correct: =(K6*User!$E$31)+(K7*User!$E$32)+(K30*User!$E$37)+(K31*User!$E$95)+(K16*User!$E$33)+(K40*User!$E$43)
	SCF Output (name)	L32	10	point to wrong cell name	10	Incorrect: =(K31*pAsympt_Late_ART1_Asympt_Late_ART2_2004_2012)+(K32*pAsympt_Late_ART2_2004_2012)+(K40*pAsympt_Late_LTFU_Asympt_Late_ART2_2004_2012)
						Correct: =(K31*pAsympt_Late_ART1_Asympt_Late_ART2_2013plus_u)+(K32*pAsympt_Late_ART2_2013plus_u)+(K40*pAsympt_Late_LTFU_Asympt_Late_ART2_2013plus_u)
	SCF Output (cell)	L48	10	point to wrong cell reference	2	Incorrect: =(K35*Params!$C$246)
						Correct: =(K35*User!$N$28)
	SCF Output (name)	L50	10	point to wrong cell name	2	Incorrect: =(K37*pAsympt_Late_LTFU_Asympt_Late_Dead_2004_2012)
						Correct: =(K37*pAsympt_Late_LTFU_Asympt_Late_Dead_2013plus_u)
	SCF Output (name)	L60	10	point to wrong cell name	2	Incorrect: =(K40*pAsympt_Late_LTFU_Int_LTFU_2004_2012)+(K60*pInt_LTFU_2004_2012)
						Correct: =(K40*pAsympt_Late_LTFU_Int_LTFU_2013plus_u)+(K60*pInt_LTFU_2013plus_u)
	SCF Output (cell)	M49	9	point to wrong cell reference	2	Incorrect: =(K36*User!$N$28)
						Correct: =(L36*User!$N$28)
	SCF Output (cell)	M50	9	point to wrong cell reference	2	Incorrect: =(K37*User!$N$28)
						Correct: =(L37*User!$N$28)
	SCF Output (cell)	L6	10	point to wrong cell reference	2	Incorrect: =(K6*User!$E$104)+Params!$C$50
						Correct: =(K6*User!$E$86)+Params!$C$50
	TPM	M31	8	point to wrong cell name	30	Incorrect: = pAsympt_Late_LTFU_Int_ART1_2004_2012
						Correct: =pAsympt_Early_LTFU_Asympt_Late_ART1_2004_2012
	TPM	O31	8	point to wrong cell name	2	Incorrect: =pAsympt_Late_LTFU_Int_LTFU_2004_2012
						Correct: =pAsympt_Early_LTFU_Asympt_Late_LTFU_2004_2012
	Version	Revision time (min)	# errors	Error Types	Time to identify/fix errors (min)	Total time (min)	# cells	Percent of cell errors	# errors / hour
	Matrix	187	9	point to wrong cell name (9)	67	254	#REF!	#REF!	2.12598
	Single Name	95	10	point to wrong cell reference (7); point to wrong cell name (3)	34	129	#REF!	#REF!	4.65116
	Single Cell	186	8	logic (1); point to wrong cell reference (7)	35	221	#REF!	#REF!	2.17195
	INCLUDES ZEROES
			Number of outputs											Percent of outputs
			Case Study 1			Case Study 2			Case Study 3					Case Study 1			Case Study 2			Case Study 3
		Bin (Percent Error)	Matrix	Single Name	Single Cell	Matrix	Single Name	Single Cell	Matrix	Single Name	Single Cell		Bin (Percent Error)	Matrix	Single Name	Single Cell	Matrix	Single Name	Single Cell	Matrix	Single Name	Single Cell
		#REF!	1109	962	1109	909	472	439	#REF!	#REF!	#REF!		#REF!	100	86.7448	100	68.3459	35.4887	33.0075	#REF!	#REF!	#REF!
		#REF!	0	147	0	421	858	891	#REF!	#REF!	#REF!		#REF!	0	13.2552	0	31.6541	64.5113	66.9925	#REF!	#REF!	#REF!
		#REF!	0	0	0	0	0	0	#REF!	#REF!	#REF!		#REF!	0	0	0	0	0	0	#REF!	#REF!	#REF!
		#REF!	0	0	0	0	0	0	#REF!	#REF!	#REF!		#REF!	0	0	0	0	0	0	#REF!	#REF!	#REF!
		#REF!	0	0	0	0	0	0	#REF!	#REF!	#REF!		#REF!	0	0	0	0	0	0	#REF!	#REF!	#REF!
		#REF!	0	0	0	0	0	0	#REF!	#REF!	#REF!		#REF!	0	0	0	0	0	0	#REF!	#REF!	#REF!
		#REF!	0	0	0	0	0	0	#REF!	#REF!	#REF!		#REF!	0	0	0	0	0	0	#REF!	#REF!	#REF!
		#REF!	0	0	0	0	0	0	#REF!	#REF!	#REF!		#REF!	0	0	0	0	0	0	#REF!	#REF!	#REF!
		#REF!	0	0	0	0	0	0	#REF!	#REF!	#REF!		#REF!	0	0	0	0	0	0	#REF!	#REF!	#REF!
		#REF!	0	0	0	0	0	0	#REF!	#REF!	#REF!		#REF!	0	0	0	0	0	0	#REF!	#REF!	#REF!
		#REF!	0	0	0	0	0	0	#REF!	#REF!	#REF!		#REF!	0	0	0	0	0	0	#REF!	#REF!	#REF!
		#REF!	0	0	0	0	0	0	#REF!	#REF!	#REF!		#REF!	0	0	0	0	0	0	#REF!	#REF!	#REF!
		#REF!	0	0	0	0	0	0	#REF!	#REF!	#REF!		#REF!	0	0	0	0	0	0	#REF!	#REF!	#REF!
		#REF!	0	0	0	0	0	0	#REF!	#REF!	#REF!		#REF!	0	0	0	0	0	0	#REF!	#REF!	#REF!
		#REF!	0	0	0	0	0	0	#REF!	#REF!	#REF!		#REF!	0	0	0	0	0	0	#REF!	#REF!	#REF!
		#REF!	0	0	0	0	0	0	#REF!	#REF!	#REF!		#REF!	0	0	0	0	0	0	#REF!	#REF!	#REF!
		#REF!	0	0	0	0	0	0	#REF!	#REF!	#REF!		#REF!	0	0	0	0	0	0	#REF!	#REF!	#REF!
		#REF!	0	0	0	0	0	0	#REF!	#REF!	#REF!		#REF!	0	0	0	0	0	0	#REF!	#REF!	#REF!
		#REF!	0	0	0	0	0	0	#REF!	#REF!	#REF!		#REF!	0	0	0	0	0	0	#REF!	#REF!	#REF!
		#REF!	0	0	0	0	0	0	#REF!	#REF!	#REF!		#REF!	0	0	0	0	0	0	#REF!	#REF!	#REF!
		#REF!	0	0	0	0	0	0	#REF!	#REF!	#REF!		#REF!	0	0	0	0	0	0	#REF!	#REF!	#REF!
	EXCLUDES ZEROES		Number of summary measures											Percent of summary measures
			Case Study 1			Case Study 2			Case Study 3					Case Study 1			Case Study 2			Case Study 3
		Bin (Percent Error)	Matrix	Single Name	Single Cell	Matrix	Single Name	Single Cell	Matrix	Single Name	Single Cell		Bin (Percent Error)	Matrix - 1	Single Name - 1	Single Cell - 1	Matrix - 2	Single Name - 2	Single Cell - 2	Matrix - 3	Single Name - 3	Single Cell - 3
		10	0	116	0	129	234	244	89	188	166		10		65.1685		70.1087	32.2314	33.1072	44.7236	19.2821	25.0377
		20	0	34	0	21	158	150	21	215	60		20		19.1011		11.413	21.7631	20.3528	10.5528	22.0513	9.04977
		30	0	12	0	7	133	135	20	127	53		30		6.74157		3.80435	18.3196	18.3175	10.0503	13.0256	7.99397
		40	0	9	0	3	85	82	2	102	37		40		5.05618		1.63043	11.708	11.1262	1.00503	10.4615	5.58069
		50	0	4	0	4	43	43	2	101	32		50		2.24719		2.17391	5.92287	5.83446	1.00503	10.359	4.82655
		60	0	3	0	5	16	17	2	44	40		60		1.68539		2.71739	2.20386	2.30665	1.00503	4.51282	6.03318
		70	0	0	0	4	14	16	0	30	20		70		0		2.17391	1.92837	2.17096	0	3.07692	3.01659
		80	0	0	0	2	30	11	2	29	22		80		0		1.08696	4.13223	1.49254	1.00503	2.97436	3.31825
		90	0	0	0	2	12	30	12	28	22		90		0		1.08696	1.65289	4.07056	6.03015	2.87179	3.31825
		100	0	0	0	5	0	8	12	42	28		100		0		2.71739	0	1.08548	6.03015	4.30769	4.22323
		110	0	0	0	0	1	1	1	19	12		110		0		0	0.137741	0.135685	0.502513	1.94872	1.80995
		120	0	0	0	1	0	0	1	7	24		120		0		0.543478	0	0	0.502513	0.717949	3.61991
		130	0	0	0	0	0	0	2	4	21		130		0		0	0	0	1.00503	0.410256	3.16742
		140	0	0	0	0	0	0	0	14	21		140		0		0	0	0	0	1.4359	3.16742
		150	0	0	0	1	0	0	1	3	20		150		0		0.543478	0	0	0.502513	0.307692	3.01659
		More	0	0	0	0	0	0	32	22	85		More		0		0	0	0	16.0804	2.25641	12.8205

## Sheet: Model (SN)
		2004	2005	2006	2007	2008	2009	2010	2011	2012	2013	2014	2015	2016	2017	2018	2019	2020	2021	2022	2023
Asymptomatic Early
	Not in care	37328.9	35944.6	34129.4	31815.8	29383.7	27210.3	25832.8	24959.9	24406.6	24056	23833.8	23692.9	23603.7	23547.1	23511.3	23488.5	23474.1	23465	23459.2	23455.6
	In care, off ART	8625.51	4922.9	3634.05	3715	3570.2	3342.81	3107.54	2928.63	2805.5	2693.13	2631.67	2595.81	2574.05	2560.57	2552.12	2546.8	2543.44	2541.31	2539.96	2539.11
	In care, on ART1	0	1382.79	1459.84	1295.04	1212.91	1166.17	1121.07	1071.27	1023	1405.58	1427.09	1375.04	1317.17	1269.13	1232.5	1205.49	1185.85	1171.69	1161.51	1154.23
	In care, on ART2	0	847.853	1698.12	2159.03	2349.58	2449.11	2495.31	2499.13	2468.79	1893.46	1603.34	1431.12	1315.59	1233.46	1173.82	1130.3	1098.58	1075.53	1058.84	1046.8
	Lost from care
	In Care, Off ART	3817.44	3895.77	2785.47	2026.64	1803.09	1685.5	1577.25	1469.64	1379.52	1144.64	1061.82	1025.92	1007.53	997.071	990.783	986.897	984.464	982.932	981.963	981.35
	In Care, on ART1		0	470.15	650.231	653.144	626.171	601.452	578.029	553.428	279.221	284.609	289.194	281.727	270.839	260.834	252.856	246.848	242.439	239.242	236.94
	In Care, on ART2		0	205.52	478.893	680.098	792.144	852.945	884.046	895.149	832.54	668.571	558.639	490.788	446.486	415.8	393.823	377.872	366.258	357.815	351.695
	Subtotal - pre-ART	3817.44	3895.77	2785.47	2026.64	1803.09	1685.5	1577.25	1469.64	1379.52	1144.64	1061.82	1025.92	1007.53	997.071	990.783	986.897	984.464	982.932	981.963	981.35
	Subtotal - on ART	0	0	675.67	1129.12	1333.24	1418.32	1454.4	1462.07	1448.58	1111.76	953.18	847.833	772.515	717.325	676.634	646.68	624.72	608.697	597.057	588.635
	Subtotal lost	3817.44	3895.77	3461.14	3155.76	3136.33	3103.82	3031.64	2931.71	2828.1	2256.4	2015	1873.76	1780.05	1714.4	1667.42	1633.58	1609.18	1591.63	1579.02	1569.99
	Deaths
	Not in care		678.827	653.654	620.644	578.572	534.344	494.82	469.771	453.896	443.835	437.459	433.418	430.857	429.234	428.205	427.553	427.14	426.878	426.712	426.607
	In care, off ART		147.178	84	62.0081	63.3893	60.9187	57.0386	53.0243	49.9715	47.8705	45.9532	44.9045	44.2925	43.9212	43.6912	43.5471	43.4563	43.3989	43.3626	43.3396
	ART1		0	139.662	147.443	130.799	122.503	117.783	113.228	108.198	206.646	283.927	288.271	277.758	266.069	256.364	248.966	243.508	239.542	236.681	234.626
	ART2		0	102.76	205.812	261.675	284.769	296.832	302.432	302.894	772.979	592.841	502.006	448.083	411.912	386.197	367.524	353.897	343.965	336.748	331.523
	Lost from care
	In Care, Off ART		69.4203	70.8448	50.6539	36.8545	32.7893	30.6509	28.6823	26.7254	25.0867	20.8153	19.3093	18.6565	18.322	18.1318	18.0174	17.9468	17.9025	17.8747	17.857
	In Care, on ART1		0	0	8.5497	11.8245	11.8774	11.387	10.9374	10.5115	10.0641	5.07764	5.17563	5.259	5.12321	4.92521	4.74328	4.5982	4.48895	4.40876	4.35063
	In Care, on ART2		0	0	3.73738	8.70869	12.3676	14.4052	15.5108	16.0764	16.2783	15.1398	12.158	10.1589	8.925	8.11937	7.56135	7.1617	6.87161	6.66042	6.50688
	Subtotal lost		69.4203	70.8448	62.941	57.3876	57.0343	56.443	55.1306	53.3133	51.4292	41.0328	36.6429	34.0744	32.3702	31.1764	30.3221	29.7067	29.2631	28.9438	28.7146
	Subtotal - This period		895.425	1050.92	1098.85	1091.82	1059.57	1022.92	993.586	968.273	1522.76	1401.21	1305.24	1235.06	1183.51	1145.63	1117.91	1097.71	1083.05	1072.45	1064.81
Asymptomatic Late
	Not in care	0	7465.77	12185	14548.2	15583.2	15752.8	15425.5	14942.7	14462	14046.8	13713.5	13457.8	13267.6	13129.2	13030.2	12960.3	12911.4	12877.6	12854.3	12838.4
	In care, off ART	0	3827.11	4680.66	5686.11	6034.81	6016.46	5816.64	5578.04	5363.86	5133.11	4981.04	4879.58	4811	4764.29	4732.4	4710.66	4695.86	4685.83	4679.06	4674.5
	In care, on ART1	0	790.443	1443.53	1853.25	2188.57	2436.3	2585.78	2652.12	2663.59	3615.44	3680.05	3565.51	3430.97	3312.62	3216.32	3140.31	3081.27	3035.88	3001.27	2975.05
	In care, on ART2	0	0	337.224	1069.8	1853.44	2624.05	3323.13	3908.34	4362.48	3768.44	3486.43	3291.1	3130.28	2993.73	2879.43	2785.74	2710.36	2650.65	2603.94	2567.78
	Lost from care
	In Care, Off ART	0	0	1174.14	1820.32	2340.29	2617.46	2702.56	2669.11	2584.96	2177.63	2023	1944.52	1897.24	1866.47	1845.81	1831.77	1822.21	1815.71	1811.29	1808.3
	In Care, Off ART (from Asympt Early)		763.488	1029.06	1029.05	967.976	944.1	929.781	910.66	884.415	747.646	605.157	527.551	483.329	455.486	436.625	423.347	413.846	407.013	402.095	398.561
	In Care, on ART1		0	268.751	578.768	819.543	1012.36	1159.7	1258.75	1313.73	700.822	728.495	744.631	729.442	704.575	680.332	659.78	643.267	630.327	620.329	612.678
	In Care, on ART2		0	0	81.743	286.076	542.911	813.772	1071.89	1298.23	1412.78	1280.36	1179.05	1106.91	1049.83	1002.22	962.411	929.613	903.07	881.927	865.309
	Subtotal - pre-ART	0	763.488	2203.19	2849.37	3308.27	3561.56	3632.34	3579.76	3469.37	2925.28	2628.16	2472.07	2380.57	2321.96	2282.43	2255.12	2236.06	2222.72	2213.39	2206.87
	Subtotal - on ART	0	0	268.751	660.511	1105.62	1555.27	1973.47	2330.64	2611.96	2113.6	2008.86	1923.68	1836.35	1754.4	1682.56	1622.19	1572.88	1533.4	1502.26	1477.99
	Subtotal lost	0	763.488	2471.94	3509.88	4413.89	5116.83	5605.81	5910.4	6081.33	5038.88	4637.02	4395.76	4216.93	4076.36	3964.99	3877.31	3808.94	3756.12	3715.64	3684.85
	Deaths
	Not in care		0	135.765	221.584	264.56	283.382	286.465	280.514	271.733	262.993	255.441	249.38	244.731	241.272	238.755	236.955	235.683	234.794	234.179	233.756
	In care, off ART		0	65.3023	79.8665	97.0227	102.972	102.659	99.2499	95.1787	91.524	87.5868	84.9919	83.2607	82.0905	81.2935	80.7495	80.3784	80.126	79.9548	79.8392
	ART1		0	79.8348	145.797	187.178	221.045	246.066	261.164	267.865	538.045	730.319	743.369	720.233	693.056	669.15	649.696	634.343	622.417	613.248	606.256
	ART2		0	0	40.8715	129.66	224.637	318.035	402.763	473.69	1365.89	1179.9	1091.6	1030.44	980.089	937.337	901.549	872.214	848.615	829.919	815.295
	Lost from care
	In Care, Off ART		0	0	21.3518	33.1026	42.5583	47.5987	49.1461	48.5378	47.0075	39.6003	36.7884	35.3612	34.5015	33.9419	33.5661	33.3109	33.137	33.0187	32.9384
	In Care, Off ART (from Asympt Early)		0	13.8841	18.7134	18.7134	17.6027	17.1685	16.9081	16.5604	16.0831	13.596	11.0048	9.59354	8.78937	8.28303	7.94005	7.69859	7.52582	7.40154	7.31211
	In Care, on ART1		0	0	4.88724	10.5249	14.9034	18.4098	21.0892	22.8905	23.8903	12.7445	13.2477	13.5411	13.2649	12.8127	12.3719	11.9981	11.6978	11.4625	11.2807
	In Care, on ART2		0	0	0	1.4865	5.2023	9.87286	14.7985	19.4923	23.6083	25.6915	23.2835	21.4412	20.1292	19.0912	18.2255	17.5015	16.9051	16.4224	16.0379
	Subtotal lost		0	13.8841	44.9524	63.8273	80.2667	93.0498	101.942	107.481	110.589	91.6322	84.3244	79.9371	76.685	74.1288	72.1035	70.5091	69.2658	68.3052	67.5691
	Subtotal - This period		0	294.786	533.072	742.248	912.303	1046.27	1145.63	1215.95	2369.04	2344.88	2253.67	2158.61	2073.19	2000.66	1941.05	1893.13	1855.22	1825.61	1802.72
Intermediate
	Not in care	24973.4	13034.9	8296.73	6375.49	5936.12	5934.56	5967.72	5918.01	5797.84	5644.67	5488.91	5348.31	5230.43	5136.43	5064.13	5010.01	4970.33	4941.72	4921.37	4907.06
	In care, off ART	6397.3	3627.12	3157.89	3521.95	3808.07	3989.42	4047.82	4002.89	3902.22	3784.37	3660.08	3555.58	3473.86	3412.05	3366.26	3332.87	3308.86	3291.79	3279.78	3271.41
	In care, on ART1	499.086	1508.77	2424.96	3470.41	4725.25	6158.08	7718.1	9347.82	10997.1	12763.2	14318.9	15724.7	17018	18222.6	19355.1	20427.7	21450.1	22429.7	23372.5	24283
	In care, on ART2		220.68	502.362	760.544	1052.77	1407.72	1832.09	2319.98	2858.82	3505.86	4155.58	4772.59	5364.17	5938.68	6501.74	7057.01	7607.06	8153.75	8698.48	9242.27
	Lost from care
	In Care, Off ART	1428.1	1794.16	1449.26	1212.28	1174.72	1210.45	1259.23	1291.29	1297.16	1228.96	1180.28	1138.2	1102.37	1073.18	1050.27	1032.78	1019.72	1010.14	1003.2	998.248
	In Care, Off ART (from Asympt Late)		0	152.698	561.397	948.333	1298.93	1593.38	1820.38	1980.92	2005.52	1806.83	1647.3	1535.48	1455.16	1395.05	1348.83	1312.87	1284.87	1263.15	1246.4
	In Care, on ART1		7.17961	24.855	45.7915	70.0182	98.7011	131.9	168.91	208.596	241.309	279.749	317.444	352.687	385.334	415.67	444.048	470.785	496.146	520.342	543.544
	In Care, on ART2		0	3.17459	8.61984	14.7234	21.6058	29.732	39.4028	50.6652	61.3121	74.8622	89.6074	104.358	118.746	132.743	146.419	159.856	173.123	186.273	199.349
	Subtotal - pre-ART	1428.1	1794.16	1601.96	1773.67	2123.05	2509.39	2852.61	3111.67	3278.08	3234.48	2987.11	2785.5	2637.85	2528.34	2445.32	2381.61	2332.59	2295.01	2266.36	2244.65
	Subtotal - on ART	0	7.17961	28.0296	54.4113	84.7416	120.307	161.632	208.313	259.261	302.621	354.612	407.052	457.046	504.08	548.413	590.467	630.641	669.268	706.615	742.893
	Subtotal lost	1428.1	1801.34	1629.99	1828.08	2207.79	2629.69	3014.24	3319.99	3537.34	3537.1	3341.72	3192.55	3094.9	3032.42	2993.73	2972.07	2963.24	2964.28	2972.97	2987.55
	Deaths
	Not in care		696.473	363.524	231.384	177.803	165.55	165.506	166.431	165.045	161.693	157.422	153.078	149.156	145.869	143.248	141.231	139.722	138.615	137.817	137.25
	In care, Off ART		167.404	94.9141	82.6353	92.1622	99.6492	104.395	105.923	104.747	102.113	99.029	95.7767	93.0421	90.9037	89.2862	88.0879	87.2143	86.586	86.1393	85.8251
	ART1		2.52396	7.63009	12.2635	17.5504	23.8964	31.1425	39.0317	47.2735	55.614	64.5456	72.4129	79.5226	86.0631	92.1548	97.8819	103.307	108.477	113.431	118.199
	ART2		0	1.11601	2.54053	3.8462	5.32405	7.11906	9.26518	11.7325	14.4576	17.7297	21.0155	24.1358	27.1275	30.0329	32.8804	35.6885	38.4702	41.2349	43.9897
	Lost from care
	In Care, Off ART		39.8275	50.0366	40.4178	33.8086	32.7612	33.7578	35.1181	36.0122	36.176	34.2739	32.9163	31.7428	30.7434	29.9293	29.2904	28.8027	28.4385	28.1712	27.9778
	In Care, Off ART (from Asympt)		0	0	4.25851	15.6565	26.4476	36.2253	44.4369	50.7677	55.2448	55.931	50.3899	45.9407	42.8223	40.5824	38.9059	37.6168	36.6141	35.8333	35.2275
	In Care, on ART1		0	0.200229	0.69317	1.27706	1.95271	2.75263	3.6785	4.71067	5.81744	6.72975	7.8018	8.85306	9.83594	10.7464	11.5924	12.3838	13.1295	13.8368	14.5116
	In Care, on ART2		0	0	0.0885348	0.240395	0.410615	0.602553	0.829181	1.09889	1.41298	1.70991	2.0878	2.49902	2.9104	3.31164	3.702	4.08342	4.45816	4.82814	5.19488
	Subtotal lost		39.8275	50.2368	45.458	50.9826	61.5721	73.3383	84.0627	92.5895	98.6512	98.6446	93.1958	89.0356	86.3121	84.5698	83.4908	82.8868	82.6403	82.6694	82.9118
	Subtotal - This period		906.228	517.421	374.281	342.344	355.992	381.501	404.714	421.388	432.529	437.371	435.478	434.893	436.275	439.291	443.572	448.818	454.789	461.292	468.175
AIDS
	Not in care	20197.7	16460.8	11219.8	3263.83	2138.04	1928.48	1913.54	1922.46	1908.16	1871.13	1822.62	1772.54	1726.9	1688.38	1657.53	1633.7	1615.82	1602.68	1593.19	1586.43
	In care, off ART	3982.81	6470.87	6365.58	8122.85	4317.1	3262.17	3088.31	3080.7	3065.56	3014.93	2940.85	2856.33	2777.22	2709.94	2655.77	2613.76	2582.07	2558.66	2541.68	2529.52
	In care, on ART1 to 12mo	2500.91	3089.92	2145.07	3500.75	4101.45	2563.49	2106.87	2040.72	2052.06	2103.8	2066.51	2024.63	1969.8	1919.95	1879.63	1848.71	1825.9	1809.67	1798.62	1791.54
	In care, on ART1 post 12 mo	0	2051.97	4449.44	5910.68	8386.12	11188.2	12540.3	13426.9	14199.7	14930	15653.6	16298.1	16864.9	17348.7	17759.1	18108.8	18409.7	18671.7	18902.8	19109.3
	In care, on ART2	0	47.7532	241.065	556.704	885.437	1293.28	1731.68	2163.06	2588.27	3070.29	3512.76	3927.65	4304.81	4646.89	4958.1	5242.02	5501.64	5739.49	5957.82	6158.65
	Lost from care
	In Care, Off ART	248.844	287.908	442.649	469.848	579.055	378.821	273.577	240.644	233.089	214.089	208.355	203.168	197.445	191.962	187.21	183.335	180.303	177.999	176.288	175.041
	In Care, Off ART (from Int --> AIDS)		0	0	36.7059	142.871	258.793	368.085	462.448	537.378	554.144	562.491	515.941	470.838	437.415	413.259	395.305	381.588	370.955	362.682	356.261
	In Care, Off ART (from Int)		343.29	505.364	457.428	390.117	366.564	370.072	382.554	392.954	368.828	348.933	334.345	322.113	311.725	303.2	296.456	291.274	287.383	284.515	282.432
	In Care, on ART1 to 12 mo		79.2922	115.077	92.842	131.026	158.311	115.437	91.7085	84.491	77.3195	77.9195	76.8243	75.3376	73.3834	71.5195	69.9706	68.7657	67.8676	67.2228	66.779
	In Care, on ART1 post 12 mo		0	22.1565	52.8245	75.2202	106.782	143.849	166.446	180.896	179.569	187.261	196.191	204.445	211.763	218.049	223.392	227.944	231.853	235.249	238.237
	In Care, on ART1 (from Int)		0	1.72586	6.34714	12.3771	19.502	27.9343	37.7344	48.7457	57.2152	66.3077	76.8673	87.4606	97.4693	106.769	115.411	123.486	131.085	138.283	145.144
	In Care, on ART2		0	1.31064	6.89909	16.7681	27.9201	41.5203	56.4873	71.5567	81.4197	96.0803	110.351	123.809	136.113	147.287	157.449	166.717	175.187	182.943	190.061
	In Care, on ART2 (from Int)		0	0	0.763118	2.23673	4.02192	6.06153	8.45505	11.2962	13.818	16.7432	20.4248	24.5034	28.6411	32.6999	36.6534	40.5146	44.3048	48.0438	51.7473
	Subtotal - pre-ART	248.844	631.198	948.013	963.982	1112.04	1004.18	1011.73	1085.64	1163.42	1137.06	1119.78	1053.45	990.396	941.102	903.67	875.096	853.165	836.338	823.485	813.734
	Subtotal - on ART	0	79.2922	140.27	159.676	237.628	316.537	334.802	360.831	396.985	409.341	444.312	480.659	515.556	547.37	576.324	602.876	627.426	650.297	671.742	691.968
	Subtotal lost	248.844	710.49	1088.28	1123.66	1349.67	1320.71	1346.54	1446.48	1560.41	1546.4	1564.09	1534.11	1505.95	1488.47	1479.99	1477.97	1480.59	1486.63	1495.23	1505.7
	Deaths
	Not in care		8291.45	6757.39	4605.9	1339.85	877.697	791.671	785.538	789.198	783.33	768.125	748.211	727.653	708.918	693.107	680.439	670.66	663.319	657.925	654.029
	In care		1534.13	2492.5	2451.94	3128.82	1662.89	1256.55	1189.58	1186.65	1180.81	1161.31	1132.78	1100.22	1069.75	1043.83	1022.97	1006.79	994.58	985.564	979.021
	ART1 to 12 mo		369.647	456.705	317.052	517.428	606.215	378.896	311.405	301.629	303.304	310.952	305.44	299.25	291.146	283.778	277.818	273.249	269.877	267.479	265.846
	ART1 post 12 mo		0	52.849	114.596	152.231	215.986	288.155	322.977	345.813	365.717	384.524	403.161	419.76	434.358	446.818	457.388	466.396	474.146	480.893	486.844
	ART2		0	4.49894	22.7112	52.4483	83.419	121.843	163.145	203.787	243.847	289.259	330.945	370.032	405.566	437.794	467.113	493.863	518.322	540.73	561.299
	Lost from care
	In Care, Off ART		102.154	118.19	181.714	192.88	237.71	155.511	112.308	98.7877	95.6865	87.8868	85.5329	83.4033	81.0539	78.8033	76.8524	75.2619	74.017	73.0712	72.3689
	In Care, Off ART (from Int-->AIDS)		0	0	0	15.0683	58.6506	106.238	151.104	189.842	220.602	227.484	230.911	211.801	193.286	179.565	169.649	162.278	156.647	152.283	148.886
	In Care, Off ART (from Int)		0	140.926	207.459	187.781	160.149	150.48	151.92	157.044	161.313	151.409	143.242	137.253	132.232	127.968	124.468	121.7	119.572	117.975	116.798
	In Care, on ART1 to 12 mo		0	32.5506	47.2408	38.113	53.7882	64.9891	47.3888	37.6477	34.6848	31.7408	31.9871	31.5375	30.9272	30.125	29.3598	28.7239	28.2293	27.8606	27.5959
	In Care, on ART1 post 12 mo		0	0	9.09557	21.6853	30.879	43.8355	59.0519	68.3286	74.2604	73.7157	76.8735	80.5393	83.9278	86.9319	89.5122	91.7056	93.5742	95.179	96.5731
	In Care, on ART1 (from Int)		0	0	0.70849	2.60559	5.08099	8.00585	11.4675	15.4905	20.0108	23.4877	27.2203	31.5552	35.9039	40.0126	43.8303	47.3778	50.6928	53.8122	56.7674
	In Care, on ART2		0	0	0.538036	2.83218	6.88354	11.4616	17.0447	23.1889	29.3751	33.424	39.4424	45.3009	50.8254	55.8764	60.4635	64.6353	68.4396	71.9167	75.1009
	In Care, on ART2 (from Int)		0	0	0	0.313271	0.918212	1.65106	2.48835	3.47092	4.63727	5.67248	6.87332	8.38468	10.059	11.7576	13.4238	15.0468	16.6318	18.1878	19.7227
	Subtotal lost		102.154	291.667	446.756	461.278	554.06	542.173	552.773	593.8	640.57	634.821	642.082	629.775	618.215	611.04	607.559	606.729	607.805	610.285	613.813
	Subtotal - This period		10297.4	10055.6	7958.96	5652.06	4000.27	3379.28	3325.42	3420.87	3517.58	3548.99	3562.62	3546.69	3527.95	3516.37	3513.29	3517.69	3528.05	3542.88	3560.85

## Sheet: Model (SC)
		2004	2005	2006	2007	2008	2009	2010	2011	2012	2013	2014	2015	2016	2017	2018	2019	2020	2021	2022	2023
Asymptomatic Early
	Not in care	37328.9	35944.6	34129.4	31815.8	29383.7	27210.3	25832.8	24959.9	24406.6	24056	23833.8	23692.9	23603.7	23547.1	23511.3	23488.5	23474.1	23465	23459.2	23455.6
	In care, off ART	8625.51	4922.9	3634.05	3715	3570.2	3342.81	3107.54	2928.63	2805.5	2693.13	2631.67	2595.81	2574.05	2560.57	2552.12	2546.8	2543.44	2541.31	2539.96	2539.11
	In care, on ART1	0	1382.79	1459.84	1295.04	1212.91	1166.17	1121.07	1071.27	1023	1405.58	1427.09	1375.04	1317.17	1269.13	1232.5	1205.49	1185.85	1171.69	1161.51	1154.23
	In care, on ART2	0	847.853	1698.12	2159.03	2349.58	2449.11	2495.31	2499.13	2468.79	1893.46	1603.34	1431.12	1315.59	1233.46	1173.82	1130.3	1098.58	1075.53	1058.84	1046.8
	Lost from care
	In Care, Off ART	3817.44	3895.77	2785.47	2026.64	1803.09	1685.5	1577.25	1469.64	1379.52	1144.64	1061.82	1025.92	1007.53	997.071	990.783	986.897	984.464	982.932	981.963	981.35
	In Care, on ART1		0	470.15	650.231	653.144	626.171	601.452	578.029	553.428	279.221	284.609	289.194	281.727	270.839	260.834	252.856	246.848	242.439	239.242	236.94
	In Care, on ART2		0	205.52	478.893	680.098	792.144	852.945	884.046	895.149	832.54	668.571	558.639	490.788	446.486	415.8	393.823	377.872	366.258	357.815	351.695
	Subtotal - pre-ART	3817.44	3895.77	2785.47	2026.64	1803.09	1685.5	1577.25	1469.64	1379.52	1144.64	1061.82	1025.92	1007.53	997.071	990.783	986.897	984.464	982.932	981.963	981.35
	Subtotal - on ART	0	0	675.67	1129.12	1333.24	1418.32	1454.4	1462.07	1448.58	1111.76	953.18	847.833	772.515	717.325	676.634	646.68	624.72	608.697	597.057	588.635
	Subtotal lost	3817.44	3895.77	3461.14	3155.76	3136.33	3103.82	3031.64	2931.71	2828.1	2256.4	2015	1873.76	1780.05	1714.4	1667.42	1633.58	1609.18	1591.63	1579.02	1569.99
	Deaths
	Not in care		678.827	653.654	620.644	578.572	534.344	494.82	469.771	453.896	443.835	437.459	433.418	430.857	429.234	428.205	427.553	427.14	426.878	426.712	426.607
	In care, off ART		147.178	84	62.0081	63.3893	60.9187	57.0386	53.0243	49.9715	47.8705	45.9532	44.9045	44.2925	43.9212	43.6912	43.5471	43.4563	43.3989	43.3626	43.3396
	ART1		0	139.662	147.443	130.799	122.503	117.783	113.228	108.198	206.646	283.927	288.271	277.758	266.069	256.364	248.966	243.508	239.542	236.681	234.626
	ART2		0	102.76	205.812	261.675	284.769	296.832	302.432	302.894	772.979	592.841	502.006	448.083	411.912	386.197	367.524	353.897	343.965	336.748	331.523
	Lost from care
	In Care, Off ART		69.4203	70.8448	50.6539	36.8545	32.7893	30.6509	28.6823	26.7254	25.0867	20.8153	19.3093	18.6565	18.322	18.1318	18.0174	17.9468	17.9025	17.8747	17.857
	In Care, on ART1		0	0	8.5497	11.8245	11.8774	11.387	10.9374	10.5115	10.0641	5.07764	5.17563	5.259	5.12321	4.92521	4.74328	4.5982	4.48895	4.40876	4.35063
	In Care, on ART2		0	0	3.73738	8.70869	12.3676	14.4052	15.5108	16.0764	16.2783	15.1398	12.158	10.1589	8.925	8.11937	7.56135	7.1617	6.87161	6.66042	6.50688
	Subtotal lost		69.4203	70.8448	62.941	57.3876	57.0343	56.443	55.1306	53.3133	51.4292	41.0328	36.6429	34.0744	32.3702	31.1764	30.3221	29.7067	29.2631	28.9438	28.7146
	Subtotal - This period		895.425	1050.92	1098.85	1091.82	1059.57	1022.92	993.586	968.273	1522.76	1401.21	1305.24	1235.06	1183.51	1145.63	1117.91	1097.71	1083.05	1072.45	1064.81
Asymptomatic Late
	Not in care	0	7465.77	12185	14548.2	15583.2	15752.8	15425.5	14942.7	14462	14046.8	13713.5	13457.8	13267.6	13129.2	13030.2	12960.3	12911.4	12877.6	12854.3	12838.4
	In care, off ART	0	3827.11	4680.66	5686.11	6034.81	6016.46	5816.64	5578.04	5363.86	5133.11	4981.04	4879.58	4811	4764.29	4732.4	4710.66	4695.86	4685.83	4679.06	4674.5
	In care, on ART1	0	790.443	1443.53	1853.25	2188.57	2436.3	2585.78	2652.12	2663.59	3615.44	3680.05	3565.51	3430.97	3312.62	3216.32	3140.31	3081.27	3035.88	3001.27	2975.05
	In care, on ART2	0	0	337.224	1069.8	1853.44	2624.05	3323.13	3908.34	4362.48	3768.44	3486.43	3291.1	3130.28	2993.73	2879.43	2785.74	2710.36	2650.65	2603.94	2567.78
	Lost from care
	In Care, Off ART	0	0	1174.14	1820.32	2340.29	2617.46	2702.56	2669.11	2584.96	2177.63	2023	1944.52	1897.24	1866.47	1845.81	1831.77	1822.21	1815.71	1811.29	1808.3
	In Care, Off ART (from Asympt Early)		763.488	1029.06	1029.05	967.976	944.1	929.781	910.66	884.415	747.646	605.157	527.551	483.329	455.486	436.625	423.347	413.846	407.013	402.095	398.561
	In Care, on ART1		0	268.751	578.768	819.543	1012.36	1159.7	1258.75	1313.73	700.822	728.495	744.631	729.442	704.575	680.332	659.78	643.267	630.327	620.329	612.678
	In Care, on ART2		0	0	81.743	286.076	542.911	813.772	1071.89	1298.23	1412.78	1280.36	1179.05	1106.91	1049.83	1002.22	962.411	929.613	903.07	881.927	865.309
	Subtotal - pre-ART	0	763.488	2203.19	2849.37	3308.27	3561.56	3632.34	3579.76	3469.37	2925.28	2628.16	2472.07	2380.57	2321.96	2282.43	2255.12	2236.06	2222.72	2213.39	2206.87
	Subtotal - on ART	0	0	268.751	660.511	1105.62	1555.27	1973.47	2330.64	2611.96	2113.6	2008.86	1923.68	1836.35	1754.4	1682.56	1622.19	1572.88	1533.4	1502.26	1477.99
	Subtotal lost	0	763.488	2471.94	3509.88	4413.89	5116.83	5605.81	5910.4	6081.33	5038.88	4637.02	4395.76	4216.93	4076.36	3964.99	3877.31	3808.94	3756.12	3715.64	3684.85
	Deaths
	Not in care		0	135.765	221.584	264.56	283.382	286.465	280.514	271.733	262.993	255.441	249.38	244.731	241.272	238.755	236.955	235.683	234.794	234.179	233.756
	In care, off ART		0	65.3023	79.8665	97.0227	102.972	102.659	99.2499	95.1787	91.524	87.5868	84.9919	83.2607	82.0905	81.2935	80.7495	80.3784	80.126	79.9548	79.8392
	ART1		0	79.8348	145.797	187.178	221.045	246.066	261.164	267.865	538.045	730.319	743.369	720.233	693.056	669.15	649.696	634.343	622.417	613.248	606.256
	ART2		0	0	40.8715	129.66	224.637	318.035	402.763	473.69	1365.89	1179.9	1091.6	1030.44	980.089	937.337	901.549	872.214	848.615	829.919	815.295
	Lost from care
	In Care, Off ART		0	0	21.3518	33.1026	42.5583	47.5987	49.1461	48.5378	47.0075	39.6003	36.7884	35.3612	34.5015	33.9419	33.5661	33.3109	33.137	33.0187	32.9384
	In Care, Off ART (from Asympt Early)		0	13.8841	18.7134	18.7134	17.6027	17.1685	16.9081	16.5604	16.0831	13.596	11.0048	9.59354	8.78937	8.28303	7.94005	7.69859	7.52582	7.40154	7.31211
	In Care, on ART1		0	0	4.88724	10.5249	14.9034	18.4098	21.0892	22.8905	23.8903	12.7445	13.2477	13.5411	13.2649	12.8127	12.3719	11.9981	11.6978	11.4625	11.2807
	In Care, on ART2		0	0	0	1.4865	5.2023	9.87286	14.7985	19.4923	23.6083	25.6915	23.2835	21.4412	20.1292	19.0912	18.2255	17.5015	16.9051	16.4224	16.0379
	Subtotal lost		0	13.8841	44.9524	63.8273	80.2667	93.0498	101.942	107.481	110.589	91.6322	84.3244	79.9371	76.685	74.1288	72.1035	70.5091	69.2658	68.3052	67.5691
	Subtotal - This period		0	294.786	533.072	742.248	912.303	1046.27	1145.63	1215.95	2369.04	2344.88	2253.67	2158.61	2073.19	2000.66	1941.05	1893.13	1855.22	1825.61	1802.72
Intermediate
	Not in care	24973.4	13034.9	8296.73	6375.49	5936.12	5934.56	5967.72	5918.01	5797.84	5644.67	5488.91	5348.31	5230.43	5136.43	5064.13	5010.01	4970.33	4941.72	4921.37	4907.06
	In care, off ART	6397.3	3627.12	3157.89	3521.95	3808.07	3989.42	4047.82	4002.89	3902.22	3784.37	3660.08	3555.58	3473.86	3412.05	3366.26	3332.87	3308.86	3291.79	3279.78	3271.41
	In care, on ART1	499.086	1508.77	2424.96	3470.41	4725.25	6158.08	7718.1	9347.82	10997.1	12763.2	14318.9	15724.7	17018	18222.6	19355.1	20427.7	21450.1	22429.7	23372.5	24283
	In care, on ART2		220.68	502.362	760.544	1052.77	1407.72	1832.09	2319.98	2858.82	3505.86	4155.58	4772.59	5364.17	5938.68	6501.74	7057.01	7607.06	8153.75	8698.48	9242.27
	Lost from care
	In Care, Off ART	1428.1	1794.16	1449.26	1212.28	1174.72	1210.45	1259.23	1291.29	1297.16	1228.96	1180.28	1138.2	1102.37	1073.18	1050.27	1032.78	1019.72	1010.14	1003.2	998.248
	In Care, Off ART (from Asympt Late)		0	152.698	561.397	948.333	1298.93	1593.38	1820.38	1980.92	2005.52	1806.83	1647.3	1535.48	1455.16	1395.05	1348.83	1312.87	1284.87	1263.15	1246.4
	In Care, on ART1		7.17961	24.855	45.7915	70.0182	98.7011	131.9	168.91	208.596	241.309	279.749	317.444	352.687	385.334	415.67	444.048	470.785	496.146	520.342	543.544
	In Care, on ART2		0	3.17459	8.61984	14.7234	21.6058	29.732	39.4028	50.6652	61.3121	74.8622	89.6074	104.358	118.746	132.743	146.419	159.856	173.123	186.273	199.349
	Subtotal - pre-ART	1428.1	1794.16	1601.96	1773.67	2123.05	2509.39	2852.61	3111.67	3278.08	3234.48	2987.11	2785.5	2637.85	2528.34	2445.32	2381.61	2332.59	2295.01	2266.36	2244.65
	Subtotal - on ART	0	7.17961	28.0296	54.4113	84.7416	120.307	161.632	208.313	259.261	302.621	354.612	407.052	457.046	504.08	548.413	590.467	630.641	669.268	706.615	742.893
	Subtotal lost	1428.1	1801.34	1629.99	1828.08	2207.79	2629.69	3014.24	3319.99	3537.34	3537.1	3341.72	3192.55	3094.9	3032.42	2993.73	2972.07	2963.24	2964.28	2972.97	2987.55
	Deaths
	Not in care		696.473	363.524	231.384	177.803	165.55	165.506	166.431	165.045	161.693	157.422	153.078	149.156	145.869	143.248	141.231	139.722	138.615	137.817	137.25
	In care, Off ART		167.404	94.9141	82.6353	92.1622	99.6492	104.395	105.923	104.747	102.113	99.029	95.7767	93.0421	90.9037	89.2862	88.0879	87.2143	86.586	86.1393	85.8251
	ART1		2.52396	7.63009	12.2635	17.5504	23.8964	31.1425	39.0317	47.2735	55.614	64.5456	72.4129	79.5226	86.0631	92.1548	97.8819	103.307	108.477	113.431	118.199
	ART2		0	1.11601	2.54053	3.8462	5.32405	7.11906	9.26518	11.7325	14.4576	17.7297	21.0155	24.1358	27.1275	30.0329	32.8804	35.6885	38.4702	41.2349	43.9897
	Lost from care
	In Care, Off ART		39.8275	50.0366	40.4178	33.8086	32.7612	33.7578	35.1181	36.0122	36.176	34.2739	32.9163	31.7428	30.7434	29.9293	29.2904	28.8027	28.4385	28.1712	27.9778
	In Care, Off ART (from Asympt)		0	0	4.25851	15.6565	26.4476	36.2253	44.4369	50.7677	55.2448	55.931	50.3899	45.9407	42.8223	40.5824	38.9059	37.6168	36.6141	35.8333	35.2275
	In Care, on ART1		0	0.200229	0.69317	1.27706	1.95271	2.75263	3.6785	4.71067	5.81744	6.72975	7.8018	8.85306	9.83594	10.7464	11.5924	12.3838	13.1295	13.8368	14.5116
	In Care, on ART2		0	0	0.0885348	0.240395	0.410615	0.602553	0.829181	1.09889	1.41298	1.70991	2.0878	2.49902	2.9104	3.31164	3.702	4.08342	4.45816	4.82814	5.19488
	Subtotal lost		39.8275	50.2368	45.458	50.9826	61.5721	73.3383	84.0627	92.5895	98.6512	98.6446	93.1958	89.0356	86.3121	84.5698	83.4908	82.8868	82.6403	82.6694	82.9118
	Subtotal - This period		906.228	517.421	374.281	342.344	355.992	381.501	404.714	421.388	432.529	437.371	435.478	434.893	436.275	439.291	443.572	448.818	454.789	461.292	468.175
AIDS
	Not in care	20197.7	16460.8	11219.8	3263.83	2138.04	1928.48	1913.54	1922.46	1908.16	1871.13	1822.62	1772.54	1726.9	1688.38	1657.53	1633.7	1615.82	1602.68	1593.19	1586.43
	In care, off ART	3982.81	6470.87	6365.58	8122.85	4317.1	3262.17	3088.31	3080.7	3065.56	3014.93	2940.85	2856.33	2777.22	2709.94	2655.77	2613.76	2582.07	2558.66	2541.68	2529.52
	In care, on ART1 to 12mo	2500.91	3089.92	2145.07	3500.75	4101.45	2563.49	2106.87	2040.72	2052.06	2103.8	2066.51	2024.63	1969.8	1919.95	1879.63	1848.71	1825.9	1809.67	1798.62	1791.54
	In care, on ART1 post 12 mo	0	2051.97	4449.44	5910.68	8386.12	11188.2	12540.3	13426.9	14199.7	14930	15653.6	16298.1	16864.9	17348.7	17759.1	18108.8	18409.7	18671.7	18902.8	19109.3
	In care, on ART2	0	47.7532	241.065	556.704	885.437	1293.28	1731.68	2163.06	2588.27	3070.29	3512.76	3927.65	4304.81	4646.89	4958.1	5242.02	5501.64	5739.49	5957.82	6158.65
	Lost from care
	In Care, Off ART	248.844	287.908	442.649	469.848	579.055	378.821	273.577	240.644	233.089	214.089	208.355	203.168	197.445	191.962	187.21	183.335	180.303	177.999	176.288	175.041
	In Care, Off ART (from Int --> AIDS)		0	0	36.7059	142.871	258.793	368.085	462.448	537.378	554.144	562.491	515.941	470.838	437.415	413.259	395.305	381.588	370.955	362.682	356.261
	In Care, Off ART (from Int)		343.29	505.364	457.428	390.117	366.564	370.072	382.554	392.954	368.828	348.933	334.345	322.113	311.725	303.2	296.456	291.274	287.383	284.515	282.432
	In Care, on ART1 to 12 mo		79.2922	115.077	92.842	131.026	158.311	115.437	91.7085	84.491	77.3195	77.9195	76.8243	75.3376	73.3834	71.5195	69.9706	68.7657	67.8676	67.2228	66.779
	In Care, on ART1 post 12 mo		0	22.1565	52.8245	75.2202	106.782	143.849	166.446	180.896	179.569	187.261	196.191	204.445	211.763	218.049	223.392	227.944	231.853	235.249	238.237
	In Care, on ART1 (from Int)		0	1.72586	6.34714	12.3771	19.502	27.9343	37.7344	48.7457	57.2152	66.3077	76.8673	87.4606	97.4693	106.769	115.411	123.486	131.085	138.283	145.144
	In Care, on ART2		0	1.31064	6.89909	16.7681	27.9201	41.5203	56.4873	71.5567	81.4197	96.0803	110.351	123.809	136.113	147.287	157.449	166.717	175.187	182.943	190.061
	In Care, on ART2 (from Int)		0	0	0.763118	2.23673	4.02192	6.06153	8.45505	11.2962	13.818	16.7432	20.4248	24.5034	28.6411	32.6999	36.6534	40.5146	44.3048	48.0438	51.7473
	Subtotal - pre-ART	248.844	631.198	948.013	963.982	1112.04	1004.18	1011.73	1085.64	1163.42	1137.06	1119.78	1053.45	990.396	941.102	903.67	875.096	853.165	836.338	823.485	813.734
	Subtotal - on ART	0	79.2922	140.27	159.676	237.628	316.537	334.802	360.831	396.985	409.341	444.312	480.659	515.556	547.37	576.324	602.876	627.426	650.297	671.742	691.968
	Subtotal lost	248.844	710.49	1088.28	1123.66	1349.67	1320.71	1346.54	1446.48	1560.41	1546.4	1564.09	1534.11	1505.95	1488.47	1479.99	1477.97	1480.59	1486.63	1495.23	1505.7
	Deaths
	Not in care		8291.45	6757.39	4605.9	1339.85	877.697	791.671	785.538	789.198	783.33	768.125	748.211	727.653	708.918	693.107	680.439	670.66	663.319	657.925	654.029
	In care		1534.13	2492.5	2451.94	3128.82	1662.89	1256.55	1189.58	1186.65	1180.81	1161.31	1132.78	1100.22	1069.75	1043.83	1022.97	1006.79	994.58	985.564	979.021
	ART1 to 12 mo		369.647	456.705	317.052	517.428	606.215	378.896	311.405	301.629	303.304	310.952	305.44	299.25	291.146	283.778	277.818	273.249	269.877	267.479	265.846
	ART1 post 12 mo		0	52.849	114.596	152.231	215.986	288.155	322.977	345.813	365.717	384.524	403.161	419.76	434.358	446.818	457.388	466.396	474.146	480.893	486.844
	ART2		0	4.49894	22.7112	52.4483	83.419	121.843	163.145	203.787	243.847	289.259	330.945	370.032	405.566	437.794	467.113	493.863	518.322	540.73	561.299
	Lost from care
	In Care, Off ART		102.154	118.19	181.714	192.88	237.71	155.511	112.308	98.7877	95.6865	87.8868	85.5329	83.4033	81.0539	78.8033	76.8524	75.2619	74.017	73.0712	72.3689
	In Care, Off ART (from Int-->AIDS)		0	0	0	15.0683	58.6506	106.238	151.104	189.842	220.602	227.484	230.911	211.801	193.286	179.565	169.649	162.278	156.647	152.283	148.886
	In Care, Off ART (from Int)		0	140.926	207.459	187.781	160.149	150.48	151.92	157.044	161.313	151.409	143.242	137.253	132.232	127.968	124.468	121.7	119.572	117.975	116.798
	In Care, on ART1 to 12 mo		0	32.5506	47.2408	38.113	53.7882	64.9891	47.3888	37.6477	34.6848	31.7408	31.9871	31.5375	30.9272	30.125	29.3598	28.7239	28.2293	27.8606	27.5959
	In Care, on ART1 post 12 mo		0	0	9.09557	21.6853	30.879	43.8355	59.0519	68.3286	74.2604	73.7157	76.8735	80.5393	83.9278	86.9319	89.5122	91.7056	93.5742	95.179	96.5731
	In Care, on ART1 (from Int)		0	0	0.70849	2.60559	5.08099	8.00585	11.4675	15.4905	20.0108	23.4877	27.2203	31.5552	35.9039	40.0126	43.8303	47.3778	50.6928	53.8122	56.7674
	In Care, on ART2		0	0	0.538036	2.83218	6.88354	11.4616	17.0447	23.1889	29.3751	33.424	39.4424	45.3009	50.8254	55.8764	60.4635	64.6353	68.4396	71.9167	75.1009
	In Care, on ART2 (from Int)		0	0	0	0.313271	0.918212	1.65106	2.48835	3.47092	4.63727	5.67248	6.87332	8.38468	10.059	11.7576	13.4238	15.0468	16.6318	18.1878	19.7227
	Subtotal lost		102.154	291.667	446.756	461.278	554.06	542.173	552.773	593.8	640.57	634.821	642.082	629.775	618.215	611.04	607.559	606.729	607.805	610.285	613.813
	Subtotal - This period		10297.4	10055.6	7958.96	5652.06	4000.27	3379.28	3325.42	3420.87	3517.58	3548.99	3562.62	3546.69	3527.95	3516.37	3513.29	3517.69	3528.05	3542.88	3560.85

## Sheet: Model (Matrix)
		2004	2005	2006	2007	2008	2009	2010	2011	2012	2013	2014	2015	2016	2017	2018	2019	2020	2021	2022	2023
Asymptomatic Early
	Not in care	37328.9	35944.6	34129.4	31815.8	29383.7	27210.3	25832.8	24959.9	24406.6	24056	23833.8	23692.9	23603.7	23547.1	23511.3	23488.5	23474.1	23465	23459.2	23455.6
	In care, off ART	8625.51	4922.9	3634.05	3715	3570.2	3342.81	3107.54	2928.63	2805.5	2693.13	2631.67	2595.81	2574.05	2560.57	2552.12	2546.8	2543.44	2541.31	2539.96	2539.11
	In care, on ART1	0	1382.79	1459.84	1295.04	1212.91	1166.17	1121.07	1071.27	1023	1405.58	1427.09	1375.04	1317.17	1269.13	1232.5	1205.49	1185.85	1171.69	1161.51	1154.23
	In care, on ART2	0	847.853	1698.12	2159.03	2349.58	2449.11	2495.31	2499.13	2468.79	1893.46	1603.34	1431.12	1315.59	1233.46	1173.82	1130.3	1098.58	1075.53	1058.84	1046.8
	Lost from care
	In Care, Off ART	3817.44	3895.77	2785.47	2026.64	1803.09	1685.5	1577.25	1469.64	1379.52	1144.64	1061.82	1025.92	1007.53	997.071	990.783	986.897	984.464	982.932	981.963	981.35
	In Care, on ART1	0	0	470.15	650.231	653.144	626.171	601.452	578.029	553.428	279.221	284.609	289.194	281.727	270.839	260.834	252.856	246.848	242.439	239.242	236.94
	In Care, on ART2	0	0	205.52	478.893	680.098	792.144	852.945	884.046	895.149	832.54	668.571	558.639	490.788	446.486	415.8	393.823	377.872	366.258	357.815	351.695
	Subtotal - pre-ART	3817.44	3895.77	2785.47	2026.64	1803.09	1685.5	1577.25	1469.64	1379.52	1144.64	1061.82	1025.92	1007.53	997.071	990.783	986.897	984.464	982.932	981.963	981.35
	Subtotal - on ART	0	0	675.67	1129.12	1333.24	1418.32	1454.4	1462.07	1448.58	1111.76	953.18	847.833	772.515	717.325	676.634	646.68	624.72	608.697	597.057	588.635
	Subtotal lost	3817.44	3895.77	3461.14	3155.76	3136.33	3103.82	3031.64	2931.71	2828.1	2256.4	2015	1873.76	1780.05	1714.4	1667.42	1633.58	1609.18	1591.63	1579.02	1569.99
	Deaths
	Not in care		678.827	653.654	620.644	578.572	534.344	494.82	469.771	453.896	443.835	437.459	433.418	430.857	429.234	428.205	427.553	427.14	426.878	426.712	426.607
	In care, off ART		147.178	84	62.0081	63.3893	60.9187	57.0386	53.0243	49.9715	47.8705	45.9532	44.9045	44.2925	43.9212	43.6912	43.5471	43.4563	43.3989	43.3626	43.3396
	ART1		0	139.662	147.443	130.799	122.503	117.783	113.228	108.198	206.646	283.927	288.271	277.758	266.069	256.364	248.966	243.508	239.542	236.681	234.626
	ART2		0	102.76	205.812	261.675	284.769	296.832	302.432	302.894	772.979	592.841	502.006	448.083	411.912	386.197	367.524	353.897	343.965	336.748	331.523
	Lost from care
	In Care, Off ART		69.4203	70.8448	50.6539	36.8545	32.7893	30.6509	28.6823	26.7254	25.0867	20.8153	19.3093	18.6565	18.322	18.1318	18.0174	17.9468	17.9025	17.8747	17.857
	In Care, on ART1		0	0	8.5497	11.8245	11.8774	11.387	10.9374	10.5115	10.0641	5.07764	5.17563	5.259	5.12321	4.92521	4.74328	4.5982	4.48895	4.40876	4.35063
	In Care, on ART2		0	0	3.73738	8.70869	12.3676	14.4052	15.5108	16.0764	16.2783	15.1398	12.158	10.1589	8.925	8.11937	7.56135	7.1617	6.87161	6.66042	6.50688
	Subtotal lost		69.4203	70.8448	62.941	57.3876	57.0343	56.443	55.1306	53.3133	51.4292	41.0328	36.6429	34.0744	32.3702	31.1764	30.3221	29.7067	29.2631	28.9438	28.7146
	Subtotal - This period		895.425	1050.92	1098.85	1091.82	1059.57	1022.92	993.586	968.273	1522.76	1401.21	1305.24	1235.06	1183.51	1145.63	1117.91	1097.71	1083.05	1072.45	1064.81
Asymptomatic Late
	Not in care	0	7465.77	12185	14548.2	15583.2	15752.8	15425.5	14942.7	14462	14046.8	13713.5	13457.8	13267.6	13129.2	13030.2	12960.3	12911.4	12877.6	12854.3	12838.4
	In care, off ART	0	3827.11	4680.66	5686.11	6034.81	6016.46	5816.64	5578.04	5363.86	5133.11	4981.04	4879.58	4811	4764.29	4732.4	4710.66	4695.86	4685.83	4679.06	4674.5
	In care, on ART1	0	790.443	1443.53	1853.25	2188.57	2436.3	2585.78	2652.12	2663.59	3615.44	3680.05	3565.51	3430.97	3312.62	3216.32	3140.31	3081.27	3035.88	3001.27	2975.05
	In care, on ART2	0	0	337.224	1069.8	1853.44	2624.05	3323.13	3908.34	4362.48	3768.44	3486.43	3291.1	3130.28	2993.73	2879.43	2785.74	2710.36	2650.65	2603.94	2567.78
	Lost from care
	In Care, Off ART	0	0	1174.14	1820.32	2340.29	2617.46	2702.56	2669.11	2584.96	2177.63	2023	1944.52	1897.24	1866.47	1845.81	1831.77	1822.21	1815.71	1811.29	1808.3
	In Care, Off ART (from Asympt Early)		763.488	1029.06	1029.05	967.976	944.1	929.781	910.66	884.415	747.646	605.157	527.551	483.329	455.486	436.625	423.347	413.846	407.013	402.095	398.561
	In Care, on ART1		0	268.751	578.768	819.543	1012.36	1159.7	1258.75	1313.73	700.822	728.495	744.631	729.442	704.575	680.332	659.78	643.267	630.327	620.329	612.678
	In Care, on ART2		0	0	81.743	286.076	542.911	813.772	1071.89	1298.23	1412.78	1280.36	1179.05	1106.91	1049.83	1002.22	962.411	929.613	903.07	881.927	865.309
	Subtotal - pre-ART	0	763.488	2203.19	2849.37	3308.27	3561.56	3632.34	3579.76	3469.37	2925.28	2628.16	2472.07	2380.57	2321.96	2282.43	2255.12	2236.06	2222.72	2213.39	2206.87
	Subtotal - on ART	0	0	268.751	660.511	1105.62	1555.27	1973.47	2330.64	2611.96	2113.6	2008.86	1923.68	1836.35	1754.4	1682.56	1622.19	1572.88	1533.4	1502.26	1477.99
	Subtotal lost	0	763.488	2471.94	3509.88	4413.89	5116.83	5605.81	5910.4	6081.33	5038.88	4637.02	4395.76	4216.93	4076.36	3964.99	3877.31	3808.94	3756.12	3715.64	3684.85
	Deaths
	Not in care		0	135.765	221.584	264.56	283.382	286.465	280.514	271.733	262.993	255.441	249.38	244.731	241.272	238.755	236.955	235.683	234.794	234.179	233.756
	In care, off ART		0	65.3023	79.8665	97.0227	102.972	102.659	99.2499	95.1787	91.524	87.5868	84.9919	83.2607	82.0905	81.2935	80.7495	80.3784	80.126	79.9548	79.8392
	ART1		0	79.8348	145.797	187.178	221.045	246.066	261.164	267.865	538.045	730.319	743.369	720.233	693.056	669.15	649.696	634.343	622.417	613.248	606.256
	ART2		0	0	40.8715	129.66	224.637	318.035	402.763	473.69	1365.89	1179.9	1091.6	1030.44	980.089	937.337	901.549	872.214	848.615	829.919	815.295
	Lost from care
	In Care, Off ART		0	0	21.3518	33.1026	42.5583	47.5987	49.1461	48.5378	47.0075	39.6003	36.7884	35.3612	34.5015	33.9419	33.5661	33.3109	33.137	33.0187	32.9384
	In Care, Off ART (from Asympt Early)		0	13.8841	18.7134	18.7134	17.6027	17.1685	16.9081	16.5604	16.0831	13.596	11.0048	9.59354	8.78937	8.28303	7.94005	7.69859	7.52582	7.40154	7.31211
	In Care, on ART1		0	0	4.88724	10.5249	14.9034	18.4098	21.0892	22.8905	23.8903	12.7445	13.2477	13.5411	13.2649	12.8127	12.3719	11.9981	11.6978	11.4625	11.2807
	In Care, on ART2		0	0	0	1.4865	5.2023	9.87286	14.7985	19.4923	23.6083	25.6915	23.2835	21.4412	20.1292	19.0912	18.2255	17.5015	16.9051	16.4224	16.0379
	Subtotal lost		0	13.8841	44.9524	63.8273	80.2667	93.0498	101.942	107.481	110.589	91.6322	84.3244	79.9371	76.685	74.1288	72.1035	70.5091	69.2658	68.3052	67.5691
	Subtotal - This period		0	294.786	533.072	742.248	912.303	1046.27	1145.63	1215.95	2369.04	2344.88	2253.67	2158.61	2073.19	2000.66	1941.05	1893.13	1855.22	1825.61	1802.72
Intermediate
	Not in care	24973.4	13034.9	8296.73	6375.49	5936.12	5934.56	5967.72	5918.01	5797.84	5644.67	5488.91	5348.31	5230.43	5136.43	5064.13	5010.01	4970.33	4941.72	4921.37	4907.06
	In care, off ART	6397.3	3627.12	3157.89	3521.95	3808.07	3989.42	4047.82	4002.89	3902.22	3784.37	3660.08	3555.58	3473.86	3412.05	3366.26	3332.87	3308.86	3291.79	3279.78	3271.41
	In care, on ART1	499.086	1508.77	2424.96	3470.41	4725.25	6158.08	7718.1	9347.82	10997.1	12763.2	14318.9	15724.7	17018	18222.6	19355.1	20427.7	21450.1	22429.7	23372.5	24283
	In care, on ART2		220.68	502.362	760.544	1052.77	1407.72	1832.09	2319.98	2858.82	3505.86	4155.58	4772.59	5364.17	5938.68	6501.74	7057.01	7607.06	8153.75	8698.48	9242.27
	Lost from care
	In Care, Off ART	1428.1	1794.16	1449.26	1212.28	1174.72	1210.45	1259.23	1291.29	1297.16	1228.96	1180.28	1138.2	1102.37	1073.18	1050.27	1032.78	1019.72	1010.14	1003.2	998.248
	In Care, Off ART (from Asympt Late)		0	152.698	561.397	948.333	1298.93	1593.38	1820.38	1980.92	2005.52	1806.83	1647.3	1535.48	1455.16	1395.05	1348.83	1312.87	1284.87	1263.15	1246.4
	In Care, on ART1		7.17961	24.855	45.7915	70.0182	98.7011	131.9	168.91	208.596	241.309	279.749	317.444	352.687	385.334	415.67	444.048	470.785	496.146	520.342	543.544
	In Care, on ART2		0	3.17459	8.61984	14.7234	21.6058	29.732	39.4028	50.6652	61.3121	74.8622	89.6074	104.358	118.746	132.743	146.419	159.856	173.123	186.273	199.349
	Subtotal - pre-ART	1428.1	1794.16	1601.96	1773.67	2123.05	2509.39	2852.61	3111.67	3278.08	3234.48	2987.11	2785.5	2637.85	2528.34	2445.32	2381.61	2332.59	2295.01	2266.36	2244.65
	Subtotal - on ART	0	7.17961	28.0296	54.4113	84.7416	120.307	161.632	208.313	259.261	302.621	354.612	407.052	457.046	504.08	548.413	590.467	630.641	669.268	706.615	742.893
	Subtotal lost	1428.1	1801.34	1629.99	1828.08	2207.79	2629.69	3014.24	3319.99	3537.34	3537.1	3341.72	3192.55	3094.9	3032.42	2993.73	2972.07	2963.24	2964.28	2972.97	2987.55
	Deaths
	Not in care		696.473	363.524	231.384	177.803	165.55	165.506	166.431	165.045	161.693	157.422	153.078	149.156	145.869	143.248	141.231	139.722	138.615	137.817	137.25
	In care, Off ART		167.404	94.9141	82.6353	92.1622	99.6492	104.395	105.923	104.747	102.113	99.029	95.7767	93.0421	90.9037	89.2862	88.0879	87.2143	86.586	86.1393	85.8251
	ART1		2.52396	7.63009	12.2635	17.5504	23.8964	31.1425	39.0317	47.2735	55.614	64.5456	72.4129	79.5226	86.0631	92.1548	97.8819	103.307	108.477	113.431	118.199
	ART2		0	1.11601	2.54053	3.8462	5.32405	7.11906	9.26518	11.7325	14.4576	17.7297	21.0155	24.1358	27.1275	30.0329	32.8804	35.6885	38.4702	41.2349	43.9897
	Lost from care
	In Care, Off ART		39.8275	50.0366	40.4178	33.8086	32.7612	33.7578	35.1181	36.0122	36.176	34.2739	32.9163	31.7428	30.7434	29.9293	29.2904	28.8027	28.4385	28.1712	27.9778
	In Care, Off ART (from Asympt)		0	0	4.25851	15.6565	26.4476	36.2253	44.4369	50.7677	55.2448	55.931	50.3899	45.9407	42.8223	40.5824	38.9059	37.6168	36.6141	35.8333	35.2275
	In Care, on ART1		0	0.200229	0.69317	1.27706	1.95271	2.75263	3.6785	4.71067	5.81744	6.72975	7.8018	8.85306	9.83594	10.7464	11.5924	12.3838	13.1295	13.8368	14.5116
	In Care, on ART2		0	0	0.0885348	0.240395	0.410615	0.602553	0.829181	1.09889	1.41298	1.70991	2.0878	2.49902	2.9104	3.31164	3.702	4.08342	4.45816	4.82814	5.19488
	Subtotal lost		39.8275	50.2368	45.458	50.9826	61.5721	73.3383	84.0627	92.5895	98.6512	98.6446	93.1958	89.0356	86.3121	84.5698	83.4908	82.8868	82.6403	82.6694	82.9118
	Subtotal - This period		906.228	517.421	374.281	342.344	355.992	381.501	404.714	421.388	432.529	437.371	435.478	434.893	436.275	439.291	443.572	448.818	454.789	461.292	468.175
AIDS
	Not in care	20197.7	16460.8	11219.8	3263.83	2138.04	1928.48	1913.54	1922.46	1908.16	1871.13	1822.62	1772.54	1726.9	1688.38	1657.53	1633.7	1615.82	1602.68	1593.19	1586.43
	In care, off ART	3982.81	6470.87	6365.58	8122.85	4317.1	3262.17	3088.31	3080.7	3065.56	3014.93	2940.85	2856.33	2777.22	2709.94	2655.77	2613.76	2582.07	2558.66	2541.68	2529.52
	In care, on ART1 to 12mo	2500.91	3089.92	2145.07	3500.75	4101.45	2563.49	2106.87	2040.72	2052.06	2103.8	2066.51	2024.63	1969.8	1919.95	1879.63	1848.71	1825.9	1809.67	1798.62	1791.54
	In care, on ART1 post 12 mo	0	2051.97	4449.44	5910.68	8386.12	11188.2	12540.3	13426.9	14199.7	14930	15653.6	16298.1	16864.9	17348.7	17759.1	18108.8	18409.7	18671.7	18902.8	19109.3
	In care, on ART2	0	47.7532	241.065	556.704	885.437	1293.28	1731.68	2163.06	2588.27	3070.29	3512.76	3927.65	4304.81	4646.89	4958.1	5242.02	5501.64	5739.49	5957.82	6158.65
	Lost from care
	In Care, Off ART	248.844	287.908	442.649	469.848	579.055	378.821	273.577	240.644	233.089	214.089	208.355	203.168	197.445	191.962	187.21	183.335	180.303	177.999	176.288	175.041
	In Care, Off ART (from Int --> AIDS)		0	0	36.7059	142.871	258.793	368.085	462.448	537.378	554.144	562.491	515.941	470.838	437.415	413.259	395.305	381.588	370.955	362.682	356.261
	In Care, Off ART (from Int)		343.29	505.364	457.428	390.117	366.564	370.072	382.554	392.954	368.828	348.933	334.345	322.113	311.725	303.2	296.456	291.274	287.383	284.515	282.432
	In Care, on ART1 to 12 mo		79.2922	115.077	92.842	131.026	158.311	115.437	91.7085	84.491	77.3195	77.9195	76.8243	75.3376	73.3834	71.5195	69.9706	68.7657	67.8676	67.2228	66.779
	In Care, on ART1 post 12 mo		0	22.1565	52.8245	75.2202	106.782	143.849	166.446	180.896	179.569	187.261	196.191	204.445	211.763	218.049	223.392	227.944	231.853	235.249	238.237
	In Care, on ART1 (from Int)		0	1.72586	6.34714	12.3771	19.502	27.9343	37.7344	48.7457	57.2152	66.3077	76.8673	87.4606	97.4693	106.769	115.411	123.486	131.085	138.283	145.144
	In Care, on ART2		0	1.31064	6.89909	16.7681	27.9201	41.5203	56.4873	71.5567	81.4197	96.0803	110.351	123.809	136.113	147.287	157.449	166.717	175.187	182.943	190.061
	In Care, on ART2 (from Int)		0	0	0.763118	2.23673	4.02192	6.06153	8.45505	11.2962	13.818	16.7432	20.4248	24.5034	28.6411	32.6999	36.6534	40.5146	44.3048	48.0438	51.7473
	Subtotal - pre-ART	248.844	631.198	948.013	963.982	1112.04	1004.18	1011.73	1085.64	1163.42	1137.06	1119.78	1053.45	990.396	941.102	903.67	875.096	853.165	836.338	823.485	813.734
	Subtotal - on ART	0	79.2922	140.27	159.676	237.628	316.537	334.802	360.831	396.985	409.341	444.312	480.659	515.556	547.37	576.324	602.876	627.426	650.297	671.742	691.968
	Subtotal lost	248.844	710.49	1088.28	1123.66	1349.67	1320.71	1346.54	1446.48	1560.41	1546.4	1564.09	1534.11	1505.95	1488.47	1479.99	1477.97	1480.59	1486.63	1495.23	1505.7
	Deaths
	Not in care		8291.45	6757.39	4605.9	1339.85	877.697	791.671	785.538	789.198	783.33	768.125	748.211	727.653	708.918	693.107	680.439	670.66	663.319	657.925	654.029
	In care		1534.13	2492.5	2451.94	3128.82	1662.89	1256.55	1189.58	1186.65	1180.81	1161.31	1132.78	1100.22	1069.75	1043.83	1022.97	1006.79	994.58	985.564	979.021
	ART1 to 12 mo		369.647	456.705	317.052	517.428	606.215	378.896	311.405	301.629	303.304	310.952	305.44	299.25	291.146	283.778	277.818	273.249	269.877	267.479	265.846
	ART1 post 12 mo		0	52.849	114.596	152.231	215.986	288.155	322.977	345.813	365.717	384.524	403.161	419.76	434.358	446.818	457.388	466.396	474.146	480.893	486.844
	ART2		0	4.49894	22.7112	52.4483	83.419	121.843	163.145	203.787	243.847	289.259	330.945	370.032	405.566	437.794	467.113	493.863	518.322	540.73	561.299
	Lost from care
	In Care, Off ART		102.154	118.19	181.714	192.88	237.71	155.511	112.308	98.7877	95.6865	87.8868	85.5329	83.4033	81.0539	78.8033	76.8524	75.2619	74.017	73.0712	72.3689
	In Care, Off ART (from Int-->AIDS)		0	0	0	15.0683	58.6506	106.238	151.104	189.842	220.602	227.484	230.911	211.801	193.286	179.565	169.649	162.278	156.647	152.283	148.886
	In Care, Off ART (from Int)		0	140.926	207.459	187.781	160.149	150.48	151.92	157.044	161.313	151.409	143.242	137.253	132.232	127.968	124.468	121.7	119.572	117.975	116.798
	In Care, on ART1 to 12 mo		0	32.5506	47.2408	38.113	53.7882	64.9891	47.3888	37.6477	34.6848	31.7408	31.9871	31.5375	30.9272	30.125	29.3598	28.7239	28.2293	27.8606	27.5959
	In Care, on ART1 post 12 mo		0	0	9.09557	21.6853	30.879	43.8355	59.0519	68.3286	74.2604	73.7157	76.8735	80.5393	83.9278	86.9319	89.5122	91.7056	93.5742	95.179	96.5731
	In Care, on ART1 (from Int)		0	0	0.70849	2.60559	5.08099	8.00585	11.4675	15.4905	20.0108	23.4877	27.2203	31.5552	35.9039	40.0126	43.8303	47.3778	50.6928	53.8122	56.7674
	In Care, on ART2		0	0	0.538036	2.83218	6.88354	11.4616	17.0447	23.1889	29.3751	33.424	39.4424	45.3009	50.8254	55.8764	60.4635	64.6353	68.4396	71.9167	75.1009
	In Care, on ART2 (from Int)		0	0	0	0.313271	0.918212	1.65106	2.48835	3.47092	4.63727	5.67248	6.87332	8.38468	10.059	11.7576	13.4238	15.0468	16.6318	18.1878	19.7227
	Subtotal lost		102.154	291.667	446.756	461.278	554.06	542.173	552.773	593.8	640.57	634.821	642.082	629.775	618.215	611.04	607.559	606.729	607.805	610.285	613.813
	Subtotal - This period		10297.4	10055.6	7958.96	5652.06	4000.27	3379.28	3325.42	3420.87	3517.58	3548.99	3562.62	3546.69	3527.95	3516.37	3513.29	3517.69	3528.05	3542.88	3560.85

## Sheet: TPM Summary Measures
SUMMARY MEASURES
		External calibration									Assumption	Projections
		2004	2005	2006	2007	2008	2009	2010	2011	2012	2013	2014	2015	2016	2017	2018	2019	2020	2021	2022	2023
		time0	time1	time2	time3	time4	time5	time6	time7	time8	time9	time10	time11	time12	time13	time14	time15	time16	time17	time18	time19
Total Alive		110000	108865	107022	107243	108635	110894	113652	116371	118933	119679	120534	121565	122778	124145	125631	127204	128834	130501	132187	133879
Number Not in Care
	Asymptomatic Early	37328.9	35944.6	34129.4	31815.8	29383.7	27210.3	25832.8	24959.9	24406.6	24056	23833.8	23692.9	23603.7	23547.1	23511.3	23488.5	23474.1	23465	23459.2	23455.6
	Asymptomatic Late	0	7465.77	12185	14548.2	15583.2	15752.8	15425.5	14942.7	14462	14046.8	13713.5	13457.8	13267.6	13129.2	13030.2	12960.3	12911.4	12877.6	12854.3	12838.4
	Intermediate	24973.4	13034.9	8296.73	6375.49	5936.12	5934.56	5967.72	5918.01	5797.84	5644.67	5488.91	5348.31	5230.43	5136.43	5064.13	5010.01	4970.33	4941.72	4921.37	4907.06
	AIDS	20197.7	16460.8	11219.8	3263.83	2138.04	1928.48	1913.54	1922.46	1908.16	1871.13	1822.62	1772.54	1726.9	1688.38	1657.53	1633.7	1615.82	1602.68	1593.19	1586.43
	Subtotal:	82500	72906.1	65830.9	56003.4	53041.1	50826.1	49139.6	47743	46574.6	45618.5	44858.8	44271.6	43828.6	43501.1	43263.1	43092.5	42971.7	42887	42828.1	42787.4
Number in Care
	Asymptomatic Early	8625.51	4922.9	3634.05	3715	3570.2	3342.81	3107.54	2928.63	2805.5	2693.13	2631.67	2595.81	2574.05	2560.57	2552.12	2546.8	2543.44	2541.31	2539.96	2539.11
	Asymptomatic Late	0	3827.11	4680.66	5686.11	6034.81	6016.46	5816.64	5578.04	5363.86	5133.11	4981.04	4879.58	4811	4764.29	4732.4	4710.66	4695.86	4685.83	4679.06	4674.5
	Intermediate	6397.3	3627.12	3157.89	3521.95	3808.07	3989.42	4047.82	4002.89	3902.22	3784.37	3660.08	3555.58	3473.86	3412.05	3366.26	3332.87	3308.86	3291.79	3279.78	3271.41
	AIDS	3982.81	6470.87	6365.58	8122.85	4317.1	3262.17	3088.31	3080.7	3065.56	3014.93	2940.85	2856.33	2777.22	2709.94	2655.77	2613.76	2582.07	2558.66	2541.68	2529.52
	Subtotal:	19005.6	18848	17838.2	21045.9	17730.2	16610.9	16060.3	15590.3	15137.1	14625.5	14213.6	13887.3	13636.1	13446.8	13306.6	13204.1	13130.2	13077.6	13040.5	13014.5
Number on ART
	Asymptomatic Early
	ART1	0	1382.79	1459.84	1295.04	1212.91	1166.17	1121.07	1071.27	1023	1405.58	1427.09	1375.04	1317.17	1269.13	1232.5	1205.49	1185.85	1171.69	1161.51	1154.23
	ART2	0	847.853	1698.12	2159.03	2349.58	2449.11	2495.31	2499.13	2468.79	1893.46	1603.34	1431.12	1315.59	1233.46	1173.82	1130.3	1098.58	1075.53	1058.84	1046.8
	Subtotal	0	2230.65	3157.95	3454.07	3562.48	3615.28	3616.39	3570.39	3491.79	3299.03	3030.43	2806.16	2632.77	2502.59	2406.33	2335.79	2284.43	2247.21	2220.35	2201.03
	Asymptomatic Late
	ART1	0	790.443	1443.53	1853.25	2188.57	2436.3	2585.78	2652.12	2663.59	3615.44	3680.05	3565.51	3430.97	3312.62	3216.32	3140.31	3081.27	3035.88	3001.27	2975.05
	ART2	0	0	337.224	1069.8	1853.44	2624.05	3323.13	3908.34	4362.48	3768.44	3486.43	3291.1	3130.28	2993.73	2879.43	2785.74	2710.36	2650.65	2603.94	2567.78
	Subtotal	0	790.443	1780.76	2923.05	4042.01	5060.34	5908.91	6560.46	7026.07	7383.88	7166.48	6856.61	6561.25	6306.35	6095.75	5926.05	5791.63	5686.53	5605.21	5542.83
	Intermediate
	ART1	499.086	1508.77	2424.96	3470.41	4725.25	6158.08	7718.1	9347.82	10997.1	12763.2	14318.9	15724.7	17018	18222.6	19355.1	20427.7	21450.1	22429.7	23372.5	24283
	ART2	0	220.68	502.362	760.544	1052.77	1407.72	1832.09	2319.98	2858.82	3505.86	4155.58	4772.59	5364.17	5938.68	6501.74	7057.01	7607.06	8153.75	8698.48	9242.27
	Subtotal	499.086	1729.45	2927.33	4230.95	5778.02	7565.8	9550.19	11667.8	13855.9	16269	18474.4	20497.3	22382.2	24161.3	25856.8	27484.7	29057.2	30583.5	32070.9	33525.3
	AIDS
	ART1	2500.91	5141.89	6594.51	9411.43	12487.6	13751.7	14647.2	15467.6	16251.8	17033.7	17720.1	18322.7	18834.7	19268.6	19638.7	19957.5	20235.6	20481.4	20701.4	20900.8
	ART2	0	47.7532	241.065	556.704	885.437	1293.28	1731.68	2163.06	2588.27	3070.29	3512.76	3927.65	4304.81	4646.89	4958.1	5242.02	5501.64	5739.49	5957.82	6158.65
	Subtotal	2500.91	5189.65	6835.57	9968.13	13373	15045	16378.8	17630.7	18840.1	20104	21232.9	22250.3	23139.5	23915.5	24596.8	25199.5	25737.2	26220.8	26659.2	27059.4
	Subtotal ART1	3000	8823.9	11922.8	16030.1	20614.3	23512.3	26072.1	28538.8	30935.4	34818	37146.1	38988	40600.9	42073	43442.6	44731.1	45952.9	47118.7	48236.6	49313.1
	Subtotal ART2	0	1116.29	2778.77	4546.08	6141.23	7774.16	9382.21	10890.5	12278.4	12238	12758.1	13422.5	14114.9	14812.8	15513.1	16215.1	16917.6	17619.4	18319.1	19015.5
	Total	3000	9940.18	14701.6	20576.2	26755.5	31286.4	35454.3	39429.3	43213.8	47056	49904.2	52410.4	54715.7	56885.7	58955.7	60946.1	62870.5	64738.1	66555.7	68328.6
Number Currently Lost from Care
	Asymptomatic Early
	preART	3817.44	3895.77	2785.47	2026.64	1803.09	1685.5	1577.25	1469.64	1379.52	1144.64	1061.82	1025.92	1007.53	997.071	990.783	986.897	984.464	982.932	981.963	981.35
	on ART	0	0	675.67	1129.12	1333.24	1418.32	1454.4	1462.07	1448.58	1111.76	953.18	847.833	772.515	717.325	676.634	646.68	624.72	608.697	597.057	588.635
	Subtotal	3817.44	3895.77	3461.14	3155.76	3136.33	3103.82	3031.64	2931.71	2828.1	2256.4	2015	1873.76	1780.05	1714.4	1667.42	1633.58	1609.18	1591.63	1579.02	1569.99
	Asymptomatic Late
	preART	0	763.488	2203.19	2849.37	3308.27	3561.56	3632.34	3579.76	3469.37	2925.28	2628.16	2472.07	2380.57	2321.96	2282.43	2255.12	2236.06	2222.72	2213.39	2206.87
	on ART	0	0	268.751	660.511	1105.62	1555.27	1973.47	2330.64	2611.96	2113.6	2008.86	1923.68	1836.35	1754.4	1682.56	1622.19	1572.88	1533.4	1502.26	1477.99
	Subtotal	0	763.488	2471.94	3509.88	4413.89	5116.83	5605.81	5910.4	6081.33	5038.88	4637.02	4395.76	4216.93	4076.36	3964.99	3877.31	3808.94	3756.12	3715.64	3684.85
	Intermediate
	preART	1428.1	1794.16	1601.96	1773.67	2123.05	2509.39	2852.61	3111.67	3278.08	3234.48	2987.11	2785.5	2637.85	2528.34	2445.32	2381.61	2332.59	2295.01	2266.36	2244.65
	on ART	0	7.17961	28.0296	54.4113	84.7416	120.307	161.632	208.313	259.261	302.621	354.612	407.052	457.046	504.08	548.413	590.467	630.641	669.268	706.615	742.893
	Subtotal	1428.1	1801.34	1629.99	1828.08	2207.79	2629.69	3014.24	3319.99	3537.34	3537.1	3341.72	3192.55	3094.9	3032.42	2993.73	2972.07	2963.24	2964.28	2972.97	2987.55
	AIDS
	preART	248.844	631.198	948.013	963.982	1112.04	1004.18	1011.73	1085.64	1163.42	1137.06	1119.78	1053.45	990.396	941.102	903.67	875.096	853.165	836.338	823.485	813.734
	on ART	0	79.2922	140.27	159.676	237.628	316.537	334.802	360.831	396.985	409.341	444.312	480.659	515.556	547.37	576.324	602.876	627.426	650.297	671.742	691.968
	Subtotal	248.844	710.49	1088.28	1123.66	1349.67	1320.71	1346.54	1446.48	1560.41	1546.4	1564.09	1534.11	1505.95	1488.47	1479.99	1477.97	1480.59	1486.63	1495.23	1505.7
	Subtotal preART	5494.38	7084.62	7538.63	7613.66	8346.45	8760.62	9073.92	9246.72	9290.4	8441.46	7796.88	7336.95	7016.35	6788.47	6622.2	6498.72	6406.28	6337	6285.19	6246.6
	Subtotal on ART	0	86.4718	1112.72	2003.72	2761.23	3410.43	3924.3	4361.86	4716.78	3937.33	3760.96	3659.23	3581.47	3523.18	3483.93	3462.21	3455.67	3461.66	3477.67	3501.48
	Total	5494.38	7171.09	8651.35	9617.38	11107.7	12171.1	12998.2	13608.6	14007.2	12378.8	11557.8	10996.2	10597.8	10311.7	10106.1	9960.93	9861.95	9798.66	9762.86	9748.09
Dead
	Asymptomatic Early
	Not in care	0	678.827	653.654	620.644	578.572	534.344	494.82	469.771	453.896	443.835	437.459	433.418	430.857	429.234	428.205	427.553	427.14	426.878	426.712	426.607
	In care, off ART	0	147.178	84	62.0081	63.3893	60.9187	57.0386	53.0243	49.9715	47.8705	45.9532	44.9045	44.2925	43.9212	43.6912	43.5471	43.4563	43.3989	43.3626	43.3396
	ART1 or ART2	0	0	242.422	353.255	392.473	407.272	414.615	415.66	411.092	979.625	876.768	790.277	725.841	677.981	642.561	616.489	597.405	583.507	573.428	566.148
	Lost from care	0	69.4203	70.8448	62.941	57.3876	57.0343	56.443	55.1306	53.3133	51.4292	41.0328	36.6429	34.0744	32.3702	31.1764	30.3221	29.7067	29.2631	28.9438	28.7146
	Subtotal - This period	0	895.425	1050.92	1098.85	1091.82	1059.57	1022.92	993.586	968.273	1522.76	1401.21	1305.24	1235.06	1183.51	1145.63	1117.91	1097.71	1083.05	1072.45	1064.81
	Cumulative	0	895.425	1946.35	3045.19	4137.02	5196.59	6219.5	7213.09	8181.36	9704.12	11105.3	12410.6	13645.6	14829.1	15974.8	17092.7	18190.4	19273.4	20345.9	21410.7
	Asymptomatic Late
	Not in care	0	0	135.765	221.584	264.56	283.382	286.465	280.514	271.733	262.993	255.441	249.38	244.731	241.272	238.755	236.955	235.683	234.794	234.179	233.756
	In care, off ART	0	0	65.3023	79.8665	97.0227	102.972	102.659	99.2499	95.1787	91.524	87.5868	84.9919	83.2607	82.0905	81.2935	80.7495	80.3784	80.126	79.9548	79.8392
	ART1 or ART2	0	0	79.8348	186.668	316.838	445.682	564.1	663.927	741.555	1903.94	1910.22	1834.97	1750.68	1673.15	1606.49	1551.25	1506.56	1471.03	1443.17	1421.55
	Lost from care	0	0	13.8841	44.9524	63.8273	80.2667	93.0498	101.942	107.481	110.589	91.6322	84.3244	79.9371	76.685	74.1288	72.1035	70.5091	69.2658	68.3052	67.5691
	Subtotal - This period	0	0	294.786	533.072	742.248	912.303	1046.27	1145.63	1215.95	2369.04	2344.88	2253.67	2158.61	2073.19	2000.66	1941.05	1893.13	1855.22	1825.61	1802.72
	Cumulative	0	0	294.786	827.858	1570.11	2482.41	3528.68	4674.32	5890.26	8259.31	10604.2	12857.9	15016.5	17089.7	19090.3	21031.4	22924.5	24779.7	26605.3	28408
	Intermediate
	Not in care	0	696.473	363.524	231.384	177.803	165.55	165.506	166.431	165.045	161.693	157.422	153.078	149.156	145.869	143.248	141.231	139.722	138.615	137.817	137.25
	In care	0	167.404	94.9141	82.6353	92.1622	99.6492	104.395	105.923	104.747	102.113	99.029	95.7767	93.0421	90.9037	89.2862	88.0879	87.2143	86.586	86.1393	85.8251
	ART1 or ART2	0	2.52396	8.7461	14.804	21.3966	29.2204	38.2615	48.2969	59.0061	70.0715	82.2753	93.4284	103.658	113.191	122.188	130.762	138.995	146.947	154.666	162.188
	Lost from care	0	39.8275	50.2368	45.458	50.9826	61.5721	73.3383	84.0627	92.5895	98.6512	98.6446	93.1958	89.0356	86.3121	84.5698	83.4908	82.8868	82.6403	82.6694	82.9118
	Subtotal - This period	0	906.228	517.421	374.281	342.344	355.992	381.501	404.714	421.388	432.529	437.371	435.478	434.893	436.275	439.291	443.572	448.818	454.789	461.292	468.175
	Cumulative	0	906.228	1423.65	1797.93	2140.27	2496.27	2877.77	3282.48	3703.87	4136.4	4573.77	5009.25	5444.14	5880.41	6319.71	6763.28	7212.1	7666.88	8128.18	8596.35
	AIDS
	Not in care	0	8291.45	6757.39	4605.9	1339.85	877.697	791.671	785.538	789.198	783.33	768.125	748.211	727.653	708.918	693.107	680.439	670.66	663.319	657.925	654.029
	In care	0	1534.13	2492.5	2451.94	3128.82	1662.89	1256.55	1189.58	1186.65	1180.81	1161.31	1132.78	1100.22	1069.75	1043.83	1022.97	1006.79	994.58	985.564	979.021
	ART1 to 12 mo	0	369.647	456.705	317.052	517.428	606.215	378.896	311.405	301.629	303.304	310.952	305.44	299.25	291.146	283.778	277.818	273.249	269.877	267.479	265.846
	ART1 post 12 mo	0	0	52.849	114.596	152.231	215.986	288.155	322.977	345.813	365.717	384.524	403.161	419.76	434.358	446.818	457.388	466.396	474.146	480.893	486.844
	ART2	0	0	4.49894	22.7112	52.4483	83.419	121.843	163.145	203.787	243.847	289.259	330.945	370.032	405.566	437.794	467.113	493.863	518.322	540.73	561.299
	Lost from care	0	102.154	291.667	446.756	461.278	554.06	542.173	552.773	593.8	640.57	634.821	642.082	629.775	618.215	611.04	607.559	606.729	607.805	610.285	613.813
	Subtotal - This period	0	10297.4	10055.6	7958.96	5652.06	4000.27	3379.28	3325.42	3420.87	3517.58	3548.99	3562.62	3546.69	3527.95	3516.37	3513.29	3517.69	3528.05	3542.88	3560.85
	Cumulative	0	10297.4	20353	28311.9	33964	37964.3	41343.6	44669	48089.8	51607.4	55156.4	58719	62265.7	65793.7	69310.1	72823.3	76341	79869.1	83412	86972.8
	Subtotal - This period	0	12099	11918.7	9965.16	7828.47	6328.13	5829.98	5869.35	6026.48	7841.91	7732.45	7557.01	7375.26	7220.93	7101.96	7015.82	6957.34	6921.1	6902.22	6896.55
	Cumulative (since 2004)	0	12099	24017.8	33982.9	41811.4	48139.5	53969.5	59838.9	65865.3	73707.3	81439.7	88996.7	96372	103593	110695	117711	124668	131589	138491	145388
	Cumulative (since 2010)							5829.98	11699.3	17725.8	25567.7	33300.2	40857.2	48232.4	55453.4	62555.3	69571.2	76528.5	83449.6	90351.8	97248.4
PERCENT ERROR
		External calibration									Assumption	Projections
		2004	2005	2006	2007	2008	2009	2010	2011	2012	2013	2014	2015	2016	2017	2018	2019	2020	2021	2022	2023
		time0	time1	time2	time3	time4	time5	time6	time7	time8	time9	time10	time11	time12	time13	time14	time15	time16	time17	time18	time19
Total Alive		0	0	0	0	0	0	0	0	0	11.4159	21.1487	29.003	35.3673	40.5798	44.8859	48.4688	51.4669	53.9879	56.1179	57.9269
Number Not in Care		#DIV/0!	#DIV/0!	#DIV/0!	#DIV/0!	#DIV/0!	#DIV/0!	#DIV/0!	#DIV/0!	#DIV/0!	#DIV/0!	#DIV/0!	#DIV/0!	#DIV/0!	#DIV/0!	#DIV/0!	#DIV/0!	#DIV/0!	#DIV/0!	#DIV/0!	#DIV/0!
	Asymptomatic Early	0	0	0	0	0	0	0	0	0	23.7167	33.1691	36.8615	38.2647	38.7748	38.9452	38.9918	38.9966	38.9898	38.9815	38.9747
	Asymptomatic Late	#DIV/0!	0	0	0	0	0	0	0	0	24.0671	42.1256	52.739	58.2744	60.9363	62.1276	62.6174	62.793	62.8378	62.8339	62.8156
	Intermediate	0	0	0	0	0	0	0	0	0	48.7586	61.1357	70.3211	75.6796	78.4442	79.7448	80.3	80.5048	80.5576	80.5518	80.5283
	AIDS	0	0	0	0	0	0	0	0	0	33.7494	2.53223	21.7238	40.2869	52.9673	60.7972	65.2542	67.6234	68.8053	69.356	69.5908
	Subtotal:	0	0	0	0	0	0	0	0	0	24.5661	37.8786	45.124	48.8667	50.6983	51.5404	51.8955	52.024	52.0545	52.0473	52.0289
Number in Care		#DIV/0!	#DIV/0!	#DIV/0!	#DIV/0!	#DIV/0!	#DIV/0!	#DIV/0!	#DIV/0!	#DIV/0!	#DIV/0!	#DIV/0!	#DIV/0!	#DIV/0!	#DIV/0!	#DIV/0!	#DIV/0!	#DIV/0!	#DIV/0!	#DIV/0!	#DIV/0!
	Asymptomatic Early	0	0	0	0	0	0	0	0	0	45.8367	48.8286	41.3307	33.6545	28.1182	24.6167	22.5487	21.3776	20.733	20.3857	20.2019
	Asymptomatic Late	#DIV/0!	0	0	0	0	0	0	0	0	6.50648	5.1213	16.6371	24.3696	28.842	31.2232	32.4204	32.9931	33.2526	33.3614	33.4009
	Intermediate	0	0	0	0	0	0	0	0	0	18.1168	33.0815	45.0956	53.7025	58.7192	61.333	62.5842	63.1331	63.3451	63.407	63.4082
	AIDS	0	0	0	0	0	0	0	0	0	25.4851	51.6164	62.9319	70.6982	75.7392	78.5792	80.0148	80.6731	80.9403	81.0265	81.0367
	Subtotal:	0	0	0	0	0	0	0	0	0	0.782614	11.9523	22.6099	30.3248	35.0279	37.582	38.8531	39.4327	39.6667	39.7397	39.7445
Number on ART		#DIV/0!	#DIV/0!	#DIV/0!	#DIV/0!	#DIV/0!	#DIV/0!	#DIV/0!	#DIV/0!	#DIV/0!	#DIV/0!	#DIV/0!	#DIV/0!	#DIV/0!	#DIV/0!	#DIV/0!	#DIV/0!	#DIV/0!	#DIV/0!	#DIV/0!	#DIV/0!
	Asymptomatic Early	#DIV/0!	#DIV/0!	#DIV/0!	#DIV/0!	#DIV/0!	#DIV/0!	#DIV/0!	#DIV/0!	#DIV/0!	#DIV/0!	#DIV/0!	#DIV/0!	#DIV/0!	#DIV/0!	#DIV/0!	#DIV/0!	#DIV/0!	#DIV/0!	#DIV/0!	#DIV/0!
	ART1	#DIV/0!	0	0	0	0	0	0	0	0	14.1435	19.3188	19.3334	20.2911	22.2871	24.5552	26.5674	28.1244	29.2284	29.9638	30.4306
	ART2	#DIV/0!	0	0	0	0	0	0	0	0	3.49662	10.9394	22.0409	29.5403	34.854	38.9651	42.3051	45.0218	47.1763	48.8281	50.0525
	Subtotal	#DIV/0!	0	0	0	0	0	0	0	0	4.01909	14.8854	20.7142	24.9129	28.481	31.5845	34.1829	36.2503	37.8183	38.9598	39.7627
	Asymptomatic Late	#DIV/0!	#DIV/0!	#DIV/0!	#DIV/0!	#DIV/0!	#DIV/0!	#DIV/0!	#DIV/0!	#DIV/0!	#DIV/0!	#DIV/0!	#DIV/0!	#DIV/0!	#DIV/0!	#DIV/0!	#DIV/0!	#DIV/0!	#DIV/0!	#DIV/0!	#DIV/0!
	ART1	#DIV/0!	0	0	0	0	0	0	0	0	10.7017	1.2388	5.08316	11.2557	17.1607	22.1759	26.057	28.8709	30.8187	32.1214	32.9694
	ART2	#DIV/0!	#DIV/0!	0	0	0	0	0	0	0	1.00013	2.9016	8.65677	14.274	19.9448	25.4605	30.4868	34.7824	38.2577	40.9463	42.9521
	Subtotal	#DIV/0!	0	0	0	0	0	0	0	0	5.75041	0.77547	6.79846	12.6957	18.4823	23.7274	28.1394	31.6374	34.2862	36.2211	37.594
	Intermediate	#DIV/0!	#DIV/0!	#DIV/0!	#DIV/0!	#DIV/0!	#DIV/0!	#DIV/0!	#DIV/0!	#DIV/0!	#DIV/0!	#DIV/0!	#DIV/0!	#DIV/0!	#DIV/0!	#DIV/0!	#DIV/0!	#DIV/0!	#DIV/0!	#DIV/0!	#DIV/0!
	ART1	0	0	0	0	0	0	0	0	0	7.24048	22.4195	35.6065	46.4254	55.1667	62.0709	67.447	71.6104	74.8383	77.3553	79.3354
	ART2	#DIV/0!	0	0	0	0	0	0	0	0	1.64781	3.97937	2.23858	2.48959	9.01675	16.438	24.0778	31.4836	38.3868	44.6536	50.2401
	Subtotal	0	0	0	0	0	0	0	0	0	5.32512	16.4814	26.7947	35.8956	43.8234	50.5964	56.3115	61.1053	65.1201	68.4857	71.3144
	AIDS	#DIV/0!	#DIV/0!	#DIV/0!	#DIV/0!	#DIV/0!	#DIV/0!	#DIV/0!	#DIV/0!	#DIV/0!	#DIV/0!	#DIV/0!	#DIV/0!	#DIV/0!	#DIV/0!	#DIV/0!	#DIV/0!	#DIV/0!	#DIV/0!	#DIV/0!	#DIV/0!
	ART1	0	0	0	0	0	0	0	0	0	16.8416	30.6423	43.6218	54.5596	63.4177	70.3793	75.6951	79.6651	82.5872	84.7207	86.2742
	ART2	#DIV/0!	0	0	0	0	0	0	0	0	15.4171	16.8275	12.8392	5.91902	2.88334	12.4703	22.0937	31.2568	39.6591	47.1539	53.7042
	Subtotal	0	0	0	0	0	0	0	0	0	11.9151	22.7889	33.6552	43.3083	51.6556	58.7063	64.5449	69.3173	73.1906	76.3253	78.8614
	Subtotal ART1	0	0	0	0	0	0	0	0	0	10.3532	23.8791	36.008	46.379	54.9613	61.8088	67.1196	71.1693	74.2362	76.5607	78.3344
	Subtotal ART2	#DIV/0!	0	0	0	0	0	0	0	0	5.18886	3.76165	0.0803263	5.05983	11.4527	18.5491	25.808	32.8174	39.3183	45.181	50.3676
	Total	0	0	0	0	0	0	0	0	0	6.31109	16.8127	26.7657	35.72	43.6319	50.4258	56.1284	60.8493	64.7328	67.9236	70.5514
Number Currently Lost from Care		#DIV/0!	#DIV/0!	#DIV/0!	#DIV/0!	#DIV/0!	#DIV/0!	#DIV/0!	#DIV/0!	#DIV/0!	#DIV/0!	#DIV/0!	#DIV/0!	#DIV/0!	#DIV/0!	#DIV/0!	#DIV/0!	#DIV/0!	#DIV/0!	#DIV/0!	#DIV/0!
	Asymptomatic Early	#DIV/0!	#DIV/0!	#DIV/0!	#DIV/0!	#DIV/0!	#DIV/0!	#DIV/0!	#DIV/0!	#DIV/0!	#DIV/0!	#DIV/0!	#DIV/0!	#DIV/0!	#DIV/0!	#DIV/0!	#DIV/0!	#DIV/0!	#DIV/0!	#DIV/0!	#DIV/0!
	preART	0	0	0	0	0	0	0	0	0	81.0321	80.3666	79.7796	80.6469	81.6585	82.4165	82.9038	83.1938	83.3586	83.4494	83.4983
	on ART	#DIV/0!	#DIV/0!	0	0	0	0	0	0	0	52.4863	53.6376	56.9923	59.0474	60.6586	62.148	63.517	64.6984	65.652	66.3783	66.9056
	Subtotal	0	0	0	0	0	0	0	0	0	66.9672	67.7227	69.4689	71.273	72.8719	74.1916	75.2292	76.0135	76.587	76.9945	77.2772
	Asymptomatic Late	#DIV/0!	#DIV/0!	#DIV/0!	#DIV/0!	#DIV/0!	#DIV/0!	#DIV/0!	#DIV/0!	#DIV/0!	#DIV/0!	#DIV/0!	#DIV/0!	#DIV/0!	#DIV/0!	#DIV/0!	#DIV/0!	#DIV/0!	#DIV/0!	#DIV/0!	#DIV/0!
	preART	#DIV/0!	0	0	0	0	0	0	0	0	27.718	45.4067	50.6397	55.761	59.5264	61.8869	63.2608	64.0335	64.4624	64.6999	64.832
	on ART	#DIV/0!	#DIV/0!	0	0	0	0	0	0	0	49.8279	45.2071	47.4019	50.3675	53.4032	56.3813	59.0703	61.3209	63.0939	64.426	65.3897
	Subtotal	#DIV/0!	0	0	0	0	0	0	0	0	36.9922	45.3202	49.2228	53.4123	56.891	59.5506	61.5076	62.9133	63.9037	64.5892	65.0557
	Intermediate	#DIV/0!	#DIV/0!	#DIV/0!	#DIV/0!	#DIV/0!	#DIV/0!	#DIV/0!	#DIV/0!	#DIV/0!	#DIV/0!	#DIV/0!	#DIV/0!	#DIV/0!	#DIV/0!	#DIV/0!	#DIV/0!	#DIV/0!	#DIV/0!	#DIV/0!	#DIV/0!
	preART	0	0	0	0	0	0	0	0	0	29.2779	26.2497	17.3331	7.12583	3.26888	12.6718	20.5336	26.7773	31.5661	35.1494	37.7817
	on ART	#DIV/0!	0	0	0	0	0	0	0	0	409.265	595.114	642.395	625.02	579.059	521.995	462.958	406.661	355.318	309.718	269.874
	Subtotal	0	0	0	0	0	0	0	0	0	61.7882	86.6156	97.0288	98.3747	93.5316	85.2723	75.5224	65.4679	55.7837	46.8185	38.7211
	AIDS	#DIV/0!	#DIV/0!	#DIV/0!	#DIV/0!	#DIV/0!	#DIV/0!	#DIV/0!	#DIV/0!	#DIV/0!	#DIV/0!	#DIV/0!	#DIV/0!	#DIV/0!	#DIV/0!	#DIV/0!	#DIV/0!	#DIV/0!	#DIV/0!	#DIV/0!	#DIV/0!
	preART	0	0	0	0	0	0	0	0	0	9.38013	21.6249	16.3906	6.65058	4.13825	14.4371	23.3119	30.4757	36.0252	40.2101	43.3076
	on ART	#DIV/0!	0	0	0	0	0	0	0	0	362.153	431.909	433.239	404.296	361.338	314.54	268.79	226.65	189.286	156.954	129.4
	Subtotal	0	0	0	0	0	0	0	0	0	102.761	138.174	146.995	142.783	130.262	113.67	95.8385	78.486	62.5325	48.3676	36.0628
	Subtotal preART	0	0	0	0	0	0	0	0	0	8.11128	13.088	19.2839	26.8821	34.1456	40.3103	45.206	48.9434	51.7266	53.7651	55.2403
	Subtotal on ART	#DIV/0!	0	0	0	0	0	0	0	0	27.5385	69.396	90.2436	99.3985	100.045	94.9015	86.2193	75.7582	64.7623	54.0213	43.9815
	Total	0	0	0	0	0	0	0	0	0	3.22785	13.7526	17.1639	15.7937	11.7031	6.30182	0.474662	5.24747	10.5735	15.37	19.6001
Dead		#DIV/0!	#DIV/0!	#DIV/0!	#DIV/0!	#DIV/0!	#DIV/0!	#DIV/0!	#DIV/0!	#DIV/0!	#DIV/0!	#DIV/0!	#DIV/0!	#DIV/0!	#DIV/0!	#DIV/0!	#DIV/0!	#DIV/0!	#DIV/0!	#DIV/0!	#DIV/0!
	Asymptomatic Early	#DIV/0!	#DIV/0!	#DIV/0!	#DIV/0!	#DIV/0!	#DIV/0!	#DIV/0!	#DIV/0!	#DIV/0!	#DIV/0!	#DIV/0!	#DIV/0!	#DIV/0!	#DIV/0!	#DIV/0!	#DIV/0!	#DIV/0!	#DIV/0!	#DIV/0!	#DIV/0!
	Not in care	#DIV/0!	0	94.422	94.1224	93.6918	93.1663	92.6168	92.2192	91.9431	9.33569	7.96849	7.06428	6.46545	6.06517	5.79281	5.60239	5.46426	5.35942	5.27574	5.20551
	In care, off ART	#DIV/0!	0	630.151	839.155	756.416	723.027	713.995	731.294	752.27	10096.9	7886.69	6994.31	6654.81	6535.42	6499.38	6492.74	6495.11	6499.26	6502.95	6505.72
	ART1 or ART2	#DIV/0!	#DIV/0!	174.236	53.9882	35.5947	24.6327	15.52	8.19791	3.53633	30.1284	0.552702	9.00914	12.6097	13.5441	13.4525	13.1888	13.0729	13.1528	13.374	13.6651
	Lost from care	#DIV/0!	0	215.814	248.544	215.897	144.364	93.7702	77.9657	82.2628	217.38	409.603	557.957	580.855	570.86	546.242	515.946	485.301	456.558	430.607	407.731
	Subtotal - This period	#DIV/0!	0	46.3795	25.7845	18.4105	11.8245	6.47573	3.18069	1.75461	302.652	268.499	259.399	259.838	263.709	268.113	272.043	275.251	277.742	279.609	280.969
	Cumulative	#DIV/0!	0	25.0424	25.3102	23.4892	21.1108	18.7038	16.5655	14.8126	59.9801	86.2899	104.496	118.556	130.141	140.035	148.669	156.308	163.132	169.271	174.826
	Asymptomatic Late	#DIV/0!	#DIV/0!	#DIV/0!	#DIV/0!	#DIV/0!	#DIV/0!	#DIV/0!	#DIV/0!	#DIV/0!	#DIV/0!	#DIV/0!	#DIV/0!	#DIV/0!	#DIV/0!	#DIV/0!	#DIV/0!	#DIV/0!	#DIV/0!	#DIV/0!	#DIV/0!
	Not in care	#DIV/0!	#DIV/0!	0	0	0	0	0	0	0	999.805	735.114	536.505	419.779	358.901	329.624	316.523	311.136	309.204	308.711	308.755
	In care, off ART	#DIV/0!	#DIV/0!	0	0	0	0	0	0	0	1072.12	1148.38	1012.09	877.113	786.479	734.058	706.147	692.115	685.401	682.36	681.085
	ART1 or ART2	#DIV/0!	#DIV/0!	0	0	0	0	0	0	0	5.30814	7.11183	12.9105	18.419	23.6318	28.779	33.5943	37.8026	41.2659	43.9797	46.0242
	Lost from care	#DIV/0!	#DIV/0!	100	41.6294	29.3187	21.9303	18.4509	16.586	15.4077	40.9788	25.4457	19.5285	24.127	30.3164	35.5044	39.4547	42.344	44.4071	45.8532	46.8502
	Subtotal - This period	#DIV/0!	#DIV/0!	4.70987	3.51049	2.52118	1.92948	1.64092	1.47587	1.36193	150.057	116.187	86.2933	65.5921	52.7162	44.7395	39.7025	36.4598	34.3564	33.0025	32.151
	Cumulative	#DIV/0!	#DIV/0!	4.70987	3.93757	3.26799	2.77607	2.43949	2.20332	2.02963	41.5939	58.0885	63.0321	63.4001	62.104	60.2842	58.3847	56.5741	54.9107	53.4074	52.0585
	Intermediate	#DIV/0!	#DIV/0!	#DIV/0!	#DIV/0!	#DIV/0!	#DIV/0!	#DIV/0!	#DIV/0!	#DIV/0!	#DIV/0!	#DIV/0!	#DIV/0!	#DIV/0!	#DIV/0!	#DIV/0!	#DIV/0!	#DIV/0!	#DIV/0!	#DIV/0!	#DIV/0!
	Not in care	#DIV/0!	0	0	0	0	0	0	0	0	975.711	451.209	318.068	219.259	161.617	131.878	117.888	111.915	109.712	109.144	109.206
	In care	#DIV/0!	0	0	0	0	0	0	0	0	1046.44	838.743	667.182	529.447	430.774	373.26	343.295	328.95	322.658	320.227	319.518
	ART1 or ART2	#DIV/0!	0	0	0	0	0	0	0	0	1877.39	1772.09	1551.49	1347.56	1167.59	1010.83	876.901	763.893	669.1	589.712	523.16
	Lost from care	#DIV/0!	0	0	0	0	0	0	0	0	258.57	480.124	569.148	606.487	611.313	593.947	564.331	529.371	493.319	458.594	426.448
	Subtotal - This period	#DIV/0!	0	0	0	0	0	0	0	0	974.92	793.952	713.203	633.833	567.665	514.372	470.434	433.096	400.704	372.315	347.347
	Cumulative	#DIV/0!	0	0	0	0	0	0	0	0	101.944	168.118	215.505	248.922	272.57	289.378	301.253	309.457	314.87	318.13	319.721
	AIDS	#DIV/0!	#DIV/0!	#DIV/0!	#DIV/0!	#DIV/0!	#DIV/0!	#DIV/0!	#DIV/0!	#DIV/0!	#DIV/0!	#DIV/0!	#DIV/0!	#DIV/0!	#DIV/0!	#DIV/0!	#DIV/0!	#DIV/0!	#DIV/0!	#DIV/0!	#DIV/0!
	Not in care	#DIV/0!	0	0	0	0	0	0	0	0	21.7983	62.9044	24.8825	4.66089	27.2704	42.715	52.2516	57.6802	60.5658	62.0053	62.6762
	In care	#DIV/0!	0	0	0	0	0	0	0	0	22.1158	41.9647	62.3169	71.1298	77.1785	81.1047	83.3166	84.4347	84.9474	85.1555	85.2226
	ART1 to 12 mo	#DIV/0!	0	0	0	0	0	0	0	0	0	20.8048	0.0987076	27.0197	41.643	52.1124	58.9229	62.9123	65.1231	66.3348	67.0224
	ART1 post 12 mo	#DIV/0!	#DIV/0!	0	0	0	0	0	0	0	288.271	202.283	153.539	110.893	70.5743	37.1809	10.3006	10.698	26.6455	38.5071	47.2136
	ART2	#DIV/0!	#DIV/0!	0	0	0	0	0	0	0	6.14336	22.5075	24.0046	19.7713	12.426	3.08289	7.09303	17.3077	27.0337	35.9521	43.9073
	Lost from care	#DIV/0!	0	0	0	0	0	0	0	0	70.5176	245.743	306.129	321.17	313.988	292.637	264.345	233.939	204.35	177.147	152.993
	Subtotal - This period	#DIV/0!	0	0	0	0	0	0	0	0	40.6688	69.414	60.1977	46.9151	32.82	19.259	7.07288	3.5483	12.6636	20.4107	26.9504
	Cumulative	#DIV/0!	0	0	0	0	0	0	0	0	2.772	7.06002	10.284	12.3705	13.4671	13.7609	13.4383	12.6555	11.5371	10.1802	8.65996
	Subtotal - This period	#DIV/0!	0	3.97297	2.65544	2.32864	1.7017	0.841733	0.250365	0.00711908	176.117	160.657	140.016	122.646	108.689	97.2054	87.617	79.4942	72.5469	66.5799	61.4497
	Cumulative (since 2004)	#DIV/0!	0	1.97157	2.17211	2.20142	2.13573	1.99595	1.82473	1.65842	20.2195	33.5536	42.5937	48.72	52.9002	55.7427	57.6425	58.862	59.5818	59.9305	60.0026
	Cumulative (since 2010)	#DIV/0!	#DIV/0!	#DIV/0!	#DIV/0!	#DIV/0!	#DIV/0!	0.841733	0.545054	0.362165	54.2682	78.9721	90.2629	95.2146	96.9693	96.9961	96.0502	94.5451	92.7206	90.7237	88.6476
								Excludes zeroes
	CONVERT TABLE TO COLUMN
		Formulas	Values	Sorted Values	Bins			Bin	Frequency
		0	0	0	10			10	89
		#DIV/0!	#DIV/0!	0	20			20	21
		0	0	0	30			30	20
		#DIV/0!	#DIV/0!	0	40			40	2
		0	0	0	50			50	2
		0	0	0	60			60	2
		0	0	0	70			70	0
		#DIV/0!	#DIV/0!	0	80			80	2
		0	0	0	90			90	12
		#DIV/0!	#DIV/0!	0	100			100	12
		0	0	0	110			110	1
		0	0	0	120			120	1
		0	0	0	130			130	2
		#DIV/0!	#DIV/0!	0	140			140	0
		#DIV/0!	#DIV/0!	0	150			150	1
		#DIV/0!	#DIV/0!	0				More	32
		#DIV/0!	#DIV/0!	0
		#DIV/0!	#DIV/0!	0
		#DIV/0!	#DIV/0!	0
		#DIV/0!	#DIV/0!	0
		#DIV/0!	#DIV/0!	0
		#DIV/0!	#DIV/0!	0
		#DIV/0!	#DIV/0!	0
		0	0	0
		#DIV/0!	#DIV/0!	0
		0	0	0
		#DIV/0!	#DIV/0!	0
		0	0	0
		#DIV/0!	#DIV/0!	0
		0	0	0
		0	0	0
		#DIV/0!	#DIV/0!	0
		0	0	0
		#DIV/0!	#DIV/0!	0
		#DIV/0!	#DIV/0!	0
		0	0	0
		#DIV/0!	#DIV/0!	0
		0	0	0
		#DIV/0!	#DIV/0!	0
		#DIV/0!	#DIV/0!	0
		#DIV/0!	#DIV/0!	0
		#DIV/0!	#DIV/0!	0
		#DIV/0!	#DIV/0!	0
		0	0	0
		#DIV/0!	#DIV/0!	0
		0	0	0
		#DIV/0!	#DIV/0!	0
		0	0	0
		#DIV/0!	#DIV/0!	0
		0	0	0
		0	0	0
		#DIV/0!	#DIV/0!	0
		0	0	0
		#DIV/0!	#DIV/0!	0
		#DIV/0!	#DIV/0!	0
		#DIV/0!	#DIV/0!	0
		#DIV/0!	#DIV/0!	0
		#DIV/0!	#DIV/0!	0
		#DIV/0!	#DIV/0!	0
		#DIV/0!	#DIV/0!	0
		#DIV/0!	#DIV/0!	0
		#DIV/0!	#DIV/0!	0
		#DIV/0!	#DIV/0!	0
		#DIV/0!	#DIV/0!	0
		#DIV/0!	#DIV/0!	0
		#DIV/0!	#DIV/0!	0
		#DIV/0!	#DIV/0!	0
		#DIV/0!	#DIV/0!	0
		#DIV/0!	#DIV/0!	0
		#DIV/0!	#DIV/0!	0
		#DIV/0!	#DIV/0!	0
		#DIV/0!	#DIV/0!	0
		#DIV/0!	#DIV/0!	0
		#DIV/0!	#DIV/0!	0
		#DIV/0!	#DIV/0!	0
		#DIV/0!	#DIV/0!	0
		#DIV/0!	#DIV/0!	0
		#DIV/0!	#DIV/0!	0
		#DIV/0!	#DIV/0!	0
		#DIV/0!	#DIV/0!	0
		#DIV/0!	#DIV/0!	0
		#DIV/0!	#DIV/0!	0
		#DIV/0!	#DIV/0!	0
		#DIV/0!	#DIV/0!	0
		#DIV/0!	#DIV/0!	0
		#DIV/0!	#DIV/0!	0
		#DIV/0!	#DIV/0!	0
		0	0	0
		#DIV/0!	#DIV/0!	0
		0	0	0
		0	0	0
		0	0	0
		0	0	0
		0	0	0
		#DIV/0!	#DIV/0!	0
		0	0	0
		0	0	0
		0	0	0
		0	0	0
		0	0	0
		#DIV/0!	#DIV/0!	0
		#DIV/0!	#DIV/0!	0
		0	0	0
		0	0	0
		0	0	0
		#DIV/0!	#DIV/0!	0
		0	0	0
		#DIV/0!	#DIV/0!	0
		0	0	0
		#DIV/0!	#DIV/0!	0
		0	0	0
		0	0	0
		0	0	0
		#DIV/0!	#DIV/0!	0
		0	0	0
		0	0	0
		0	0	0
		0	0	0
		0	0	0
		0	0	0
		#DIV/0!	#DIV/0!	0
		#DIV/0!	#DIV/0!	0
		0	0	0
		#DIV/0!	#DIV/0!	0
		0	0	0
		#DIV/0!	#DIV/0!	0
		0	0	0
		#DIV/0!	#DIV/0!	0
		0	0	0
		#DIV/0!	#DIV/0!	0
		0	0	0
		0	0	0
		0	0	0
		#DIV/0!	#DIV/0!	0
		0	0	0
		0	0	0
		0	0	0
		0	0	0
		0	0	0
		0	0	0
		#DIV/0!	#DIV/0!	0
		#DIV/0!	#DIV/0!	0
		0	0	0
		0	0	0
		#DIV/0!	#DIV/0!	0
		0	0	0
		0	0	0
		0	0	0
		#DIV/0!	#DIV/0!	0
		#DIV/0!	#DIV/0!	0
		#DIV/0!	#DIV/0!	0
		#DIV/0!	#DIV/0!	0
		#DIV/0!	#DIV/0!	0
		#DIV/0!	#DIV/0!	0
		#DIV/0!	#DIV/0!	0
		#DIV/0!	#DIV/0!	0
		0	0	0
		0	0	0
		0	0	0
		0	0	0
		0	0	0
		0	0	0
		#DIV/0!	#DIV/0!	0
		0	0	0
		0	0	0
		0	0	0
		#DIV/0!	#DIV/0!	0
		#DIV/0!	#DIV/0!	0
		0	0	0
		0	0	0
		0	0	0
		0	0	0
		0	0	0
		#DIV/0!	#DIV/0!	0
		0	0	0
		#DIV/0!	#DIV/0!	0
		0	0	0
		0	0	0
		0	0	0
		0	0	0
		0	0	0
		#DIV/0!	#DIV/0!	0
		0	0	0
		0	0	0
		0	0	0
		0	0	0
		0	0	0
		#DIV/0!	#DIV/0!	0
		#DIV/0!	#DIV/0!	0
		0	0	0
		0	0	0
		0	0	0
		#DIV/0!	#DIV/0!	0
		0	0	0
		0	0	0
		0	0	0
		#DIV/0!	#DIV/0!	0
		0	0	0
		0	0	0
		0	0	0
		#DIV/0!	#DIV/0!	0
		0	0	0
		0	0	0
		0	0	0
		0	0	0
		0	0	0
		0	0	0
		#DIV/0!	#DIV/0!	0
		#DIV/0!	#DIV/0!	0
		0	0	0
		0	0	0
		0	0	0
		#DIV/0!	#DIV/0!	0
		0	0	0
		0	0	0
		0	0	0
		#DIV/0!	#DIV/0!	0
		0	0	0
		0	0	0
		0	0	0
		#DIV/0!	#DIV/0!	0
		0	0	0
		0	0	0
		0	0	0
		0	0	0
		0	0	0
		0	0	0
		#DIV/0!	#DIV/0!	0
		#DIV/0!	#DIV/0!	0
		94.422	94.422	0
		630.151	630.151	0
		174.236	174.236	0
		215.814	215.814	0
		46.3795	46.3795	0
		25.0424	25.0424	0
		#DIV/0!	#DIV/0!	0
		0	0	0
		0	0	0
		0	0	0
		100	100	0
		4.70987	4.70987	0
		4.70987	4.70987	0
		#DIV/0!	#DIV/0!	0
		0	0	0
		0	0	0
		0	0	0
		0	0	0
		0	0	0
		0	0	0
		#DIV/0!	#DIV/0!	0
		0	0	0
		0	0	0
		0	0	0
		0	0	0
		0	0	0
		0	0	0
		0	0	0
		0	0	0
		3.97297	3.97297	0
		1.97157	1.97157	0
		#DIV/0!	#DIV/0!	0
		0	0	0
		#DIV/0!	#DIV/0!	0
		0	0	0
		0	0	0
		0	0	0
		0	0	0
		0	0	0
		#DIV/0!	#DIV/0!	0
		0	0	0
		0	0	0
		0	0	0
		0	0	0
		0	0	0
		#DIV/0!	#DIV/0!	0
		#DIV/0!	#DIV/0!	0
		0	0	0
		0	0	0
		0	0	0
		#DIV/0!	#DIV/0!	0
		0	0	0
		0	0	0
		0	0	0
		#DIV/0!	#DIV/0!	0
		0	0	0
		0	0	0
		0	0	0
		#DIV/0!	#DIV/0!	0
		0	0	0
		0	0	0
		0	0	0
		0	0	0
		0	0	0
		0	0	0
		#DIV/0!	#DIV/0!	0
		#DIV/0!	#DIV/0!	0
		0	0	0
		0	0	0
		0	0	0
		#DIV/0!	#DIV/0!	0
		0	0	0
		0	0	0
		0	0	0
		#DIV/0!	#DIV/0!	0
		0	0	0
		0	0	0
		0	0	0
		#DIV/0!	#DIV/0!	0
		0	0	0
		0	0	0
		0	0	0
		0	0	0
		0	0	0
		0	0	0
		#DIV/0!	#DIV/0!	0
		#DIV/0!	#DIV/0!	0
		94.1224	94.1224	0
		839.155	839.155	0
		53.9882	53.9882	0
		248.544	248.544	0
		25.7845	25.7845	0
		25.3102	25.3102	0
		#DIV/0!	#DIV/0!	0
		0	0	0
		0	0	0
		0	0	0
		41.6294	41.6294	0
		3.51049	3.51049	0
		3.93757	3.93757	0
		#DIV/0!	#DIV/0!	0
		0	0	0
		0	0	0
		0	0	0
		0	0	0
		0	0	0
		0	0	0
		#DIV/0!	#DIV/0!	0
		0	0	0
		0	0	0
		0	0	0
		0	0	0
		0	0	0
		0	0	0
		0	0	0
		0	0	0
		2.65544	2.65544	0
		2.17211	2.17211	0
		#DIV/0!	#DIV/0!	0
		0	0	0
		#DIV/0!	#DIV/0!	0
		0	0	0
		0	0	0
		0	0	0
		0	0	0
		0	0	0
		#DIV/0!	#DIV/0!	0
		0	0	0
		0	0	0
		0	0	0
		0	0	0
		0	0	0
		#DIV/0!	#DIV/0!	0
		#DIV/0!	#DIV/0!	0
		0	0	0
		0	0	0
		0	0	0
		#DIV/0!	#DIV/0!	0
		0	0	0
		0	0	0
		0	0	0
		#DIV/0!	#DIV/0!	0
		0	0	0
		0	0	0
		0	0	0
		#DIV/0!	#DIV/0!	0
		0	0	0
		0	0	0
		0	0	0
		0	0	0
		0	0	0
		0	0	0
		#DIV/0!	#DIV/0!	0
		#DIV/0!	#DIV/0!	0
		0	0	0
		0	0	0
		0	0	0
		#DIV/0!	#DIV/0!	0
		0	0	0
		0	0	0
		0	0	0
		#DIV/0!	#DIV/0!	0
		0	0	0
		0	0	0
		0	0	0
		#DIV/0!	#DIV/0!	0
		0	0	0
		0	0	0
		0	0	0
		0	0	0
		0	0	0
		0	0	0
		#DIV/0!	#DIV/0!	0
		#DIV/0!	#DIV/0!	0
		93.6918	93.6918	0
		756.416	756.416	0
		35.5947	35.5947	0
		215.897	215.897	0
		18.4105	18.4105	0
		23.4892	23.4892	0
		#DIV/0!	#DIV/0!	0
		0	0	0
		0	0	0
		0	0	0
		29.3187	29.3187	0
		2.52118	2.52118	0
		3.26799	3.26799	0
		#DIV/0!	#DIV/0!	0
		0	0	0
		0	0	0
		0	0	0
		0	0	0
		0	0	0
		0	0	0
		#DIV/0!	#DIV/0!	0
		0	0	0
		0	0	0
		0	0	0
		0	0	0
		0	0	0
		0	0	0
		0	0	0
		0	0	0
		2.32864	2.32864	0
		2.20142	2.20142	0
		#DIV/0!	#DIV/0!	0
		0	0	0
		#DIV/0!	#DIV/0!	0
		0	0	0
		0	0	0
		0	0	0
		0	0	0
		0	0	0
		#DIV/0!	#DIV/0!	0
		0	0	0
		0	0	0
		0	0	0
		0	0	0
		0	0	0
		#DIV/0!	#DIV/0!	0
		#DIV/0!	#DIV/0!	0
		0	0	0
		0	0	0
		0	0	0
		#DIV/0!	#DIV/0!	0
		0	0	0
		0	0	0
		0	0	0
		#DIV/0!	#DIV/0!	0
		0	0	0
		0	0	0
		0	0	0
		#DIV/0!	#DIV/0!	0
		0	0	0
		0	0	0
		0	0	0
		0	0	0
		0	0	0
		0	0	0
		#DIV/0!	#DIV/0!	0
		#DIV/0!	#DIV/0!	0
		0	0	0
		0	0	0
		0	0	0
		#DIV/0!	#DIV/0!	0
		0	0	0
		0	0	0
		0	0	0
		#DIV/0!	#DIV/0!	0
		0	0	0
		0	0	0
		0	0	0
		#DIV/0!	#DIV/0!	0
		0	0	0
		0	0	0
		0	0	0
		0	0	0
		0	0	0
		0	0	0
		#DIV/0!	#DIV/0!	0
		#DIV/0!	#DIV/0!	0
		93.1663	93.1663	0
		723.027	723.027	0
		24.6327	24.6327	0
		144.364	144.364	0
		11.8245	11.8245	0
		21.1108	21.1108	0
		#DIV/0!	#DIV/0!	0
		0	0	0
		0	0	0
		0	0	0
		21.9303	21.9303	0
		1.92948	1.92948	0
		2.77607	2.77607	0
		#DIV/0!	#DIV/0!	0
		0	0	0
		0	0	0
		0	0	0
		0	0	0
		0	0	0
		0	0	0
		#DIV/0!	#DIV/0!	0
		0	0	0
		0	0	0
		0	0	0
		0	0	0
		0	0	0
		0	0	0
		0	0	0
		0	0	0
		1.7017	1.7017	0
		2.13573	2.13573	0
		#DIV/0!	#DIV/0!	0
		0	0	0
		#DIV/0!	#DIV/0!	0
		0	0	0
		0	0	0
		0	0	0
		0	0	0
		0	0	0
		#DIV/0!	#DIV/0!	0
		0	0	0
		0	0	0
		0	0	0
		0	0	0
		0	0	0
		#DIV/0!	#DIV/0!	0
		#DIV/0!	#DIV/0!	0
		0	0	0
		0	0	0
		0	0	0
		#DIV/0!	#DIV/0!	0
		0	0	0
		0	0	0
		0	0	0
		#DIV/0!	#DIV/0!	0
		0	0	0
		0	0	0
		0	0	0
		#DIV/0!	#DIV/0!	0
		0	0	0
		0	0	0
		0	0	0
		0	0	0
		0	0	0
		0	0	0
		#DIV/0!	#DIV/0!	0
		#DIV/0!	#DIV/0!	0
		0	0	0
		0	0	0
		0	0	0
		#DIV/0!	#DIV/0!	0
		0	0	0
		0	0	0
		0	0	0
		#DIV/0!	#DIV/0!	0
		0	0	0
		0	0	0
		0	0	0
		#DIV/0!	#DIV/0!	0
		0	0	0
		0	0	0
		0	0	0
		0	0	0
		0	0	0
		0	0	0
		#DIV/0!	#DIV/0!	0
		#DIV/0!	#DIV/0!	0
		92.6168	92.6168	0
		713.995	713.995	0
		15.52	15.52	0
		93.7702	93.7702	0
		6.47573	6.47573	0
		18.7038	18.7038	0
		#DIV/0!	#DIV/0!	0
		0	0	0
		0	0	0
		0	0	0
		18.4509	18.4509	0
		1.64092	1.64092	0
		2.43949	2.43949	0
		#DIV/0!	#DIV/0!	0
		0	0	0
		0	0	0
		0	0	0
		0	0	0
		0	0	0
		0	0	0
		#DIV/0!	#DIV/0!	0
		0	0	0
		0	0	0
		0	0	0
		0	0	0
		0	0	0
		0	0	0
		0	0	0
		0	0	0
		0.841733	0.841733	0
		1.99595	1.99595	0
		0.841733	0.841733	0
		0	0	0
		#DIV/0!	#DIV/0!	0
		0	0	0
		0	0	0
		0	0	0
		0	0	0
		0	0	0
		#DIV/0!	#DIV/0!	0
		0	0	0
		0	0	0
		0	0	0
		0	0	0
		0	0	0
		#DIV/0!	#DIV/0!	0
		#DIV/0!	#DIV/0!	0
		0	0	0
		0	0	0
		0	0	0
		#DIV/0!	#DIV/0!	0
		0	0	0
		0	0	0
		0	0	0
		#DIV/0!	#DIV/0!	0
		0	0	0
		0	0	0
		0	0	0
		#DIV/0!	#DIV/0!	0
		0	0	0
		0	0	0
		0	0	0
		0	0	0
		0	0	0
		0	0	0
		#DIV/0!	#DIV/0!	0
		#DIV/0!	#DIV/0!	0
		0	0	0
		0	0	0
		0	0	0
		#DIV/0!	#DIV/0!	0
		0	0	0
		0	0	0
		0	0	0
		#DIV/0!	#DIV/0!	0
		0	0	0
		0	0	0
		0	0	0
		#DIV/0!	#DIV/0!	0
		0	0	0
		0	0	0
		0	0	0
		0	0	0
		0	0	0
		0	0	0
		#DIV/0!	#DIV/0!	0
		#DIV/0!	#DIV/0!	0
		92.2192	92.2192	0
		731.294	731.294	0
		8.19791	8.19791	0
		77.9657	77.9657	0
		3.18069	3.18069	0
		16.5655	16.5655	0
		#DIV/0!	#DIV/0!	0
		0	0	0
		0	0	0
		0	0	0
		16.586	16.586	0
		1.47587	1.47587	0
		2.20332	2.20332	0
		#DIV/0!	#DIV/0!	0
		0	0	0
		0	0	0
		0	0	0
		0	0	0
		0	0	0
		0	0	0
		#DIV/0!	#DIV/0!	0
		0	0	0
		0	0	0
		0	0	0
		0	0	0
		0	0	0
		0	0	0
		0	0	0
		0	0	0
		0.250365	0.250365	0
		1.82473	1.82473	0
		0.545054	0.545054	0
		0	0	0
		#DIV/0!	#DIV/0!	0
		0	0	0
		0	0	0
		0	0	0
		0	0	0
		0	0	0
		#DIV/0!	#DIV/0!	0
		0	0	0
		0	0	0
		0	0	0
		0	0	0
		0	0	0
		#DIV/0!	#DIV/0!	0
		#DIV/0!	#DIV/0!	0
		0	0	0
		0	0	0
		0	0	0
		#DIV/0!	#DIV/0!	0
		0	0	0
		0	0	0
		0	0	0
		#DIV/0!	#DIV/0!	0
		0	0	0
		0	0	0
		0	0	0
		#DIV/0!	#DIV/0!	0
		0	0	0
		0	0	0
		0	0	0
		0	0	0
		0	0	0
		0	0	0
		#DIV/0!	#DIV/0!	0
		#DIV/0!	#DIV/0!	0
		0	0	0
		0	0	0
		0	0	0
		#DIV/0!	#DIV/0!	0
		0	0	0
		0	0	0
		0	0	0
		#DIV/0!	#DIV/0!	0
		0	0	0
		0	0	0
		0	0	0
		#DIV/0!	#DIV/0!	0
		0	0	0
		0	0	0
		0	0	0
		0	0	0
		0	0	0
		0	0	0
		#DIV/0!	#DIV/0!	0
		#DIV/0!	#DIV/0!	0
		91.9431	91.9431	0
		752.27	752.27	0
		3.53633	3.53633	0
		82.2628	82.2628	0
		1.75461	1.75461	0
		14.8126	14.8126	0
		#DIV/0!	#DIV/0!	0
		0	0	0
		0	0	0
		0	0	0
		15.4077	15.4077	0
		1.36193	1.36193	0
		2.02963	2.02963	0
		#DIV/0!	#DIV/0!	0
		0	0	0
		0	0	0
		0	0	0
		0	0	0
		0	0	0
		0	0	0
		#DIV/0!	#DIV/0!	0
		0	0	0
		0	0	0
		0	0	0
		0	0	0
		0	0	0
		0	0	0
		0	0	0
		0	0	0
		0.00711908	0.00711908	0
		1.65842	1.65842	0
		0.362165	0.362165	0
		11.4159	0	0
		#DIV/0!	#DIV/0!	0
		23.7167	0	0
		24.0671	0	0
		48.7586	0	0
		33.7494	0	0
		24.5661	0	0
		#DIV/0!	#DIV/0!	0
		45.8367	0	0
		6.50648	0	0
		18.1168	0	0
		25.4851	0	0
		0.782614	0	0
		#DIV/0!	#DIV/0!	0
		#DIV/0!	#DIV/0!	0
		14.1435	0	0
		3.49662	0	0
		4.01909	0	0
		#DIV/0!	#DIV/0!	0
		10.7017	0	0
		1.00013	0	0
		5.75041	0	0
		#DIV/0!	#DIV/0!	0
		7.24048	0	0
		1.64781	0	0
		5.32512	0	0
		#DIV/0!	#DIV/0!	0
		16.8416	0	0
		15.4171	0	0
		11.9151	0	0
		10.3532	0	0
		5.18886	0	0
		6.31109	0	0
		#DIV/0!	#DIV/0!	0
		#DIV/0!	#DIV/0!	0
		81.0321	0	0
		52.4863	0	0
		66.9672	0	0
		#DIV/0!	#DIV/0!	0
		27.718	0	0
		49.8279	0	0
		36.9922	0	0
		#DIV/0!	#DIV/0!	0
		29.2779	0	0
		409.265	0	0
		61.7882	0	0
		#DIV/0!	#DIV/0!	0
		9.38013	0	0
		362.153	0	0
		102.761	0	0
		8.11128	0	0
		27.5385	0	0
		3.22785	0	0
		#DIV/0!	#DIV/0!	0
		#DIV/0!	#DIV/0!	0
		9.33569	91.7563	0
		10096.9	17299.1	0
		30.1284	28.8593	0
		217.38	92.3859	0
		302.652	2.93902	0
		59.9801	9.81017	0
		#DIV/0!	#DIV/0!	0
		999.805	0	0
		1072.12	0	0
		5.30814	0	0
		40.9788	14.5431	0
		150.057	0.445887	0
		41.5939	1.23373	0
		#DIV/0!	#DIV/0!	0
		975.711	0	0
		1046.44	0	0
		1877.39	0	0
		258.57	0	0
		974.92	0	0
		101.944	0	0
		#DIV/0!	#DIV/0!	0
		21.7983	0	0
		22.1158	0	0
		0	0	0
		288.271	0	0
		6.14336	0	0
		70.5176	0	0
		40.6688	0	0
		2.772	0	0
		176.117	0.69068	0
		20.2195	1.42023	0
		54.2682	0.542243	0
		21.1487	0	0
		#DIV/0!	#DIV/0!	0
		33.1691	0	0
		42.1256	0	0
		61.1357	0	0
		2.53223	0	0
		37.8786	0	0
		#DIV/0!	#DIV/0!	0
		48.8286	0	0
		5.1213	0	0
		33.0815	0	0
		51.6164	0	0
		11.9523	0	0
		#DIV/0!	#DIV/0!	0
		#DIV/0!	#DIV/0!	0
		19.3188	0	0
		10.9394	0	0
		14.8854	0	0
		#DIV/0!	#DIV/0!	0
		1.2388	0	0
		2.9016	0	0
		0.77547	0	0
		#DIV/0!	#DIV/0!	0
		22.4195	0	0
		3.97937	0	0
		16.4814	0	0
		#DIV/0!	#DIV/0!	0
		30.6423	0	0
		16.8275	0	0
		22.7889	0	0
		23.8791	0	0
		3.76165	0	0
		16.8127	0	0
		#DIV/0!	#DIV/0!	0
		#DIV/0!	#DIV/0!	0
		80.3666	0	0
		53.6376	0	0
		67.7227	0	0
		#DIV/0!	#DIV/0!	0
		45.4067	0	0
		45.2071	0	0
		45.3202	0	0
		#DIV/0!	#DIV/0!	0
		26.2497	0	0
		595.114	0	0
		86.6156	0	0
		#DIV/0!	#DIV/0!	0
		21.6249	0	0
		431.909	0	0
		138.174	0	0
		13.088	0	0
		69.396	0	0
		13.7526	0	0
		#DIV/0!	#DIV/0!	0
		#DIV/0!	#DIV/0!	0
		7.96849	89.0304	0
		7886.69	9244.54	0
		0.552702	8.69372	0
		409.603	835.146	0
		268.499	13.6606	0
		86.2899	10.7465	0
		#DIV/0!	#DIV/0!	0
		735.114	0	0
		1148.38	0	0
		7.11183	0	0
		25.4457	28.2748	0
		116.187	0.528442	0
		58.0885	1.02151	0
		#DIV/0!	#DIV/0!	0
		451.209	0	0
		838.743	0	0
		1772.09	0	0
		480.124	0	0
		793.952	0	0
		168.118	0	0
		#DIV/0!	#DIV/0!	0
		62.9044	0	0
		41.9647	0	0
		20.8048	0	0
		202.283	0	0
		22.5075	0	0
		245.743	0	0
		69.414	0	0
		7.06002	0	0
		160.657	3.0348	0
		33.5536	1.71559	0
		78.9721	1.37158	0
		29.003	0	0
		#DIV/0!	#DIV/0!	0
		36.8615	0	0
		52.739	0	0
		70.3211	0	0
		21.7238	0	0
		45.124	0	0
		#DIV/0!	#DIV/0!	0
		41.3307	0	0
		16.6371	0	0
		45.0956	0	0
		62.9319	0	0
		22.6099	0	0
		#DIV/0!	#DIV/0!	0
		#DIV/0!	#DIV/0!	0
		19.3334	0	0
		22.0409	0	0
		20.7142	0	0
		#DIV/0!	#DIV/0!	0
		5.08316	0	0
		8.65677	0	0
		6.79846	0	0
		#DIV/0!	#DIV/0!	0
		35.6065	0	0
		2.23858	0	0
		26.7947	0	0
		#DIV/0!	#DIV/0!	0
		43.6218	0	0
		12.8392	0	0
		33.6552	0	0
		36.008	0	0
		0.0803263	0	0
		26.7657	0	0
		#DIV/0!	#DIV/0!	0
		#DIV/0!	#DIV/0!	0
		79.7796	0	0
		56.9923	0	0
		69.4689	0	0
		#DIV/0!	#DIV/0!	0
		50.6397	0	0
		47.4019	0	0
		49.2228	0	0
		#DIV/0!	#DIV/0!	0
		17.3331	0	0
		642.395	0	0
		97.0288	0	0
		#DIV/0!	#DIV/0!	0
		16.3906	0	0
		433.239	0	0
		146.995	0	0
		19.2839	0	0
		90.2436	0	0
		17.1639	0	0
		#DIV/0!	#DIV/0!	0
		#DIV/0!	#DIV/0!	0
		7.06428	87.3558	0
		6994.31	8033.57	0
		9.00914	38.1303	0
		557.957	1135.64	0
		259.399	21.2777	0
		104.496	12.5531	0
		#DIV/0!	#DIV/0!	0
		536.505	0	0
		1012.09	0	0
		12.9105	0	0
		19.5285	10.791	0
		86.2933	0.195125	0
		63.0321	0.857099	0
		#DIV/0!	#DIV/0!	0
		318.068	0	0
		667.182	0	0
		1551.49	0	0
		569.148	0	0
		713.203	0	0
		215.505	0	0
		#DIV/0!	#DIV/0!	0
		24.8825	0	0
		62.3169	0	0
		0.0987076	0	0
		153.539	0	0
		24.0046	0	0
		306.129	0	0
		60.1977	0	0
		10.284	0	0
		140.016	4.7036	0
		42.5937	2.13217	0
		90.2629	2.12992	0
		35.3673	0	0
		#DIV/0!	#DIV/0!	0
		38.2647	0	0
		58.2744	0	0
		75.6796	0	0
		40.2869	0	0
		48.8667	0	0
		#DIV/0!	#DIV/0!	0
		33.6545	0	0
		24.3696	0	0
		53.7025	0	0
		70.6982	0	0
		30.3248	0	0
		#DIV/0!	#DIV/0!	0
		#DIV/0!	#DIV/0!	0
		20.2911	0	0
		29.5403	0	0
		24.9129	0	0
		#DIV/0!	#DIV/0!	0
		11.2557	0	0
		14.274	0	0
		12.6957	0	0
		#DIV/0!	#DIV/0!	0
		46.4254	0	0
		2.48959	0	0
		35.8956	0	0
		#DIV/0!	#DIV/0!	0
		54.5596	0	0
		5.91902	0	0
		43.3083	0	0
		46.379	0	0
		5.05983	0	0
		35.72	0	0
		#DIV/0!	#DIV/0!	0
		#DIV/0!	#DIV/0!	0
		80.6469	0	0
		59.0474	0	0
		71.273	0	0
		#DIV/0!	#DIV/0!	0
		55.761	0	0
		50.3675	0	0
		53.4123	0	0
		#DIV/0!	#DIV/0!	0
		7.12583	0	0
		625.02	0	0
		98.3747	0	0
		#DIV/0!	#DIV/0!	0
		6.65058	0	0
		404.296	0	0
		142.783	0	0
		26.8821	0	0
		99.3985	0	0
		15.7937	0	0
		#DIV/0!	#DIV/0!	0
		#DIV/0!	#DIV/0!	0
		6.46545	86.5302	0
		6654.81	8055.19	0
		12.6097	59.5059	0
		580.855	1251.78	0
		259.838	24.9027	0
		118.556	14.2362	0
		#DIV/0!	#DIV/0!	0
		419.779	0	0
		877.113	0	0
		18.419	0	0
		24.127	9.42439	0
		65.5921	0.176238	0
		63.4001	0.758491	0
		#DIV/0!	#DIV/0!	0
		219.259	0	0
		529.447	0	0
		1347.56	0	0
		606.487	0	0
		633.833	0	0
		248.922	0	0
		#DIV/0!	#DIV/0!	0
		4.66089	0	0
		71.1298	0	0
		27.0197	0	0
		110.893	0	0
		19.7713	0	0.00711908
		321.17	0	0.149185
		46.9151	0	0.15172
		12.3705	0	0.155075
		122.646	5.66096	0.159281
		48.72	2.52447	0.164171
		95.2146	2.72864	0.169222
		40.5798	0	0.173421
		#DIV/0!	#DIV/0!	0.176238
		38.7748	0	0.195125
		60.9363	0	0.250365
		78.4442	0	0.362165
		52.9673	0	0.445887
		50.6983	0	0.501313
		#DIV/0!	#DIV/0!	0.521789
		28.1182	0	0.528442
		28.842	0	0.542243
		58.7192	0	0.545054
		75.7392	0	0.545105
		35.0279	0	0.572078
		#DIV/0!	#DIV/0!	0.603949
		#DIV/0!	#DIV/0!	0.642736
		22.2871	0	0.69068
		34.854	0	0.691972
		28.481	0	0.758491
		#DIV/0!	#DIV/0!	0.841733
		17.1607	0	0.841733
		19.9448	0	0.857099
		18.4823	0	1.02151
		#DIV/0!	#DIV/0!	1.23373
		55.1667	0	1.36193
		9.01675	0	1.37158
		43.8234	0	1.42023
		#DIV/0!	#DIV/0!	1.47587
		63.4177	0	1.64092
		2.88334	0	1.65842
		51.6556	0	1.7017
		54.9613	0	1.71559
		11.4527	0	1.75461
		43.6319	0	1.82473
		#DIV/0!	#DIV/0!	1.92948
		#DIV/0!	#DIV/0!	1.97157
		81.6585	0	1.99595
		60.6586	0	2.02963
		72.8719	0	2.12992
		#DIV/0!	#DIV/0!	2.13217
		59.5264	0	2.13573
		53.4032	0	2.17211
		56.891	0	2.20142
		#DIV/0!	#DIV/0!	2.20332
		3.26888	0	2.32864
		579.059	0	2.43949
		93.5316	0	2.52118
		#DIV/0!	#DIV/0!	2.52447
		4.13825	0	2.65544
		361.338	0	2.72864
		130.262	0	2.77607
		34.1456	0	2.87252
		100.045	0	2.93902
		11.7031	0	3.0348
		#DIV/0!	#DIV/0!	3.18011
		#DIV/0!	#DIV/0!	3.18069
		6.06517	86.165	3.20767
		6535.42	8371.15	3.26799
		13.5441	74.4978	3.45515
		570.86	1315.58	3.51049
		263.709	26.4082	3.53633
		130.141	15.6407	3.60278
		#DIV/0!	#DIV/0!	3.70471
		358.901	0	3.93392
		786.479	0	3.93757
		23.6318	0	3.93917
		30.3164	9.33235	3.97297
		52.7162	0.173421	4.14625
		62.104	0.691972	4.2335
		#DIV/0!	#DIV/0!	4.34411
		161.617	0	4.49637
		430.774	0	4.7036
		1167.59	0	4.70987
		611.313	0	4.70987
		567.665	0	4.7345
		272.57	0	4.95229
		#DIV/0!	#DIV/0!	5.66096
		27.2704	0	6.30499
		77.1785	0	6.47573
		41.643	0	6.79118
		70.5743	0	7.19777
		12.426	0	7.56017
		313.988	0	7.88839
		32.82	0	8.18283
		13.4671	0	8.19791
		108.689	6.30499	8.44238
		52.9002	2.87252	8.69372
		96.9693	3.20767	9.01735
		44.8859	0	9.07083
		#DIV/0!	#DIV/0!	9.13538
		38.9452	0	9.20482
		62.1276	0	9.26781
		79.7448	0	9.31088
		60.7972	0	9.33235
		51.5404	0	9.42439
		#DIV/0!	#DIV/0!	9.81017
		24.6167	0	10.7465
		31.2232	0	10.791
		61.333	0	11.8245
		78.5792	0	12.5531
		37.582	0	13.6606
		#DIV/0!	#DIV/0!	14.2362
		#DIV/0!	#DIV/0!	14.5431
		24.5552	0	14.8126
		38.9651	0	15.4077
		31.5845	0	15.52
		#DIV/0!	#DIV/0!	15.6407
		22.1759	0	16.5655
		25.4605	0	16.586
		23.7274	0	16.7859
		#DIV/0!	#DIV/0!	17.7255
		62.0709	0	18.4105
		16.438	0	18.4509
		50.5964	0	18.5085
		#DIV/0!	#DIV/0!	18.7038
		70.3793	0	19.1716
		12.4703	0	19.7405
		58.7063	0	20.2338
		61.8088	0	21.1108
		18.5491	0	21.2777
		50.4258	0	21.9303
		#DIV/0!	#DIV/0!	23.4892
		#DIV/0!	#DIV/0!	24.6327
		82.4165	0	24.9027
		62.148	0	25.0424
		74.1916	0	25.3102
		#DIV/0!	#DIV/0!	25.7845
		61.8869	0	26.4082
		56.3813	0	26.9611
		59.5506	0	27.1575
		#DIV/0!	#DIV/0!	27.2413
		12.6718	0	27.2872
		521.995	0	27.3119
		85.2723	0	27.3175
		#DIV/0!	#DIV/0!	28.2748
		14.4371	0	28.8593
		314.54	0	29.3187
		113.67	0	35.5947
		40.3103	0	38.1303
		94.9015	0	41.6294
		6.30182	0	46.3795
		#DIV/0!	#DIV/0!	53.9882
		#DIV/0!	#DIV/0!	59.5059
		5.79281	86.0093	74.4978
		6499.38	8689.22	77.9657
		13.4525	86.1785	82.2628
		546.242	1344.01	85.8744
		268.113	26.9611	85.883
		140.035	16.7859	85.8939
		#DIV/0!	#DIV/0!	85.9106
		329.624	0	85.9419
		734.058	0	86.0093
		28.779	0	86.165
		35.5044	9.31088	86.1785
		44.7395	0.169222	86.5302
		60.2842	0.642736	87.3558
		#DIV/0!	#DIV/0!	89.0304
		131.878	0	91.7563
		373.26	0	91.9431
		1010.83	0	92.2192
		593.947	0	92.3859
		514.372	0	92.6168
		289.378	0	93.1663
		#DIV/0!	#DIV/0!	93.6918
		42.715	0	93.7702
		81.1047	0	94.1224
		52.1124	0	94.422
		37.1809	0	96.4667
		3.08289	0	100
		292.637	0	105.978
		19.259	0	114.624
		13.7609	0	122.132
		97.2054	6.79118	128.326
		55.7427	3.18011	144.364
		96.9961	3.60278	174.236
		48.4688	0	215.814
		#DIV/0!	#DIV/0!	215.897
		38.9918	0	248.544
		62.6174	0	630.151
		80.3	0	713.995
		65.2542	0	723.027
		51.8955	0	731.294
		#DIV/0!	#DIV/0!	752.27
		22.5487	0	756.416
		32.4204	0	835.146
		62.5842	0	839.155
		80.0148	0	1135.64
		38.8531	0	1237.81
		#DIV/0!	#DIV/0!	1251.78
		#DIV/0!	#DIV/0!	1273.75
		26.5674	0	1306.49
		42.3051	0	1315.58
		34.1829	0	1332.29
		#DIV/0!	#DIV/0!	1344.01
		26.057	0	1346.69
		30.4868	0	8033.57
		28.1394	0	8055.19
		#DIV/0!	#DIV/0!	8371.15
		67.447	0	8689.22
		24.0778	0	8927.09
		56.3115	0	9082.71
		#DIV/0!	#DIV/0!	9177.14
		75.6951	0	9231.9
		22.0937	0	9244.54
		64.5449	0	9262.74
		67.1196	0	17299.1
		25.808	0	#DIV/0!
		56.1284	0	#DIV/0!
		#DIV/0!	#DIV/0!	#DIV/0!
		#DIV/0!	#DIV/0!	#DIV/0!
		82.9038	0	#DIV/0!
		63.517	0	#DIV/0!
		75.2292	0	#DIV/0!
		#DIV/0!	#DIV/0!	#DIV/0!
		63.2608	0	#DIV/0!
		59.0703	0	#DIV/0!
		61.5076	0	#DIV/0!
		#DIV/0!	#DIV/0!	#DIV/0!
		20.5336	0	#DIV/0!
		462.958	0	#DIV/0!
		75.5224	0	#DIV/0!
		#DIV/0!	#DIV/0!	#DIV/0!
		23.3119	0	#DIV/0!
		268.79	0	#DIV/0!
		95.8385	0	#DIV/0!
		45.206	0	#DIV/0!
		86.2193	0	#DIV/0!
		0.474662	0	#DIV/0!
		#DIV/0!	#DIV/0!	#DIV/0!
		#DIV/0!	#DIV/0!	#DIV/0!
		5.60239	85.9419	#DIV/0!
		6492.74	8927.09	#DIV/0!
		13.1888	96.4667	#DIV/0!
		515.946	1346.69	#DIV/0!
		272.043	27.1575	#DIV/0!
		148.669	17.7255	#DIV/0!
		#DIV/0!	#DIV/0!	#DIV/0!
		316.523	0	#DIV/0!
		706.147	0	#DIV/0!
		33.5943	0	#DIV/0!
		39.4547	9.26781	#DIV/0!
		39.7025	0.164171	#DIV/0!
		58.3847	0.603949	#DIV/0!
		#DIV/0!	#DIV/0!	#DIV/0!
		117.888	0	#DIV/0!
		343.295	0	#DIV/0!
		876.901	0	#DIV/0!
		564.331	0	#DIV/0!
		470.434	0	#DIV/0!
		301.253	0	#DIV/0!
		#DIV/0!	#DIV/0!	#DIV/0!
		52.2516	0	#DIV/0!
		83.3166	0	#DIV/0!
		58.9229	0	#DIV/0!
		10.3006	0	#DIV/0!
		7.09303	0	#DIV/0!
		264.345	0	#DIV/0!
		7.07288	0	#DIV/0!
		13.4383	0	#DIV/0!
		87.617	7.19777	#DIV/0!
		57.6425	3.45515	#DIV/0!
		96.0502	3.93917	#DIV/0!
		51.4669	0	#DIV/0!
		#DIV/0!	#DIV/0!	#DIV/0!
		38.9966	0	#DIV/0!
		62.793	0	#DIV/0!
		80.5048	0	#DIV/0!
		67.6234	0	#DIV/0!
		52.024	0	#DIV/0!
		#DIV/0!	#DIV/0!	#DIV/0!
		21.3776	0	#DIV/0!
		32.9931	0	#DIV/0!
		63.1331	0	#DIV/0!
		80.6731	0	#DIV/0!
		39.4327	0	#DIV/0!
		#DIV/0!	#DIV/0!	#DIV/0!
		#DIV/0!	#DIV/0!	#DIV/0!
		28.1244	0	#DIV/0!
		45.0218	0	#DIV/0!
		36.2503	0	#DIV/0!
		#DIV/0!	#DIV/0!	#DIV/0!
		28.8709	0	#DIV/0!
		34.7824	0	#DIV/0!
		31.6374	0	#DIV/0!
		#DIV/0!	#DIV/0!	#DIV/0!
		71.6104	0	#DIV/0!
		31.4836	0	#DIV/0!
		61.1053	0	#DIV/0!
		#DIV/0!	#DIV/0!	#DIV/0!
		79.6651	0	#DIV/0!
		31.2568	0	#DIV/0!
		69.3173	0	#DIV/0!
		71.1693	0	#DIV/0!
		32.8174	0	#DIV/0!
		60.8493	0	#DIV/0!
		#DIV/0!	#DIV/0!	#DIV/0!
		#DIV/0!	#DIV/0!	#DIV/0!
		83.1938	0	#DIV/0!
		64.6984	0	#DIV/0!
		76.0135	0	#DIV/0!
		#DIV/0!	#DIV/0!	#DIV/0!
		64.0335	0	#DIV/0!
		61.3209	0	#DIV/0!
		62.9133	0	#DIV/0!
		#DIV/0!	#DIV/0!	#DIV/0!
		26.7773	0	#DIV/0!
		406.661	0	#DIV/0!
		65.4679	0	#DIV/0!
		#DIV/0!	#DIV/0!	#DIV/0!
		30.4757	0	#DIV/0!
		226.65	0	#DIV/0!
		78.486	0	#DIV/0!
		48.9434	0	#DIV/0!
		75.7582	0	#DIV/0!
		5.24747	0	#DIV/0!
		#DIV/0!	#DIV/0!	#DIV/0!
		#DIV/0!	#DIV/0!	#DIV/0!
		5.46426	85.9106	#DIV/0!
		6495.11	9082.71	#DIV/0!
		13.0729	105.978	#DIV/0!
		485.301	1332.29	#DIV/0!
		275.251	27.2413	#DIV/0!
		156.308	18.5085	#DIV/0!
		#DIV/0!	#DIV/0!	#DIV/0!
		311.136	0	#DIV/0!
		692.115	0	#DIV/0!
		37.8026	0	#DIV/0!
		42.344	9.20482	#DIV/0!
		36.4598	0.159281	#DIV/0!
		56.5741	0.572078	#DIV/0!
		#DIV/0!	#DIV/0!	#DIV/0!
		111.915	0	#DIV/0!
		328.95	0	#DIV/0!
		763.893	0	#DIV/0!
		529.371	0	#DIV/0!
		433.096	0	#DIV/0!
		309.457	0	#DIV/0!
		#DIV/0!	#DIV/0!	#DIV/0!
		57.6802	0	#DIV/0!
		84.4347	0	#DIV/0!
		62.9123	0	#DIV/0!
		10.698	0	#DIV/0!
		17.3077	0	#DIV/0!
		233.939	0	#DIV/0!
		3.5483	0	#DIV/0!
		12.6555	0	#DIV/0!
		79.4942	7.56017	#DIV/0!
		58.862	3.70471	#DIV/0!
		94.5451	4.2335	#DIV/0!
		53.9879	0	#DIV/0!
		#DIV/0!	#DIV/0!	#DIV/0!
		38.9898	0	#DIV/0!
		62.8378	0	#DIV/0!
		80.5576	0	#DIV/0!
		68.8053	0	#DIV/0!
		52.0545	0	#DIV/0!
		#DIV/0!	#DIV/0!	#DIV/0!
		20.733	0	#DIV/0!
		33.2526	0	#DIV/0!
		63.3451	0	#DIV/0!
		80.9403	0	#DIV/0!
		39.6667	0	#DIV/0!
		#DIV/0!	#DIV/0!	#DIV/0!
		#DIV/0!	#DIV/0!	#DIV/0!
		29.2284	0	#DIV/0!
		47.1763	0	#DIV/0!
		37.8183	0	#DIV/0!
		#DIV/0!	#DIV/0!	#DIV/0!
		30.8187	0	#DIV/0!
		38.2577	0	#DIV/0!
		34.2862	0	#DIV/0!
		#DIV/0!	#DIV/0!	#DIV/0!
		74.8383	0	#DIV/0!
		38.3868	0	#DIV/0!
		65.1201	0	#DIV/0!
		#DIV/0!	#DIV/0!	#DIV/0!
		82.5872	0	#DIV/0!
		39.6591	0	#DIV/0!
		73.1906	0	#DIV/0!
		74.2362	0	#DIV/0!
		39.3183	0	#DIV/0!
		64.7328	0	#DIV/0!
		#DIV/0!	#DIV/0!	#DIV/0!
		#DIV/0!	#DIV/0!	#DIV/0!
		83.3586	0	#DIV/0!
		65.652	0	#DIV/0!
		76.587	0	#DIV/0!
		#DIV/0!	#DIV/0!	#DIV/0!
		64.4624	0	#DIV/0!
		63.0939	0	#DIV/0!
		63.9037	0	#DIV/0!
		#DIV/0!	#DIV/0!	#DIV/0!
		31.5661	0	#DIV/0!
		355.318	0	#DIV/0!
		55.7837	0	#DIV/0!
		#DIV/0!	#DIV/0!	#DIV/0!
		36.0252	0	#DIV/0!
		189.286	0	#DIV/0!
		62.5325	0	#DIV/0!
		51.7266	0	#DIV/0!
		64.7623	0	#DIV/0!
		10.5735	0	#DIV/0!
		#DIV/0!	#DIV/0!	#DIV/0!
		#DIV/0!	#DIV/0!	#DIV/0!
		5.35942	85.8939	#DIV/0!
		6499.26	9177.14	#DIV/0!
		13.1528	114.624	#DIV/0!
		456.558	1306.49	#DIV/0!
		277.742	27.2872	#DIV/0!
		163.132	19.1716	#DIV/0!
		#DIV/0!	#DIV/0!	#DIV/0!
		309.204	0	#DIV/0!
		685.401	0	#DIV/0!
		41.2659	0	#DIV/0!
		44.4071	9.13538	#DIV/0!
		34.3564	0.155075	#DIV/0!
		54.9107	0.545105	#DIV/0!
		#DIV/0!	#DIV/0!	#DIV/0!
		109.712	0	#DIV/0!
		322.658	0	#DIV/0!
		669.1	0	#DIV/0!
		493.319	0	#DIV/0!
		400.704	0	#DIV/0!
		314.87	0	#DIV/0!
		#DIV/0!	#DIV/0!	#DIV/0!
		60.5658	0	#DIV/0!
		84.9474	0	#DIV/0!
		65.1231	0	#DIV/0!
		26.6455	0	#DIV/0!
		27.0337	0	#DIV/0!
		204.35	0	#DIV/0!
		12.6636	0	#DIV/0!
		11.5371	0	#DIV/0!
		72.5469	7.88839	#DIV/0!
		59.5818	3.93392	#DIV/0!
		92.7206	4.49637	#DIV/0!
		56.1179	0	#DIV/0!
		#DIV/0!	#DIV/0!	#DIV/0!
		38.9815	0	#DIV/0!
		62.8339	0	#DIV/0!
		80.5518	0	#DIV/0!
		69.356	0	#DIV/0!
		52.0473	0	#DIV/0!
		#DIV/0!	#DIV/0!	#DIV/0!
		20.3857	0	#DIV/0!
		33.3614	0	#DIV/0!
		63.407	0	#DIV/0!
		81.0265	0	#DIV/0!
		39.7397	0	#DIV/0!
		#DIV/0!	#DIV/0!	#DIV/0!
		#DIV/0!	#DIV/0!	#DIV/0!
		29.9638	0	#DIV/0!
		48.8281	0	#DIV/0!
		38.9598	0	#DIV/0!
		#DIV/0!	#DIV/0!	#DIV/0!
		32.1214	0	#DIV/0!
		40.9463	0	#DIV/0!
		36.2211	0	#DIV/0!
		#DIV/0!	#DIV/0!	#DIV/0!
		77.3553	0	#DIV/0!
		44.6536	0	#DIV/0!
		68.4857	0	#DIV/0!
		#DIV/0!	#DIV/0!	#DIV/0!
		84.7207	0	#DIV/0!
		47.1539	0	#DIV/0!
		76.3253	0	#DIV/0!
		76.5607	0	#DIV/0!
		45.181	0	#DIV/0!
		67.9236	0	#DIV/0!
		#DIV/0!	#DIV/0!	#DIV/0!
		#DIV/0!	#DIV/0!	#DIV/0!
		83.4494	0	#DIV/0!
		66.3783	0	#DIV/0!
		76.9945	0	#DIV/0!
		#DIV/0!	#DIV/0!	#DIV/0!
		64.6999	0	#DIV/0!
		64.426	0	#DIV/0!
		64.5892	0	#DIV/0!
		#DIV/0!	#DIV/0!	#DIV/0!
		35.1494	0	#DIV/0!
		309.718	0	#DIV/0!
		46.8185	0	#DIV/0!
		#DIV/0!	#DIV/0!	#DIV/0!
		40.2101	0	#DIV/0!
		156.954	0	#DIV/0!
		48.3676	0	#DIV/0!
		53.7651	0	#DIV/0!
		54.0213	0	#DIV/0!
		15.37	0	#DIV/0!
		#DIV/0!	#DIV/0!	#DIV/0!
		#DIV/0!	#DIV/0!	#DIV/0!
		5.27574	85.883	#DIV/0!
		6502.95	9231.9	#DIV/0!
		13.374	122.132	#DIV/0!
		430.607	1273.75	#DIV/0!
		279.609	27.3119	#DIV/0!
		169.271	19.7405	#DIV/0!
		#DIV/0!	#DIV/0!	#DIV/0!
		308.711	0	#DIV/0!
		682.36	0	#DIV/0!
		43.9797	0	#DIV/0!
		45.8532	9.07083	#DIV/0!
		33.0025	0.15172	#DIV/0!
		53.4074	0.521789	#DIV/0!
		#DIV/0!	#DIV/0!	#DIV/0!
		109.144	0	#DIV/0!
		320.227	0	#DIV/0!
		589.712	0	#DIV/0!
		458.594	0	#DIV/0!
		372.315	0	#DIV/0!
		318.13	0	#DIV/0!
		#DIV/0!	#DIV/0!	#DIV/0!
		62.0053	0	#DIV/0!
		85.1555	0	#DIV/0!
		66.3348	0	#DIV/0!
		38.5071	0	#DIV/0!
		35.9521	0	#DIV/0!
		177.147	0	#DIV/0!
		20.4107	0	#DIV/0!
		10.1802	0	#DIV/0!
		66.5799	8.18283	#DIV/0!
		59.9305	4.14625	#DIV/0!
		90.7237	4.7345	#DIV/0!
		57.9269	0	#DIV/0!
		#DIV/0!	#DIV/0!	#DIV/0!
		38.9747	0	#DIV/0!
		62.8156	0	#DIV/0!
		80.5283	0	#DIV/0!
		69.5908	0	#DIV/0!
		52.0289	0	#DIV/0!
		#DIV/0!	#DIV/0!	#DIV/0!
		20.2019	0	#DIV/0!
		33.4009	0	#DIV/0!
		63.4082	0	#DIV/0!
		81.0367	0	#DIV/0!
		39.7445	0	#DIV/0!
		#DIV/0!	#DIV/0!	#DIV/0!
		#DIV/0!	#DIV/0!	#DIV/0!
		30.4306	0	#DIV/0!
		50.0525	0	#DIV/0!
		39.7627	0	#DIV/0!
		#DIV/0!	#DIV/0!	#DIV/0!
		32.9694	0	#DIV/0!
		42.9521	0	#DIV/0!
		37.594	0	#DIV/0!
		#DIV/0!	#DIV/0!	#DIV/0!
		79.3354	0	#DIV/0!
		50.2401	0	#DIV/0!
		71.3144	0	#DIV/0!
		#DIV/0!	#DIV/0!	#DIV/0!
		86.2742	0	#DIV/0!
		53.7042	0	#DIV/0!
		78.8614	0	#DIV/0!
		78.3344	0	#DIV/0!
		50.3676	0	#DIV/0!
		70.5514	0	#DIV/0!
		#DIV/0!	#DIV/0!	#DIV/0!
		#DIV/0!	#DIV/0!	#DIV/0!
		83.4983	0	#DIV/0!
		66.9056	0	#DIV/0!
		77.2772	0	#DIV/0!
		#DIV/0!	#DIV/0!	#DIV/0!
		64.832	0	#DIV/0!
		65.3897	0	#DIV/0!
		65.0557	0	#DIV/0!
		#DIV/0!	#DIV/0!	#DIV/0!
		37.7817	0	#DIV/0!
		269.874	0	#DIV/0!
		38.7211	0	#DIV/0!
		#DIV/0!	#DIV/0!	#DIV/0!
		43.3076	0	#DIV/0!
		129.4	0	#DIV/0!
		36.0628	0	#DIV/0!
		55.2403	0	#DIV/0!
		43.9815	0	#DIV/0!
		19.6001	0	#DIV/0!
		#DIV/0!	#DIV/0!	#DIV/0!
		#DIV/0!	#DIV/0!	#DIV/0!
		5.20551	85.8744	#DIV/0!
		6505.72	9262.74	#DIV/0!
		13.6651	128.326	#DIV/0!
		407.731	1237.81	#DIV/0!
		280.969	27.3175	#DIV/0!
		174.826	20.2338	#DIV/0!
		#DIV/0!	#DIV/0!	#DIV/0!
		308.755	0	#DIV/0!
		681.085	0	#DIV/0!
		46.0242	0	#DIV/0!
		46.8502	9.01735	#DIV/0!
		32.151	0.149185	#DIV/0!
		52.0585	0.501313	#DIV/0!
		#DIV/0!	#DIV/0!	#DIV/0!
		109.206	0	#DIV/0!
		319.518	0	#DIV/0!
		523.16	0	#DIV/0!
		426.448	0	#DIV/0!
		347.347	0	#DIV/0!
		319.721	0	#DIV/0!
		#DIV/0!	#DIV/0!	#DIV/0!
		62.6762	0	#DIV/0!
		85.2226	0	#DIV/0!
		67.0224	0	#DIV/0!
		47.2136	0	#DIV/0!
		43.9073	0	#DIV/0!
		152.993	0	#DIV/0!
		26.9504	0	#DIV/0!
		8.65996	0	#DIV/0!
		61.4497	8.44238	#DIV/0!
		60.0026	4.34411	#DIV/0!
		88.6476	4.95229	#DIV/0!

## Sheet: Model (Matrix calc)
	TRANSITION PROBABILITY MATRIX																													PROPORTION OF 2004 POPULATION IN EACH STATE
																														Period	Year	Asympt_Early_NoCare	Asympt_Early_InCare	Asympt_Early_ART1	Asympt_Early_ART2	Asympt_Early_LTFU	Asympt_Early_Dead	Asympt_Late_NoCare	Asympt_Late_InCare	Asympt_Late_ART1	Asympt_Late_ART2	Asympt_Late_LTFU	Asympt_Late_Dead	Int_NoCare	Int_InCare	Int_ART1	Int_ART2	Int_LTFU	Int_Dead
																														0	2004	0.339353	0.0784138	0	0	0.034704	0	0	0	0	0	0	0	0.227031	0.0581573	0.00453715	0	0.0129827	0
																														1	2005	0.227093	0.0447537	0.0125709	0.00770776	0.0354161	0.00814023	0.0678707	0.0347919	0.00718585	0	0.0069408	0	0.118499	0.0329738	0.0137161	0.00200618	0.0163759	0.00823844
																														2	2006	0.151969	0.027424	0.0132712	0.0154374	0.0314649	0.00774122	0.0908373	0.0369387	0.013123	0.00306567	0.0224722	0.00267988	0.0754248	0.0287081	0.0220451	0.00456693	0.0148181	0.00470383
																														3	2007	0.0963122	0.0202187	0.0111495	0.0196276	0.0269667	0.00701511	0.0879629	0.0355396	0.0160108	0.00972547	0.030186	0.00438781	0.053972	0.0294194	0.0313359	0.00691403	0.0166189	0.00340255
																														4	2008	0.0610388	0.0137421	0.00911276	0.0208451	0.0235782	0.00609178	0.0750098	0.0293081	0.016896	0.0162895	0.0339782	0.00555078	0.0432134	0.0270042	0.0415932	0.00956881	0.0192492	0.00293196
																														5	2009	0.038684	0.00901279	0.00730986	0.0204353	0.0200847	0.00522006	0.059746	0.0224047	0.0162756	0.0214968	0.034522	0.00616282	0.0355156	0.0230756	0.0518468	0.0126593	0.0209069	0.00270737
																														6	2010	0.0245164	0.00581123	0.00577053	0.0190163	0.016778	0.00443756	0.0456014	0.0164164	0.0147508	0.0248	0.0329347	0.00634581	0.0288086	0.0187293	0.0613456	0.0160297	0.0212181	0.0025036
																														7	2011	0.0155375	0.0037154	0.00451313	0.0170523	0.0138461	0.00373769	0.0338036	0.0117217	0.0128576	0.0262261	0.0301989	0.00620388	0.0227959	0.0146321	0.0696431	0.019464	0.0204291	0.00227658
																														8	2012	0.00984704	0.00236529	0.00351807	0.0148845	0.0113398	0.0031203	0.0245309	0.00822916	0.01094	0.0261246	0.0269787	0.00584112	0.017582	0.0111042	0.0765596	0.0227838	0.0189568	0.002039
																														9	2013	0.00624066	0.00147624	0.0043026	0.00958366	0.00753676	0.00579664	0.0175161	0.0056179	0.0132236	0.0194051	0.0189735	0.0114666	0.0132525	0.00823843	0.0827527	0.0262589	0.0164042	0.00181199
																														10	2014	0.00395508	0.000928387	0.00368141	0.00665511	0.00521605	0.0041455	0.0123491	0.00382883	0.0115608	0.015258	0.0143686	0.00950633	0.00979423	0.00598466	0.0868409	0.0292818	0.0134023	0.00159395
																														11	2015	0.00250657	0.000586101	0.002835	0.00476464	0.00370091	0.00300998	0.00861741	0.00260232	0.00928741	0.0121216	0.0110501	0.00766375	0.0071192	0.00428575	0.0893669	0.0317659	0.0109762	0.00139077
																														12	2016	0.00158857	0.000370729	0.00209723	0.00344602	0.00265085	0.00218736	0.00596268	0.00176288	0.0072233	0.0095706	0.00849682	0.00607339	0.005103	0.00303486	0.0907293	0.033807	0.00910795	0.00122939
																														13	2017	0.00100677	0.000234726	0.00152444	0.00249652	0.00190316	0.00158601	0.00409662	0.00119011	0.00553126	0.00748256	0.00650031	0.00474869	0.00361496	0.00212885	0.0912236	0.0354994	0.0076736	0.00110554
																														14	2018	0.00063805	0.000148688	0.00109858	0.00180587	0.00136565	0.00114652	0.00279763	0.000800743	0.00419617	0.0057937	0.00494239	0.00367312	0.00253536	0.00148114	0.091072	0.036917	0.00656892	0.00101139
																														15	2019	0.000404371	9.421e-05	0.000787878	0.00130296	0.000978438	0.000826304	0.00190064	0.00053706	0.00316194	0.00444746	0.00373554	0.00281605	0.00176308	0.00102316	0.0904436	0.038116	0.00571721	0.000939926
																														16	2020	0.000256274	5.96994e-05	0.000563316	0.000937558	0.000699758	0.000593861	0.00128542	0.000359156	0.0023697	0.00338849	0.00280816	0.00214287	0.00121707	0.000702355	0.0894679	0.03914	0.00506113	0.000885536
																														17	2021	0.000162416	3.78328e-05	0.000401866	0.000672912	0.000499571	0.000425744	0.000865904	0.00023954	0.00176775	0.00256488	0.00210086	0.00162018	0.000834833	0.000479478	0.0882439	0.040023	0.0045564	0.000843861
																														18	2022	0.000102933	2.39762e-05	0.00028619	0.000481857	0.000356074	0.000304549	0.000581259	0.000159371	0.00131338	0.00193045	0.001565	0.00121819	0.00056948	0.000325729	0.0868467	0.0407916	0.00416826	0.000811568
																														19	2023	6.52348e-05	1.5195e-05	0.000203516	0.000344344	0.000253425	0.000217436	0.000388965	0.000105796	0.000972306	0.00144571	0.00116139	0.000911476	0.000386587	0.000220324	0.0853328	0.0414665	0.00386934	0.000786141
	TRANSITION PROBABILITY MATRIX																													PROPORTION OF 2005 POPULATION IN EACH STATE
	2005		Asympt_Early_NoCare	Asympt_Early_InCare	Asympt_Early_ART1	Asympt_Early_ART2	Asympt_Early_LTFU	Asympt_Early_Dead	Asympt_Late_NoCare	Asympt_Late_InCare	Asympt_Late_ART1	Asympt_Late_ART2	Asympt_Late_LTFU	Asympt_Late_Dead	Int_NoCare	Int_InCare	Int_ART1	Int_ART2	Int_LTFU	Int_Dead	AIDS_NoCare	AIDS_InCare	AIDS_ART1ear	AIDS_ART1late	AIDS_ART2	AIDS_LTFU	AIDS_DEAD	Total		Period	Year	Asympt_Early_NoCare	Asympt_Early_InCare	Asympt_Early_ART1	Asympt_Early_ART2	Asympt_Early_LTFU	Asympt_Early_Dead	Asympt_Late_NoCare	Asympt_Late_InCare	Asympt_Late_ART1	Asympt_Late_ART2	Asympt_Late_LTFU	Asympt_Late_Dead	Int_NoCare	Int_InCare	Int_ART1	Int_ART2	Int_LTFU	Int_Dead
	2005	Asympt_Early_NoCare	0.669194	0.0563104	0	0	0	0.018185	0.2	0.0563104	0	0	0	0	0	0	0	0	0	0	0	0	0	0	0	0	0	1		0	2004	0	0	0	0	0	0	0	0	0	0	0	0	0	0	0	0	0	0
	2005	Asympt_Early_InCare	0	0.327042	0.1111	0	0.306795	0.0170631	0	0.2	0.038	0	0	0	0	0	0	0	0	0	0	0	0	0	0	0	0	1		1	2005	1	0	0	0	0	0	0	0	0	0	0	0	0	0	0	0	0	0
	2005	Asympt_Early_ART1	0	0	0.3469	0.2121	0.34	0.101	0	0	0	0	0	0	0	0	0	0	0	0	0	0	0	0	0	0	0	1		2	2006	0.669194	0.0563104	0	0	0	0.018185	0.2	0.0563104	0	0	0	0	0	0	0	0	0	0
	2005	Asympt_Early_ART2	0	0	0	0.6364	0.2424	0.1212	0	0	0	0	0	0	0	0	0	0	0	0	0	0	0	0	0	0	0	1		3	2007	0.424109	0.0679546	0.00625609	0	0.0172758	0.0131302	0.260591	0.0940221	0.00839588	0	0.0172758	0.00459784	0.04	0.0260676	0.0021398	0	0	0
	2005	Asympt_Early_LTFU	0	0	0.1112	0.2221	0.327315	0.018185	0	0	0.1212	0	0.2	0	0	0	0	0	0	0	0	0	0	0	0	0	0	1		4	2008	0.268783	0.0536196	0.0116411	0.00516386	0.0286298	0.00981797	0.249974	0.0950266	0.0199556	0.00561771	0.0408099	0.00750531	0.0711064	0.0491828	0.0110949	1.85355e-05	0.00824314	0.0018085
	2005	Asympt_Early_Dead	0	0	0	0	0	0	0	0	0	0	0	0	0	0	0	0	0	0	0	0	0	0	0	0	0	0		5	2009	0.170344	0.0374332	0.0131791	0.012114	0.0310309	0.00812499	0.21218	0.0802038	0.0275256	0.0168716	0.056384	0.00960574	0.0837493	0.0579989	0.0268236	0.00136312	0.0209148	0.00355616
	2005	Asympt_Late_NoCare	0	0	0	0	0	0	0.669194	0.0563104	0	0	0	0.018185	0.2	0.0563104	0	0	0	0	0	0	0	0	0	0	0	1		6	2010	0.107957	0.0248523	0.0121813	0.0173966	0.0290585	0.00710004	0.16854	0.0620339	0.0299126	0.0290981	0.062716	0.0110773	0.0821922	0.055899	0.0463589	0.00473756	0.0314448	0.00457918
	2005	Asympt_Late_InCare	0	0	0	0	0	0	0	0.327042	0.1111	0	0.306795	0.0170631	0	0.2	0.038	0	0	0	0	0	0	0	0	0	0	1		7	2011	0.068419	0.0161195	0.0102181	0.0201088	0.0254944	0.00625447	0.128405	0.0457265	0.0287089	0.0387917	0.062595	0.0118118	0.0727251	0.0483057	0.0666414	0.00981091	0.0372784	0.00489033
	2005	Asympt_Late_ART1	0	0	0	0	0	0	0	0	0.3469	0.2121	0.34	0.101	0	0	0	0	0	0	0	0	0	0	0	0	0	1		8	2012	0.0433612	0.0103366	0.00817052	0.0206268	0.0216386	0.00545208	0.095062	0.0327488	0.0257024	0.0446786	0.05878	0.0118547	0.060204	0.039059	0.0855689	0.0158451	0.0387932	0.00471853
	2005	Asympt_Late_ART2	0	0	0	0	0	0	0	0	0	0.6364	0.2424	0.1212	0	0	0	0	0	0	0	0	0	0	0	0	0	1		9	2013	0.0274806	0.00647569	0.00954015	0.0152973	0.0143617	0.00946709	0.0689187	0.0226611	0.0312082	0.0374813	0.0423588	0.0225372	0.0475915	0.0302268	0.103413	0.022939	0.0357993	0.00429585
	2005	Asympt_Late_LTFU	0	0	0	0	0	0	0	0	0.1112	0.2221	0.327315	0.018185	0	0	0.1212	0	0.2	0	0	0	0	0	0	0	0	1		10	2014	0.0174161	0.00408026	0.00803183	0.0117082	0.0105013	0.00758811	0.0491741	0.0155909	0.0275589	0.0319431	0.0334286	0.0204497	0.0363757	0.0226101	0.116597	0.0295356	0.0300691	0.0037556
	2005	Asympt_Late_Dead	0	0	0	0	0	0	0	0	0	0	0	0	0	0	0	0	0	0	0	0	0	0	0	0	0	0		11	2015	0.0110376	0.00257839	0.00624096	0.00900683	0.00778565	0.00586556	0.0346478	0.0106714	0.0225635	0.0268332	0.0266054	0.0173365	0.0271025	0.0165413	0.126065	0.0351342	0.0248945	0.00318372
	2005	Int_NoCare	0	0	0	0	0	0	0	0	0	0	0	0	0.52195	0.0750805	0	0	0	0.0278885	0.3	0.0750805	0	0	0	0	0	1		12	2016	0.00699521	0.00163171	0.00469387	0.00687683	0.00576718	0.00446701	0.0241659	0.00726919	0.0179124	0.0220881	0.0209995	0.0142553	0.0197953	0.0119046	0.132569	0.0398175	0.0205774	0.00269819
	2005	Int_InCare	0	0	0	0	0	0	0	0	0	0	0	0	0	0.273881	0.128456	0	0.182495	0.0261679	0	0.3	0.089	0	0	0	0	1		13	2017	0.00443329	0.00103336	0.00347305	0.00519603	0.00425196	0.00336123	0.0167144	0.00492976	0.0139759	0.0178415	0.0164006	0.0114795	0.0142301	0.00845708	0.136731	0.0437248	0.0170509	0.00230924
	2005	Int_ART1	0	0	0	0	0	0	0	0	0	0	0	0	0	0	0.971895	0.00866226	0.0143855	0.00505717	0	0	0	0	0	0	0	1		14	2018	0.00280964	0.000654667	0.0025451	0.00388694	0.00311787	0.00250401	0.0114796	0.0033297	0.0107758	0.0141819	0.012682	0.00909562	0.010098	0.00594406	0.139071	0.0469867	0.014213	0.00200628
	2005	Int_ART2	0	0	0	0	0	0	0	0	0	0	0	0	0	0	0	0.980557	0.0143855	0.00505717	0	0	0	0	0	0	0	1		15	2019	0.00178064	0.000414827	0.00185299	0.00288246	0.00227455	0.00185008	0.00783724	0.00224072	0.00823252	0.0111234	0.0097208	0.00711327	0.00708948	0.00414041	0.140014	0.0497182	0.0119606	0.00177447
	2005	Int_LTFU	0	0	0	0	0	0	0	0	0	0	0	0	0	0	0.1414	0.1515	0.438828	0.0278885	0	0	0	0	0	0.240383	0	1		16	2020	0.0011285	0.000262877	0.00134255	0.00212191	0.00165178	0.00135762	0.00532306	0.00150289	0.00624222	0.00862769	0.00739442	0.00550324	0.00493286	0.00286205	0.139905	0.052018	0.0101946	0.00159913
	2005	Int_Dead	0	0	0	0	0	0	0	0	0	0	0	0	0	0	0	0	0	0	0	0	0	0	0	0	0	0		17	2021	0.000715197	0.000166594	0.000968958	0.00155244	0.00119478	0.000990609	0.00359924	0.00100499	0.00470288	0.00662922	0.00558769	0.00421917	0.00340626	0.00196538	0.139016	0.0539689	0.00882392	0.00146736
	2005	AIDS_NoCare	0	0	0	0	0	0	0	0	0	0	0	0	0	0	0	0	0	0	0.444047	0.0938507	0.0515874	0	0	0	0.410515	1		18	2022	0.000453263	0.000105578	0.000697086	0.00112993	0.000861267	0.000719373	0.00242409	0.000670224	0.00352359	0.00505296	0.00419813	0.0032098	0.00233682	0.00134193	0.137559	0.0556389	0.00776811	0.00136847
	2005	AIDS_InCare	0	0	0	0	0	0	0	0	0	0	0	0	0	0	0	0	0	0	0	0.196117	0.35989	0	0	0.0588055	0.385187	1		19	2023	0.00028726	6.69104e-05	0.000500135	0.000818828	0.000619022	0.0005203	0.00162695	0.000445871	0.0026273	0.00382499	0.00313823	0.00242571	0.00159412	0.000911675	0.135698	0.0570825	0.00695882	0.00129396
	2005	AIDS_ART1ear	0	0	0	0	0	0	0	0	0	0	0	0	0	0	0	0	0	0	0	0	0	0.82049	0	0.0317053	0.147805	1
	2005	AIDS_ART1late	0	0	0	0	0	0	0	0	0	0	0	0	0	0	0	0	0	0	0	0	0	0.932853	0.0305939	0.0107977	0.0257552	1
	2005	AIDS_ART2	0	0	0	0	0	0	0	0	0	0	0	0	0	0	0	0	0	0	0	0	0	0	0.878342	0.0274461	0.0942122	1
	2005	AIDS_LTFU	0	0	0	0	0	0	0	0	0	0	0	0	0	0	0	0	0	0	0	0	0.1818	0	0.1919	0.215785	0.410515	1
	2005	AIDS_DEAD	0	0	0	0	0	0	0	0	0	0	0	0	0	0	0	0	0	0	0	0	0	0	0	0	0	0
	TRANSITION PROBABILITY MATRIX																													PROPORTION OF 2006 POPULATION IN EACH STATE
	2006		Asympt_Early_NoCare	Asympt_Early_InCare	Asympt_Early_ART1	Asympt_Early_ART2	Asympt_Early_LTFU	Asympt_Early_Dead	Asympt_Late_NoCare	Asympt_Late_InCare	Asympt_Late_ART1	Asympt_Late_ART2	Asympt_Late_LTFU	Asympt_Late_Dead	Int_NoCare	Int_InCare	Int_ART1	Int_ART2	Int_LTFU	Int_Dead	AIDS_NoCare	AIDS_InCare	AIDS_ART1ear	AIDS_ART1late	AIDS_ART2	AIDS_LTFU	AIDS_DEAD	Total		Period	Year	Asympt_Early_NoCare	Asympt_Early_InCare	Asympt_Early_ART1	Asympt_Early_ART2	Asympt_Early_LTFU	Asympt_Early_Dead	Asympt_Late_NoCare	Asympt_Late_InCare	Asympt_Late_ART1	Asympt_Late_ART2	Asympt_Late_LTFU	Asympt_Late_Dead	Int_NoCare	Int_InCare	Int_ART1	Int_ART2	Int_LTFU	Int_Dead
	2006	Asympt_Early_NoCare	0.669194	0.0563104	0	0	0	0.018185	0.2	0.0563104	0	0	0	0	0	0	0	0	0	0	0	0	0	0	0	0	0	1		0	2004	0	0	0	0	0	0	0	0	0	0	0	0	0	0	0	0	0	0
	2006	Asympt_Early_InCare	0	0.327042	0.1111	0	0.306795	0.0170631	0	0.2	0.038	0	0	0	0	0	0	0	0	0	0	0	0	0	0	0	0	1		1	2005	0	0	0	0	0	0	0	0	0	0	0	0	0	0	0	0	0	0
	2006	Asympt_Early_ART1	0	0	0.3469	0.2121	0.34	0.101	0	0	0	0	0	0	0	0	0	0	0	0	0	0	0	0	0	0	0	1		2	2006	1	0	0	0	0	0	0	0	0	0	0	0	0	0	0	0	0	0
	2006	Asympt_Early_ART2	0	0	0	0.6364	0.2424	0.1212	0	0	0	0	0	0	0	0	0	0	0	0	0	0	0	0	0	0	0	1		3	2007	0.63376	0.0740274	0	0	0	0.018185	0.2	0.0740274	0	0	0	0	0	0	0	0	0	0
	2006	Asympt_Early_LTFU	0	0	0.1112	0.2221	0.327315	0.018185	0	0	0.1212	0	0.2	0	0	0	0	0	0	0	0	0	0	0	0	0	0	1		4	2008	0.401652	0.0711257	0.00822445	0	0.0227113	0.0127881	0.253504	0.100737	0.0110375	0	0.0227113	0.00490015	0.04	0.029611	0.00281304	0	0	0
	2006	Asympt_Early_Dead	0	0	0	0	0	0	0	0	0	0	0	0	0	0	0	0	0	0	0	0	0	0	0	0	0	0		5	2009	0.254551	0.0529943	0.0132806	0.00678858	0.0320511	0.00976136	0.240991	0.0956697	0.0230016	0.00738522	0.0466343	0.00785665	0.069689	0.0509716	0.0131183	2.43673e-05	0.00998658	0.00190463
	2006	Asympt_Late_NoCare	0	0	0	0	0	0	0.669194	0.0563104	0	0	0	0.018185	0.2	0.0563104	0	0	0	0	0	0	0	0	0	0	0	1		6	2010	0.161324	0.0361751	0.0140588	0.0142556	0.0329102	0.00828023	0.203641	0.0785705	0.0296923	0.0199361	0.0606361	0.0100812	0.0812799	0.0578126	0.0299969	0.00165049	0.0232004	0.00362232
	2006	Asympt_Late_InCare	0	0	0	0	0	0	0	0.327042	0.1111	0	0.306795	0.0170631	0	0.2	0.038	0	0	0	0	0	0	0	0	0	0	1		7	2011	0.102241	0.0237732	0.0125557	0.0193635	0.0301059	0.00729714	0.161324	0.0599483	0.0311355	0.0324523	0.0654621	0.0115617	0.0793121	0.0546454	0.0501955	0.0053931	0.033314	0.00458668
	2006	Asympt_Late_ART1	0	0	0	0	0	0	0	0	0.3469	0.2121	0.34	0.101	0	0	0	0	0	0	0	0	0	0	0	0	0	1		8	2012	0.0647962	0.0153434	0.0103445	0.0216725	0.0261102	0.00642735	0.122689	0.0438713	0.0292928	0.0417956	0.0642923	0.0122249	0.0699147	0.0467268	0.0707269	0.0107701	0.0384837	0.00485206
	2006	Asympt_Late_ART2	0	0	0	0	0	0	0	0	0	0.6364	0.2424	0.1212	0	0	0	0	0	0	0	0	0	0	0	0	0	1		9	2013	0.0410652	0.00964433	0.0120685	0.0171966	0.0174441	0.0107902	0.0907146	0.0308085	0.0360935	0.0382455	0.0476231	0.0231522	0.0577267	0.037555	0.0910692	0.017781	0.0378912	0.00465796
	2006	Asympt_Late_LTFU	0	0	0	0	0	0	0	0	0.1112	0.2221	0.327315	0.018185	0	0	0.1212	0	0.2	0	0	0	0	0	0	0	0	1		10	2014	0.0260255	0.006087	0.010177	0.0137358	0.0130152	0.00905065	0.0657044	0.0214179	0.0323228	0.0344744	0.0386182	0.0223069	0.0455461	0.0288605	0.106881	0.0247301	0.033041	0.00419985
	2006	Asympt_Late_Dead	0	0	0	0	0	0	0	0	0	0	0	0	0	0	0	0	0	0	0	0	0	0	0	0	0	0		11	2015	0.0164939	0.00384974	0.00795521	0.0108812	0.00979781	0.00717025	0.0468459	0.0147747	0.0268568	0.0300718	0.0313985	0.0195857	0.0347618	0.0215474	0.118808	0.0308483	0.0280483	0.00361248
	2006	Int_NoCare	0	0	0	0	0	0	0	0	0	0	0	0	0.52195	0.0750805	0	0	0	0.0278885	0.3	0.0750805	0	0	0	0	0	1		12	2016	0.0104532	0.00243729	0.00602388	0.00848323	0.00734059	0.00555767	0.0329878	0.0101268	0.0216135	0.0254388	0.0251916	0.0165156	0.0258708	0.0157553	0.127453	0.0360935	0.0235401	0.00307237
	2006	Int_InCare	0	0	0	0	0	0	0	0	0	0	0	0	0	0.273881	0.128456	0	0.182495	0.0261679	0	0.3	0.089	0	0	0	0	1		13	2017	0.00662481	0.00154387	0.00448558	0.00650965	0.00545971	0.00423809	0.022997	0.00690276	0.0170646	0.0209805	0.0199327	0.0135616	0.0188786	0.011336	0.133392	0.0405376	0.0196453	0.00261737
	2006	Int_ART1	0	0	0	0	0	0	0	0	0	0	0	0	0	0	0.971895	0.00866226	0.0143855	0.00505717	0	0	0	0	0	0	0	1		14	2018	0.00419854	0.000978189	0.00330559	0.00492768	0.00403164	0.00319036	0.0158996	0.00468247	0.0132906	0.0169545	0.0155793	0.0109145	0.0135611	0.00805104	0.137153	0.0442781	0.0163846	0.00225061
	2006	Int_ART2	0	0	0	0	0	0	0	0	0	0	0	0	0	0	0	0.980557	0.0143855	0.00505717	0	0	0	0	0	0	0	1		15	2019	0.00266087	0.000619858	0.00241833	0.00368857	0.00295807	0.00237694	0.0109162	0.00316284	0.0102412	0.0134775	0.0120493	0.00864549	0.00961746	0.00565705	0.139204	0.0474185	0.0137232	0.00196335
	2006	Int_LTFU	0	0	0	0	0	0	0	0	0	0	0	0	0	0	0.1414	0.1515	0.438828	0.0278885	0	0	0	0	0	0.240383	0	1		16	2020	0.00168635	0.000392816	0.00175942	0.00273586	0.0021584	0.00175615	0.00745043	0.00212832	0.00782236	0.0105705	0.00923607	0.00676014	0.0067487	0.0039393	0.139938	0.0500586	0.0115946	0.00174275
	2006	Int_Dead	0	0	0	0	0	0	0	0	0	0	0	0	0	0	0	0	0	0	0	0	0	0	0	0	0	0		17	2021	0.00106874	0.000248943	0.00127434	0.00201403	0.00156751	0.00128862	0.00505906	0.00142736	0.00593061	0.00819827	0.00702546	0.00522949	0.00469373	0.00272222	0.139679	0.0522883	0.00991895	0.0015755
	2006	AIDS_NoCare	0	0	0	0	0	0	0	0	0	0	0	0	0	0	0	0	0	0	0.444047	0.0938507	0.0515874	0	0	0	0.410515	1		18	2022	0.000677327	0.000157768	0.000919579	0.00147345	0.00113381	0.000940196	0.00341998	0.000954377	0.00446781	0.00629887	0.0053086	0.00400897	0.00323995	0.00186883	0.138682	0.0541847	0.00861542	0.00144957
	2006	AIDS_InCare	0	0	0	0	0	0	0	0	0	0	0	0	0	0	0	0	0	0	0	0.425589	0.130418	0	0	0.0588055	0.385187	1		19	2023	0.000429263	9.99862e-05	0.000661502	0.00107239	0.00081729	0.00068272	0.00230291	0.000636394	0.00334728	0.00480087	0.00398823	0.00304969	0.00222201	0.00127568	0.13715	0.0558118	0.00760989	0.00135489
	2006	AIDS_ART1ear	0	0	0	0	0	0	0	0	0	0	0	0	0	0	0	0	0	0	0	0	0	0.82049	0	0.0317053	0.147805	1
	2006	AIDS_ART1late	0	0	0	0	0	0	0	0	0	0	0	0	0	0	0	0	0	0	0	0	0	0.932853	0.0305939	0.0107977	0.0257552	1
	2006	AIDS_ART2	0	0	0	0	0	0	0	0	0	0	0	0	0	0	0	0	0	0	0	0	0	0	0.878342	0.0274461	0.0942122	1
	2006	AIDS_LTFU	0	0	0	0	0	0	0	0	0	0	0	0	0	0	0	0	0	0	0	0	0.1818	0	0.1919	0.215785	0.410515	1
	2006	AIDS_DEAD	0	0	0	0	0	0	0	0	0	0	0	0	0	0	0	0	0	0	0	0	0	0	0	0	0	0
	TRANSITION PROBABILITY MATRIX																													PROPORTION OF 2007 POPULATION IN EACH STATE
	2007		Asympt_Early_NoCare	Asympt_Early_InCare	Asympt_Early_ART1	Asympt_Early_ART2	Asympt_Early_LTFU	Asympt_Early_Dead	Asympt_Late_NoCare	Asympt_Late_InCare	Asympt_Late_ART1	Asympt_Late_ART2	Asympt_Late_LTFU	Asympt_Late_Dead	Int_NoCare	Int_InCare	Int_ART1	Int_ART2	Int_LTFU	Int_Dead	AIDS_NoCare	AIDS_InCare	AIDS_ART1ear	AIDS_ART1late	AIDS_ART2	AIDS_LTFU	AIDS_DEAD	Total		Period	Year	Asympt_Early_NoCare	Asympt_Early_InCare	Asympt_Early_ART1	Asympt_Early_ART2	Asympt_Early_LTFU	Asympt_Early_Dead	Asympt_Late_NoCare	Asympt_Late_InCare	Asympt_Late_ART1	Asympt_Late_ART2	Asympt_Late_LTFU	Asympt_Late_Dead	Int_NoCare	Int_InCare	Int_ART1	Int_ART2	Int_LTFU	Int_Dead
	2007	Asympt_Early_NoCare	0.63376	0.0740274	0	0	0	0.018185	0.2	0.0740274	0	0	0	0	0	0	0	0	0	0	0	0	0	0	0	0	0	1		0	2004	0	0	0	0	0	0	0	0	0	0	0	0	0	0	0	0	0	0
	2007	Asympt_Early_InCare	0	0.327042	0.1111	0	0.306795	0.0170631	0	0.2	0.038	0	0	0	0	0	0	0	0	0	0	0	0	0	0	0	0	1		1	2005	0	0	0	0	0	0	0	0	0	0	0	0	0	0	0	0	0	0
	2007	Asympt_Early_ART1	0	0	0.3469	0.2121	0.34	0.101	0	0	0	0	0	0	0	0	0	0	0	0	0	0	0	0	0	0	0	1		2	2006	0	0	0	0	0	0	0	0	0	0	0	0	0	0	0	0	0	0
	2007	Asympt_Early_ART2	0	0	0	0.6364	0.2424	0.1212	0	0	0	0	0	0	0	0	0	0	0	0	0	0	0	0	0	0	0	1		3	2007	1	0	0	0	0	0	0	0	0	0	0	0	0	0	0	0	0	0
	2007	Asympt_Early_LTFU	0	0	0.1112	0.2221	0.327315	0.018185	0	0	0.1212	0	0.2	0	0	0	0	0	0	0	0	0	0	0	0	0	0	1		4	2008	0.63376	0.0740274	0	0	0	0.018185	0.2	0.0740274	0	0	0	0	0	0	0	0	0	0
	2007	Asympt_Early_Dead	0	0	0	0	0	0	0	0	0	0	0	0	0	0	0	0	0	0	0	0	0	0	0	0	0	0		5	2009	0.401652	0.0711257	0.00822445	0	0.0227113	0.0127881	0.253504	0.100737	0.0110375	0	0.0227113	0.00490015	0.04	0.029611	0.00281304	0	0	0
	2007	Asympt_Late_NoCare	0	0	0	0	0	0	0.63376	0.0740274	0	0	0	0.018185	0.2	0.0740274	0	0	0	0	0	0	0	0	0	0	0	1		6	2010	0.254551	0.0529943	0.0132806	0.00678858	0.0320511	0.00976136	0.240991	0.0956697	0.0230016	0.00738522	0.0466343	0.00785665	0.069689	0.0509716	0.0131183	2.43673e-05	0.00998658	0.00190463
	2007	Asympt_Late_InCare	0	0	0	0	0	0	0	0.327042	0.1111	0	0.306795	0.0170631	0	0.2	0.038	0	0	0	0	0	0	0	0	0	0	1		7	2011	0.161324	0.0361751	0.0140588	0.0142556	0.0329102	0.00828023	0.203641	0.0785705	0.0296923	0.0199361	0.0606361	0.0100812	0.0812799	0.0578126	0.0299969	0.00165049	0.0232004	0.00362232
	2007	Asympt_Late_ART1	0	0	0	0	0	0	0	0	0.3469	0.2121	0.34	0.101	0	0	0	0	0	0	0	0	0	0	0	0	0	1		8	2012	0.102241	0.0237732	0.0125557	0.0193635	0.0301059	0.00729714	0.161324	0.0599483	0.0311355	0.0324523	0.0654621	0.0115617	0.0793121	0.0546454	0.0501955	0.0053931	0.033314	0.00458668
	2007	Asympt_Late_ART2	0	0	0	0	0	0	0	0	0	0.6364	0.2424	0.1212	0	0	0	0	0	0	0	0	0	0	0	0	0	1		9	2013	0.0647962	0.0150796	0.014925	0.0175745	0.0206036	0.0114113	0.122689	0.0432058	0.039945	0.0349321	0.0514396	0.0215972	0.0699147	0.0467268	0.0720611	0.0114431	0.0371378	0.00485206
	2007	Asympt_Late_LTFU	0	0	0	0	0	0	0	0	0.1112	0.2221	0.327315	0.018185	0	0	0.1212	0	0.2	0	0	0	0	0	0	0	0	1		10	2014	0.0410652	0.00956096	0.0127556	0.0152047	0.0158938	0.0103277	0.0907146	0.0305455	0.0369417	0.0347342	0.0435914	0.0229099	0.0577267	0.0374219	0.0904355	0.0182214	0.0348133	0.00463058
	2007	Asympt_Late_Dead	0	0	0	0	0	0	0	0	0	0	0	0	0	0	0	0	0	0	0	0	0	0	0	0	0	0		11	2015	0.0260255	0.00606066	0.0101137	0.0126916	0.0122585	0.00853616	0.0657044	0.0213181	0.0315476	0.0322678	0.0366127	0.0213011	0.0455461	0.0287714	0.105211	0.0246279	0.0309813	0.00410955
	2007	Int_NoCare	0	0	0	0	0	0	0	0	0	0	0	0	0.474705	0.0987032	0	0	0	0.0278885	0.3	0.0987032	0	0	0	0	0	1		12	2016	0.0164939	0.00384141	0.00775693	0.0102565	0.00934956	0.00681632	0.0468459	0.0147379	0.0259696	0.0285251	0.030099	0.0187	0.0347618	0.021503	0.116574	0.0303799	0.0267848	0.00354374
	2007	Int_InCare	0	0	0	0	0	0	0	0	0	0	0	0	0	0.273881	0.128456	0	0.182495	0.0261679	0	0.3	0.089	0	0	0	0	1		13	2017	0.0104532	0.00243467	0.00583909	0.0080764	0.00704967	0.00531371	0.0329878	0.0101135	0.0208844	0.0243054	0.0242737	0.0158278	0.0258708	0.0157358	0.1249	0.035398	0.0227298	0.0030223
	2007	Int_ART1	0	0	0	0	0	0	0	0	0	0	0	0	0	0	0.971895	0.00866226	0.0143855	0.00505717	0	0	0	0	0	0	0	1		14	2018	0.00662481	0.00154303	0.00434219	0.00623314	0.00526233	0.00406805	0.022997	0.00689803	0.0165113	0.0201408	0.0192661	0.0130425	0.0188786	0.011328	0.130656	0.0396944	0.0190886	0.00257783
	2007	Int_ART2	0	0	0	0	0	0	0	0	0	0	0	0	0	0	0	0.980557	0.0143855	0.00505717	0	0	0	0	0	0	0	1		15	2019	0.00419854	0.000977927	0.00320076	0.00473604	0.00389498	0.00307121	0.0158996	0.00468081	0.0128811	0.0163326	0.0150912	0.0105276	0.0135611	0.00804791	0.134315	0.0433319	0.0159765	0.00221677
	2007	Int_LTFU	0	0	0	0	0	0	0	0	0	0	0	0	0	0	0.1414	0.1515	0.438828	0.0278885	0	0	0	0	0	0.240383	0	1		16	2020	0.00266087	0.000619775	0.00234344	0.00355463	0.0028626	0.00229328	0.0109162	0.00316226	0.0099408	0.0130183	0.0116916	0.00835916	0.00961746	0.00565586	0.136315	0.0463961	0.013408	0.00193275
	2007	Int_Dead	0	0	0	0	0	0	0	0	0	0	0	0	0	0	0	0	0	0	0	0	0	0	0	0	0	0		17	2021	0.00168635	0.00039279	0.00170641	0.00264191	0.00209145	0.00169735	0.00745043	0.00212812	0.00760276	0.0102323	0.00897402	0.00654915	0.0067487	0.00393886	0.137033	0.048977	0.011341	0.00171415
	2007	AIDS_NoCare	0	0	0	0	0	0	0	0	0	0	0	0	0	0	0	0	0	0	0.0690575	0.46884	0.0515874	0	0	0	0.410515	1		18	2022	0.00106874	0.000248935	0.00123696	0.00194803	0.00152048	0.00124728	0.00505906	0.00142729	0.00577037	0.00794994	0.00683379	0.00507448	0.00469373	0.00272206	0.136779	0.051159	0.00970805	0.00154825
	2007	AIDS_InCare	0	0	0	0	0	0	0	0	0	0	0	0	0	0	0	0	0	0	0	0.172217	0.38379	0	0	0.0588055	0.385187	1		19	2023	0.000677327	0.000157765	0.000893265	0.00142707	0.00110076	0.000911128	0.00341998	0.000954354	0.00435103	0.00611689	0.00516862	0.00389536	0.00323995	0.00186877	0.135805	0.053016	0.00843507	0.00142331
	2007	AIDS_ART1ear	0	0	0	0	0	0	0	0	0	0	0	0	0	0	0	0	0	0	0	0	0	0.82049	0	0.0317053	0.147805	1
	2007	AIDS_ART1late	0	0	0	0	0	0	0	0	0	0	0	0	0	0	0	0	0	0	0	0	0	0.932853	0.0305939	0.0107977	0.0257552	1
	2007	AIDS_ART2	0	0	0	0	0	0	0	0	0	0	0	0	0	0	0	0	0	0	0	0	0	0	0.878342	0.0274461	0.0942122	1
	2007	AIDS_LTFU	0	0	0	0	0	0	0	0	0	0	0	0	0	0	0	0	0	0	0	0	0.1818	0	0.1919	0.215785	0.410515	1
	2007	AIDS_DEAD	0	0	0	0	0	0	0	0	0	0	0	0	0	0	0	0	0	0	0	0	0	0	0	0	0	0
	TRANSITION PROBABILITY MATRIX																													PROPORTION OF 2008 POPULATION IN EACH STATE
	2008		Asympt_Early_NoCare	Asympt_Early_InCare	Asympt_Early_ART1	Asympt_Early_ART2	Asympt_Early_LTFU	Asympt_Early_Dead	Asympt_Late_NoCare	Asympt_Late_InCare	Asympt_Late_ART1	Asympt_Late_ART2	Asympt_Late_LTFU	Asympt_Late_Dead	Int_NoCare	Int_InCare	Int_ART1	Int_ART2	Int_LTFU	Int_Dead	AIDS_NoCare	AIDS_InCare	AIDS_ART1ear	AIDS_ART1late	AIDS_ART2	AIDS_LTFU	AIDS_DEAD	Total		Period	Year	Asympt_Early_NoCare	Asympt_Early_InCare	Asympt_Early_ART1	Asympt_Early_ART2	Asympt_Early_LTFU	Asympt_Early_Dead	Asympt_Late_NoCare	Asympt_Late_InCare	Asympt_Late_ART1	Asympt_Late_ART2	Asympt_Late_LTFU	Asympt_Late_Dead	Int_NoCare	Int_InCare	Int_ART1	Int_ART2	Int_LTFU	Int_Dead
	2008	Asympt_Early_NoCare	0.63376	0.0740274	0	0	0	0.018185	0.2	0.0740274	0	0	0	0	0	0	0	0	0	0	0	0	0	0	0	0	0	1		0	2004	0	0	0	0	0	0	0	0	0	0	0	0	0	0	0	0	0	0
	2008	Asympt_Early_InCare	0	0.327042	0.1111	0	0.306795	0.0170631	0	0.2	0.038	0	0	0	0	0	0	0	0	0	0	0	0	0	0	0	0	1		1	2005	0	0	0	0	0	0	0	0	0	0	0	0	0	0	0	0	0	0
	2008	Asympt_Early_ART1	0	0	0.3469	0.2121	0.34	0.101	0	0	0	0	0	0	0	0	0	0	0	0	0	0	0	0	0	0	0	1		2	2006	0	0	0	0	0	0	0	0	0	0	0	0	0	0	0	0	0	0
	2008	Asympt_Early_ART2	0	0	0	0.6364	0.2424	0.1212	0	0	0	0	0	0	0	0	0	0	0	0	0	0	0	0	0	0	0	1		3	2007	0	0	0	0	0	0	0	0	0	0	0	0	0	0	0	0	0	0
	2008	Asympt_Early_LTFU	0	0	0.1112	0.2221	0.327315	0.018185	0	0	0.1212	0	0.2	0	0	0	0	0	0	0	0	0	0	0	0	0	0	1		4	2008	1	0	0	0	0	0	0	0	0	0	0	0	0	0	0	0	0	0
	2008	Asympt_Early_Dead	0	0	0	0	0	0	0	0	0	0	0	0	0	0	0	0	0	0	0	0	0	0	0	0	0	0		5	2009	0.63376	0.0740274	0	0	0	0.018185	0.2	0.0740274	0	0	0	0	0	0	0	0	0	0
	2008	Asympt_Late_NoCare	0	0	0	0	0	0	0.63376	0.0740274	0	0	0	0.018185	0.2	0.0740274	0	0	0	0	0	0	0	0	0	0	0	1		6	2010	0.401652	0.0711257	0.00822445	0	0.0227113	0.0127881	0.253504	0.100737	0.0110375	0	0.0227113	0.00490015	0.04	0.029611	0.00281304	0	0	0
	2008	Asympt_Late_InCare	0	0	0	0	0	0	0	0.327042	0.1111	0	0.306795	0.0170631	0	0.2	0.038	0	0	0	0	0	0	0	0	0	0	1		7	2011	0.254551	0.0529943	0.0132806	0.00678858	0.0320511	0.00976136	0.240991	0.0956697	0.0230016	0.00738522	0.0466343	0.00785665	0.069689	0.0509716	0.0131183	2.43673e-05	0.00998658	0.00190463
	2008	Asympt_Late_ART1	0	0	0	0	0	0	0	0	0.3469	0.2121	0.34	0.101	0	0	0	0	0	0	0	0	0	0	0	0	0	1		8	2012	0.161324	0.0361751	0.0140588	0.0142556	0.0329102	0.00828023	0.203641	0.0785705	0.0296923	0.0199361	0.0606361	0.0100812	0.0812799	0.0578126	0.0299969	0.00165049	0.0232004	0.00362232
	2008	Asympt_Late_ART2	0	0	0	0	0	0	0	0	0	0.6364	0.2424	0.1212	0	0	0	0	0	0	0	0	0	0	0	0	0	1		9	2013	0.102241	0.0233716	0.0177017	0.0163497	0.0238872	0.0114527	0.161324	0.0590761	0.0413749	0.0282421	0.0532004	0.0183864	0.0793121	0.0546454	0.0512766	0.00586175	0.0323767	0.00458668
	2008	Asympt_Late_LTFU	0	0	0	0	0	0	0	0	0.1112	0.2221	0.327315	0.018185	0	0	0.1212	0	0.2	0	0	0	0	0	0	0	0	1		10	2014	0.0647962	0.0149527	0.015677	0.0160042	0.0192407	0.0113873	0.122689	0.04285	0.0406254	0.0325905	0.0479537	0.0221095	0.0699147	0.0465523	0.0713172	0.011751	0.0343343	0.00483375
	2008	Asympt_Late_Dead	0	0	0	0	0	0	0	0	0	0	0	0	0	0	0	0	0	0	0	0	0	0	0	0	0	0		11	2015	0.0410652	0.00952087	0.0127562	0.0143948	0.0152835	0.00996102	0.0907146	0.0304077	0.0362283	0.0331097	0.0419872	0.0222447	0.0577267	0.0373029	0.0887658	0.0180355	0.0329611	0.00454562
	2008	Int_NoCare	0	0	0	0	0	0	0	0	0	0	0	0	0.474705	0.0987032	0	0	0	0.0278885	0.3	0.0987032	0	0	0	0	0	1		12	2016	0.0260255	0.00604799	0.00997342	0.0122124	0.011908	0.00827092	0.0657044	0.0212665	0.0307898	0.0310704	0.0355763	0.0206168	0.0455461	0.0287113	0.103058	0.0241132	0.0298741	0.0040454
	2008	Int_InCare	0	0	0	0	0	0	0	0	0	0	0	0	0	0.273881	0.128456	0	0.182495	0.0261679	0	0.3	0.089	0	0	0	0	1		13	2017	0.0164939	0.00383741	0.00761794	0.00994541	0.00912501	0.00663134	0.0468459	0.0147191	0.0253648	0.0276259	0.0293629	0.0181523	0.0347618	0.0214762	0.114156	0.0296665	0.026087	0.0034978
	2008	Int_ART1	0	0	0	0	0	0	0	0	0	0	0	0	0	0	0.971895	0.00866226	0.0143855	0.00505717	0	0	0	0	0	0	0	1		14	2018	0.0104532	0.0024334	0.00572971	0.007865	0.00689809	0.00518409	0.0329878	0.0101067	0.0204323	0.0236319	0.0237376	0.0154104	0.0258708	0.0157247	0.122337	0.0345577	0.0222547	0.00298631
	2008	Int_ART2	0	0	0	0	0	0	0	0	0	0	0	0	0	0	0	0.980557	0.0143855	0.00505717	0	0	0	0	0	0	0	1		15	2019	0.00662481	0.00154264	0.00426192	0.00608653	0.00515756	0.00397699	0.022997	0.00689565	0.0161795	0.0196399	0.0188735	0.0127305	0.0188786	0.0113236	0.128016	0.0387666	0.0187411	0.00254708
	2008	Int_LTFU	0	0	0	0	0	0	0	0	0	0	0	0	0	0	0.1414	0.1515	0.438828	0.0278885	0	0	0	0	0	0.240383	0	1		16	2020	0.00419854	0.000977801	0.00314337	0.00463351	0.00382182	0.00300719	0.0158996	0.00467998	0.012639	0.0159624	0.0148036	0.0102966	0.0135611	0.00804623	0.131641	0.0423396	0.0157074	0.00218892
	2008	Int_Dead	0	0	0	0	0	0	0	0	0	0	0	0	0	0	0	0	0	0	0	0	0	0	0	0	0	0		17	2021	0.00266087	0.000619735	0.00230281	0.00348268	0.0028113	0.00224825	0.0109162	0.00316197	0.00976441	0.0127459	0.0114811	0.00818908	0.00961746	0.00565523	0.133635	0.0453537	0.0131902	0.00190666
	2008	AIDS_NoCare	0	0	0	0	0	0	0	0	0	0	0	0	0	0	0	0	0	0	0.0690575	0.46884	0.0515874	0	0	0	0.410515	1		18	2022	0.00168635	0.000392777	0.00167777	0.00259136	0.00205543	0.00166568	0.00745043	0.00212802	0.00747436	0.0100325	0.00882032	0.00642439	0.0067487	0.00393863	0.134365	0.0478943	0.0111585	0.00168923
	2008	AIDS_InCare	0	0	0	0	0	0	0	0	0	0	0	0	0	0	0	0	0	0	0	0.135546	0.420461	0	0	0.0588055	0.385187	1		19	2023	0.00106874	0.000248931	0.00121679	0.0019125	0.00149516	0.00122501	0.00505906	0.00142726	0.00567698	0.00780374	0.0067217	0.00498319	0.00469373	0.00272197	0.134137	0.0500429	0.00955059	0.00152419
	2008	AIDS_ART1ear	0	0	0	0	0	0	0	0	0	0	0	0	0	0	0	0	0	0	0	0	0	0.82049	0	0.0317053	0.147805	1
	2008	AIDS_ART1late	0	0	0	0	0	0	0	0	0	0	0	0	0	0	0	0	0	0	0	0	0	0.932853	0.0305939	0.0107977	0.0257552	1
	2008	AIDS_ART2	0	0	0	0	0	0	0	0	0	0	0	0	0	0	0	0	0	0	0	0	0	0	0.878342	0.0274461	0.0942122	1
	2008	AIDS_LTFU	0	0	0	0	0	0	0	0	0	0	0	0	0	0	0	0	0	0	0	0	0.1818	0	0.1919	0.215785	0.410515	1
	2008	AIDS_DEAD	0	0	0	0	0	0	0	0	0	0	0	0	0	0	0	0	0	0	0	0	0	0	0	0	0	0
	TRANSITION PROBABILITY MATRIX																													PROPORTION OF 2009 POPULATION IN EACH STATE
	2009		Asympt_Early_NoCare	Asympt_Early_InCare	Asympt_Early_ART1	Asympt_Early_ART2	Asympt_Early_LTFU	Asympt_Early_Dead	Asympt_Late_NoCare	Asympt_Late_InCare	Asympt_Late_ART1	Asympt_Late_ART2	Asympt_Late_LTFU	Asympt_Late_Dead	Int_NoCare	Int_InCare	Int_ART1	Int_ART2	Int_LTFU	Int_Dead	AIDS_NoCare	AIDS_InCare	AIDS_ART1ear	AIDS_ART1late	AIDS_ART2	AIDS_LTFU	AIDS_DEAD	Total		Period	Year	Asympt_Early_NoCare	Asympt_Early_InCare	Asympt_Early_ART1	Asympt_Early_ART2	Asympt_Early_LTFU	Asympt_Early_Dead	Asympt_Late_NoCare	Asympt_Late_InCare	Asympt_Late_ART1	Asympt_Late_ART2	Asympt_Late_LTFU	Asympt_Late_Dead	Int_NoCare	Int_InCare	Int_ART1	Int_ART2	Int_LTFU	Int_Dead
	2009	Asympt_Early_NoCare	0.63376	0.0740274	0	0	0	0.018185	0.2	0.0740274	0	0	0	0	0	0	0	0	0	0	0	0	0	0	0	0	0	1		0	2004	0	0	0	0	0	0	0	0	0	0	0	0	0	0	0	0	0	0
	2009	Asympt_Early_InCare	0	0.327042	0.1111	0	0.306795	0.0170631	0	0.2	0.038	0	0	0	0	0	0	0	0	0	0	0	0	0	0	0	0	1		1	2005	0	0	0	0	0	0	0	0	0	0	0	0	0	0	0	0	0	0
	2009	Asympt_Early_ART1	0	0	0.3469	0.2121	0.34	0.101	0	0	0	0	0	0	0	0	0	0	0	0	0	0	0	0	0	0	0	1		2	2006	0	0	0	0	0	0	0	0	0	0	0	0	0	0	0	0	0	0
	2009	Asympt_Early_ART2	0	0	0	0.6364	0.2424	0.1212	0	0	0	0	0	0	0	0	0	0	0	0	0	0	0	0	0	0	0	1		3	2007	0	0	0	0	0	0	0	0	0	0	0	0	0	0	0	0	0	0
	2009	Asympt_Early_LTFU	0	0	0.1112	0.2221	0.327315	0.018185	0	0	0.1212	0	0.2	0	0	0	0	0	0	0	0	0	0	0	0	0	0	1		4	2008	0	0	0	0	0	0	0	0	0	0	0	0	0	0	0	0	0	0
	2009	Asympt_Early_Dead	0	0	0	0	0	0	0	0	0	0	0	0	0	0	0	0	0	0	0	0	0	0	0	0	0	0		5	2009	1	0	0	0	0	0	0	0	0	0	0	0	0	0	0	0	0	0
	2009	Asympt_Late_NoCare	0	0	0	0	0	0	0.63376	0.0740274	0	0	0	0.018185	0.2	0.0740274	0	0	0	0	0	0	0	0	0	0	0	1		6	2010	0.63376	0.0740274	0	0	0	0.018185	0.2	0.0740274	0	0	0	0	0	0	0	0	0	0
	2009	Asympt_Late_InCare	0	0	0	0	0	0	0	0.327042	0.1111	0	0.306795	0.0170631	0	0.2	0.038	0	0	0	0	0	0	0	0	0	0	1		7	2011	0.401652	0.0711257	0.00822445	0	0.0227113	0.0127881	0.253504	0.100737	0.0110375	0	0.0227113	0.00490015	0.04	0.029611	0.00281304	0	0	0
	2009	Asympt_Late_ART1	0	0	0	0	0	0	0	0	0.3469	0.2121	0.34	0.101	0	0	0	0	0	0	0	0	0	0	0	0	0	1		8	2012	0.254551	0.0529943	0.0132806	0.00678858	0.0320511	0.00976136	0.240991	0.0956697	0.0230016	0.00738522	0.0466343	0.00785665	0.069689	0.0509716	0.0131183	2.43673e-05	0.00998658	0.00190463
	2009	Asympt_Late_ART2	0	0	0	0	0	0	0	0	0	0.6364	0.2424	0.1212	0	0	0	0	0	0	0	0	0	0	0	0	0	1		9	2013	0.161324	0.0355869	0.0192358	0.0128254	0.0267838	0.0109243	0.203641	0.0775086	0.0380393	0.0183837	0.0510157	0.0138215	0.0812799	0.0578126	0.0306696	0.00185222	0.0227969	0.00362232
	2009	Asympt_Late_LTFU	0	0	0	0	0	0	0	0	0.1112	0.2221	0.327315	0.018185	0	0	0.1212	0	0.2	0	0	0	0	0	0	0	0	1		10	2014	0.102241	0.0231858	0.0184645	0.0154784	0.0229068	0.0119292	0.161324	0.058623	0.0418214	0.0272142	0.0506105	0.0193933	0.0793121	0.0544331	0.0505617	0.00599611	0.0303044	0.00457985
	2009	Asympt_Late_Dead	0	0	0	0	0	0	0	0	0	0	0	0	0	0	0	0	0	0	0	0	0	0	0	0	0	0		11	2015	0.0647962	0.014894	0.01576	0.0155783	0.0188764	0.0112476	0.122689	0.0426696	0.040048	0.0316731	0.0468878	0.021823	0.0699147	0.0464035	0.069903	0.0115208	0.0329436	0.00476747
	2009	Int_NoCare	0	0	0	0	0	0	0	0	0	0	0	0	0.474705	0.0987032	0	0	0	0.0278885	0.3	0.0987032	0	0	0	0	0	1		12	2016	0.0410652	0.00950232	0.0127032	0.0141507	0.0150921	0.00983681	0.0907146	0.030339	0.0356742	0.0323609	0.0413055	0.0218184	0.0577267	0.0372261	0.0870007	0.0175587	0.032143	0.00449463
	2009	Int_InCare	0	0	0	0	0	0	0	0	0	0	0	0	0	0.273881	0.128456	0	0.182495	0.0261679	0	0.3	0.089	0	0	0	0	1		13	2017	0.0260255	0.00604213	0.00990614	0.012055	0.0117903	0.00817999	0.0657044	0.0212411	0.0303689	0.0304836	0.0350905	0.0202569	0.0455461	0.0286765	0.101108	0.0234899	0.0293655	0.00400924
	2009	Int_ART1	0	0	0	0	0	0	0	0	0	0	0	0	0	0	0.971895	0.00866226	0.0143855	0.00505717	0	0	0	0	0	0	0	1		14	2018	0.0164939	0.00383556	0.0075625	0.00983817	0.00904678	0.00656623	0.0468459	0.0147099	0.0250595	0.0271795	0.0290095	0.0178743	0.0347618	0.0214616	0.11211	0.0289511	0.0257439	0.00346969
	2009	Int_ART2	0	0	0	0	0	0	0	0	0	0	0	0	0	0	0	0.980557	0.0143855	0.00505717	0	0	0	0	0	0	0	1		15	2019	0.0104532	0.00243282	0.00568857	0.00779035	0.0068443	0.00513786	0.0329878	0.0101035	0.0202127	0.0232991	0.0234798	0.0152024	0.0258708	0.0157189	0.120244	0.0337795	0.0220049	0.00296239
	2009	Int_LTFU	0	0	0	0	0	0	0	0	0	0	0	0	0	0	0.1414	0.1515	0.438828	0.0278885	0	0	0	0	0	0.240383	0	1		16	2020	0.00662481	0.00154245	0.00423244	0.00603416	0.00512005	0.00394432	0.022997	0.0068945	0.0160216	0.0193948	0.0186858	0.0125772	0.0188786	0.0113213	0.125907	0.0379426	0.0185477	0.00252544
	2009	Int_Dead	0	0	0	0	0	0	0	0	0	0	0	0	0	0	0	0	0	0	0	0	0	0	0	0	0	0		17	2021	0.00419854	0.000977742	0.0031225	0.0045967	0.00379553	0.00298415	0.0158996	0.00467958	0.0125252	0.0157831	0.0146672	0.0101845	0.0135611	0.00804538	0.129535	0.0414802	0.0155502	0.00216863
	2009	AIDS_NoCare	0	0	0	0	0	0	0	0	0	0	0	0	0	0	0	0	0	0	0.0690575	0.46884	0.0515874	0	0	0	0.410515	1		18	2022	0.00266087	0.000619717	0.0022881	0.00345679	0.00279283	0.00223203	0.0109162	0.00316183	0.0096823	0.0126153	0.0113822	0.00810748	0.00961746	0.00565492	0.131545	0.0444657	0.0130575	0.00188726
	2009	AIDS_InCare	0	0	0	0	0	0	0	0	0	0	0	0	0	0	0	0	0	0	0	0.1231	0.432907	0	0	0.0588055	0.385187	1		19	2023	0.00168635	0.000392772	0.00166742	0.00257315	0.00204244	0.00165427	0.00745043	0.00212797	0.00741509	0.00993771	0.00874868	0.00636514	0.0067487	0.00393851	0.132299	0.0469826	0.0110429	0.00167046
	2009	AIDS_ART1ear	0	0	0	0	0	0	0	0	0	0	0	0	0	0	0	0	0	0	0	0	0	0.82049	0	0.0317053	0.147805	1
	2009	AIDS_ART1late	0	0	0	0	0	0	0	0	0	0	0	0	0	0	0	0	0	0	0	0	0	0.932853	0.0305939	0.0107977	0.0257552	1
	2009	AIDS_ART2	0	0	0	0	0	0	0	0	0	0	0	0	0	0	0	0	0	0	0	0	0	0	0.878342	0.0274461	0.0942122	1
	2009	AIDS_LTFU	0	0	0	0	0	0	0	0	0	0	0	0	0	0	0	0	0	0	0	0	0.1818	0	0.1919	0.215785	0.410515	1
	2009	AIDS_DEAD	0	0	0	0	0	0	0	0	0	0	0	0	0	0	0	0	0	0	0	0	0	0	0	0	0	0
	TRANSITION PROBABILITY MATRIX																													PROPORTION OF 2010 POPULATION IN EACH STATE
	2010		Asympt_Early_NoCare	Asympt_Early_InCare	Asympt_Early_ART1	Asympt_Early_ART2	Asympt_Early_LTFU	Asympt_Early_Dead	Asympt_Late_NoCare	Asympt_Late_InCare	Asympt_Late_ART1	Asympt_Late_ART2	Asympt_Late_LTFU	Asympt_Late_Dead	Int_NoCare	Int_InCare	Int_ART1	Int_ART2	Int_LTFU	Int_Dead	AIDS_NoCare	AIDS_InCare	AIDS_ART1ear	AIDS_ART1late	AIDS_ART2	AIDS_LTFU	AIDS_DEAD	Total		Period	Year	Asympt_Early_NoCare	Asympt_Early_InCare	Asympt_Early_ART1	Asympt_Early_ART2	Asympt_Early_LTFU	Asympt_Early_Dead	Asympt_Late_NoCare	Asympt_Late_InCare	Asympt_Late_ART1	Asympt_Late_ART2	Asympt_Late_LTFU	Asympt_Late_Dead	Int_NoCare	Int_InCare	Int_ART1	Int_ART2	Int_LTFU	Int_Dead
	2010	Asympt_Early_NoCare	0.63376	0.0740274	0	0	0	0.018185	0.2	0.0740274	0	0	0	0	0	0	0	0	0	0	0	0	0	0	0	0	0	1		0	2004	0	0	0	0	0	0	0	0	0	0	0	0	0	0	0	0	0	0
	2010	Asympt_Early_InCare	0	0.327042	0.1111	0	0.306795	0.0170631	0	0.2	0.038	0	0	0	0	0	0	0	0	0	0	0	0	0	0	0	0	1		1	2005	0	0	0	0	0	0	0	0	0	0	0	0	0	0	0	0	0	0
	2010	Asympt_Early_ART1	0	0	0.3469	0.2121	0.34	0.101	0	0	0	0	0	0	0	0	0	0	0	0	0	0	0	0	0	0	0	1		2	2006	0	0	0	0	0	0	0	0	0	0	0	0	0	0	0	0	0	0
	2010	Asympt_Early_ART2	0	0	0	0.6364	0.2424	0.1212	0	0	0	0	0	0	0	0	0	0	0	0	0	0	0	0	0	0	0	1		3	2007	0	0	0	0	0	0	0	0	0	0	0	0	0	0	0	0	0	0
	2010	Asympt_Early_LTFU	0	0	0.1112	0.2221	0.327315	0.018185	0	0	0.1212	0	0.2	0	0	0	0	0	0	0	0	0	0	0	0	0	0	1		4	2008	0	0	0	0	0	0	0	0	0	0	0	0	0	0	0	0	0	0
	2010	Asympt_Early_Dead	0	0	0	0	0	0	0	0	0	0	0	0	0	0	0	0	0	0	0	0	0	0	0	0	0	0		5	2009	0	0	0	0	0	0	0	0	0	0	0	0	0	0	0	0	0	0
	2010	Asympt_Late_NoCare	0	0	0	0	0	0	0.63376	0.0740274	0	0	0	0.018185	0.2	0.0740274	0	0	0	0	0	0	0	0	0	0	0	1		6	2010	1	0	0	0	0	0	0	0	0	0	0	0	0	0	0	0	0	0
	2010	Asympt_Late_InCare	0	0	0	0	0	0	0	0.327042	0.1111	0	0.306795	0.0170631	0	0.2	0.038	0	0	0	0	0	0	0	0	0	0	1		7	2011	0.63376	0.0740274	0	0	0	0.018185	0.2	0.0740274	0	0	0	0	0	0	0	0	0	0
	2010	Asympt_Late_ART1	0	0	0	0	0	0	0	0	0.3469	0.2121	0.34	0.101	0	0	0	0	0	0	0	0	0	0	0	0	0	1		8	2012	0.401652	0.0711257	0.00822445	0	0.0227113	0.0127881	0.253504	0.100737	0.0110375	0	0.0227113	0.00490015	0.04	0.029611	0.00281304	0	0	0
	2010	Asympt_Late_ART2	0	0	0	0	0	0	0	0	0	0.6364	0.2424	0.1212	0	0	0	0	0	0	0	0	0	0	0	0	0	1		9	2013	0.254551	0.0522048	0.0172299	0.00679539	0.0278244	0.010592	0.240991	0.0945515	0.0277267	0.00739204	0.0419058	0.00897144	0.069689	0.0509716	0.0133477	2.43673e-05	0.00998658	0.00190463
	2010	Asympt_Late_LTFU	0	0	0	0	0	0	0	0	0.1112	0.2221	0.327315	0.018185	0	0	0.1212	0	0.2	0	0	0	0	0	0	0	0	1		10	2014	0.161324	0.0353374	0.0198754	0.0127259	0.0263117	0.0116339	0.203641	0.0769974	0.0382714	0.0183371	0.0496195	0.0146731	0.0812799	0.0575889	0.0302292	0.00185421	0.0218545	0.00362348
	2010	Asympt_Late_Dead	0	0	0	0	0	0	0	0	0	0	0	0	0	0	0	0	0	0	0	0	0	0	0	0	0	0		11	2015	0.102241	0.023107	0.0186005	0.0154669	0.0228104	0.0120145	0.161324	0.0584116	0.0414756	0.0269332	0.0500972	0.0193915	0.0793121	0.0542696	0.0497499	0.00583243	0.0296026	0.0045455
	2010	Int_NoCare	0	0	0	0	0	0	0	0	0	0	0	0	0.474705	0.0987032	0	0	0	0.0278885	0.3	0.0987032	0	0	0	0	0	1		12	2016	0.0647962	0.0148691	0.0157866	0.0155808	0.0188513	0.0112683	0.122689	0.0425871	0.0397457	0.0313663	0.0465683	0.0216522	0.0699147	0.0463165	0.0689041	0.0112327	0.0325175	0.00473868
	2010	Int_InCare	0	0	0	0	0	0	0	0	0	0	0	0	0	0.273881	0.128456	0	0.182495	0.0261679	0	0.3	0.089	0	0	0	0	1		13	2017	0.0410652	0.00949446	0.0127059	0.0141518	0.0150843	0.00984209	0.0907146	0.0303079	0.0354606	0.0320956	0.0410799	0.021654	0.0577267	0.0371858	0.0859048	0.0171945	0.0318749	0.00447396
	2010	Int_ART1	0	0	0	0	0	0	0	0	0	0	0	0	0	0	0.971895	0.00866226	0.0143855	0.00505717	0	0	0	0	0	0	0	1		14	2018	0.0260255	0.00603965	0.00990457	0.0120543	0.011787	0.0081806	0.0657044	0.0212297	0.030223	0.0302755	0.0349288	0.020126	0.0455461	0.0286592	0.0999637	0.0230772	0.0291852	0.00399332
	2010	Int_ART2	0	0	0	0	0	0	0	0	0	0	0	0	0	0	0	0.980557	0.0143855	0.00505717	0	0	0	0	0	0	0	1		15	2019	0.0164939	0.00383478	0.00756079	0.00983681	0.0090449	0.00656559	0.0468459	0.0147058	0.0249597	0.0270244	0.0288938	0.0177766	0.0347618	0.0214546	0.110945	0.0285055	0.0256141	0.00345634
	2010	Int_LTFU	0	0	0	0	0	0	0	0	0	0	0	0	0	0	0.1414	0.1515	0.438828	0.0278885	0	0	0	0	0	0.240383	0	1		16	2020	0.0104532	0.00243257	0.00568734	0.00778899	0.00684304	0.00513704	0.0329878	0.010102	0.0201439	0.0231864	0.0233975	0.0151314	0.0258708	0.0157162	0.119075	0.0333103	0.0219056	0.00295044
	2010	Int_Dead	0	0	0	0	0	0	0	0	0	0	0	0	0	0	0	0	0	0	0	0	0	0	0	0	0	0		17	2021	0.00662481	0.00154237	0.0042316	0.00603304	0.00511916	0.00394361	0.022997	0.00689399	0.0159737	0.0193141	0.0186274	0.0125265	0.0188786	0.0113203	0.124743	0.0374553	0.0184676	0.00251431
	2010	AIDS_NoCare	0	0	0	0	0	0	0	0	0	0	0	0	0	0	0	0	0	0	0.0690575	0.46884	0.0515874	0	0	0	0.410515	1		18	2022	0.00419854	0.000977718	0.00312194	0.00459584	0.0037949	0.00298361	0.0158996	0.0046794	0.0124917	0.0157257	0.0146259	0.0101485	0.0135611	0.00804499	0.128383	0.0409785	0.0154827	0.00215802
	2010	AIDS_InCare	0	0	0	0	0	0	0	0	0	0	0	0	0	0	0	0	0	0	0	0.1231	0.432907	0	0	0.0588055	0.385187	1		19	2023	0.00266087	0.000619709	0.00228772	0.00345616	0.00279238	0.00223163	0.0109162	0.00316177	0.00965882	0.0125747	0.0113531	0.008082	0.00961746	0.00565478	0.130409	0.0439522	0.0129984	0.001877
	2010	AIDS_ART1ear	0	0	0	0	0	0	0	0	0	0	0	0	0	0	0	0	0	0	0	0	0	0.82049	0	0.0317053	0.147805	1
	2010	AIDS_ART1late	0	0	0	0	0	0	0	0	0	0	0	0	0	0	0	0	0	0	0	0	0	0.932853	0.0305939	0.0107977	0.0257552	1
	2010	AIDS_ART2	0	0	0	0	0	0	0	0	0	0	0	0	0	0	0	0	0	0	0	0	0	0	0.878342	0.0274461	0.0942122	1
	2010	AIDS_LTFU	0	0	0	0	0	0	0	0	0	0	0	0	0	0	0	0	0	0	0	0	0.1818	0	0.1919	0.215785	0.410515	1
	2010	AIDS_DEAD	0	0	0	0	0	0	0	0	0	0	0	0	0	0	0	0	0	0	0	0	0	0	0	0	0	0
	TRANSITION PROBABILITY MATRIX																													PROPORTION OF 2011 POPULATION IN EACH STATE
	2011		Asympt_Early_NoCare	Asympt_Early_InCare	Asympt_Early_ART1	Asympt_Early_ART2	Asympt_Early_LTFU	Asympt_Early_Dead	Asympt_Late_NoCare	Asympt_Late_InCare	Asympt_Late_ART1	Asympt_Late_ART2	Asympt_Late_LTFU	Asympt_Late_Dead	Int_NoCare	Int_InCare	Int_ART1	Int_ART2	Int_LTFU	Int_Dead	AIDS_NoCare	AIDS_InCare	AIDS_ART1ear	AIDS_ART1late	AIDS_ART2	AIDS_LTFU	AIDS_DEAD	Total		Period	Year	Asympt_Early_NoCare	Asympt_Early_InCare	Asympt_Early_ART1	Asympt_Early_ART2	Asympt_Early_LTFU	Asympt_Early_Dead	Asympt_Late_NoCare	Asympt_Late_InCare	Asympt_Late_ART1	Asympt_Late_ART2	Asympt_Late_LTFU	Asympt_Late_Dead	Int_NoCare	Int_InCare	Int_ART1	Int_ART2	Int_LTFU	Int_Dead
	2011	Asympt_Early_NoCare	0.63376	0.0740274	0	0	0	0.018185	0.2	0.0740274	0	0	0	0	0	0	0	0	0	0	0	0	0	0	0	0	0	1		0	2004	0	0	0	0	0	0	0	0	0	0	0	0	0	0	0	0	0	0
	2011	Asympt_Early_InCare	0	0.327042	0.1111	0	0.306795	0.0170631	0	0.2	0.038	0	0	0	0	0	0	0	0	0	0	0	0	0	0	0	0	1		1	2005	0	0	0	0	0	0	0	0	0	0	0	0	0	0	0	0	0	0
	2011	Asympt_Early_ART1	0	0	0.3469	0.2121	0.34	0.101	0	0	0	0	0	0	0	0	0	0	0	0	0	0	0	0	0	0	0	1		2	2006	0	0	0	0	0	0	0	0	0	0	0	0	0	0	0	0	0	0
	2011	Asympt_Early_ART2	0	0	0	0.6364	0.2424	0.1212	0	0	0	0	0	0	0	0	0	0	0	0	0	0	0	0	0	0	0	1		3	2007	0	0	0	0	0	0	0	0	0	0	0	0	0	0	0	0	0	0
	2011	Asympt_Early_LTFU	0	0	0.1112	0.2221	0.327315	0.018185	0	0	0.1212	0	0.2	0	0	0	0	0	0	0	0	0	0	0	0	0	0	1		4	2008	0	0	0	0	0	0	0	0	0	0	0	0	0	0	0	0	0	0
	2011	Asympt_Early_Dead	0	0	0	0	0	0	0	0	0	0	0	0	0	0	0	0	0	0	0	0	0	0	0	0	0	0		5	2009	0	0	0	0	0	0	0	0	0	0	0	0	0	0	0	0	0	0
	2011	Asympt_Late_NoCare	0	0	0	0	0	0	0.63376	0.0740274	0	0	0	0.018185	0.2	0.0740274	0	0	0	0	0	0	0	0	0	0	0	1		6	2010	0	0	0	0	0	0	0	0	0	0	0	0	0	0	0	0	0	0
	2011	Asympt_Late_InCare	0	0	0	0	0	0	0	0.327042	0.1111	0	0.306795	0.0170631	0	0.2	0.038	0	0	0	0	0	0	0	0	0	0	1		7	2011	1	0	0	0	0	0	0	0	0	0	0	0	0	0	0	0	0	0
	2011	Asympt_Late_ART1	0	0	0	0	0	0	0	0	0.3469	0.2121	0.34	0.101	0	0	0	0	0	0	0	0	0	0	0	0	0	1		8	2012	0.63376	0.0740274	0	0	0	0.018185	0.2	0.0740274	0	0	0	0	0	0	0	0	0	0
	2011	Asympt_Late_ART2	0	0	0	0	0	0	0	0	0	0.6364	0.2424	0.1212	0	0	0	0	0	0	0	0	0	0	0	0	0	1		9	2013	0.401652	0.070304	0.00904615	0	0.0227113	0.0127881	0.253504	0.099915	0.0118592	0	0.0227113	0.00490015	0.04	0.029611	0.00281304	0	0	0
	2011	Asympt_Late_LTFU	0	0	0	0	0	0	0	0	0.1112	0.2221	0.327315	0.018185	0	0	0.1212	0	0.2	0	0	0	0	0	0	0	0	1		10	2014	0.254551	0.0519452	0.0174781	0.00696968	0.0277051	0.010744	0.240991	0.0941276	0.0279437	0.00756632	0.0417865	0.0091234	0.069689	0.0508072	0.0133165	2.43673e-05	0.00998658	0.00190463
	2011	Asympt_Late_Dead	0	0	0	0	0	0	0	0	0	0	0	0	0	0	0	0	0	0	0	0	0	0	0	0	0	0		11	2015	0.161324	0.0352554	0.0199225	0.012826	0.0262934	0.011732	0.203641	0.0768116	0.0382596	0.0184306	0.0495218	0.0147621	0.0812799	0.0574591	0.030146	0.00185394	0.0218002	0.00361902
	2011	Int_NoCare	0	0	0	0	0	0	0	0	0	0	0	0	0.474705	0.0987032	0	0	0	0.0278885	0.3	0.0987032	0	0	0	0	0	1		12	2016	0.102241	0.0230811	0.0186064	0.0155153	0.0228153	0.0120536	0.161324	0.0583365	0.0414207	0.0269486	0.0500391	0.0194135	0.0793121	0.0541969	0.0496237	0.00582212	0.0295365	0.00454017
	2011	Int_InCare	0	0	0	0	0	0	0	0	0	0	0	0	0	0.273881	0.128456	0	0.182495	0.0261679	0	0.3	0.089	0	0	0	0	1		13	2017	0.0647962	0.0148609	0.015787	0.0156037	0.018858	0.0112843	0.122689	0.0425582	0.0396999	0.0313483	0.0465295	0.0216436	0.0699147	0.0462815	0.0687509	0.0112102	0.0324643	0.00473425
	2011	Int_ART1	0	0	0	0	0	0	0	0	0	0	0	0	0	0	0.971895	0.00866226	0.0143855	0.00505717	0	0	0	0	0	0	0	1		14	2018	0.0410652	0.00949187	0.0127066	0.0141631	0.0150892	0.00984932	0.0907146	0.0302971	0.0354296	0.0320696	0.0410523	0.021638	0.0577267	0.0371704	0.0857366	0.0171619	0.031837	0.00447067
	2011	Int_ART2	0	0	0	0	0	0	0	0	0	0	0	0	0	0	0	0.980557	0.0143855	0.00505717	0	0	0	0	0	0	0	1		15	2019	0.0260255	0.00603883	0.00990564	0.0120603	0.0117903	0.00818432	0.0657044	0.0212258	0.0302029	0.0302518	0.0349089	0.0201109	0.0455461	0.0286529	0.0997881	0.0230373	0.0291589	0.00399085
	2011	Int_LTFU	0	0	0	0	0	0	0	0	0	0	0	0	0	0	0.1414	0.1515	0.438828	0.0278885	0	0	0	0	0	0.240383	0	1		16	2020	0.0164939	0.00383452	0.00756188	0.00984033	0.00904708	0.00656774	0.0468459	0.0147044	0.0249467	0.0270056	0.0288797	0.0177647	0.0347618	0.0214521	0.110766	0.0284604	0.0255954	0.00345435
	2011	Int_Dead	0	0	0	0	0	0	0	0	0	0	0	0	0	0	0	0	0	0	0	0	0	0	0	0	0	0		17	2021	0.0104532	0.00243249	0.00568825	0.0077912	0.00684451	0.0051384	0.0329878	0.0101015	0.0201353	0.0231725	0.0233876	0.0151227	0.0258708	0.0157152	0.118896	0.0332613	0.0218916	0.00294873
	2011	AIDS_NoCare	0	0	0	0	0	0	0	0	0	0	0	0	0	0	0	0	0	0	0.0690575	0.46884	0.0515874	0	0	0	0.410515	1		18	2022	0.00662481	0.00154235	0.00423231	0.0060345	0.00512017	0.00394452	0.022997	0.00689382	0.015968	0.0193042	0.0186205	0.0125202	0.0188786	0.0113199	0.124565	0.0374033	0.0184566	0.00251274
	2011	AIDS_InCare	0	0	0	0	0	0	0	0	0	0	0	0	0	0	0	0	0	0	0	0.1231	0.432907	0	0	0.0588055	0.385187	1		19	2023	0.00419854	0.000977709	0.00312246	0.00459684	0.00379559	0.00298423	0.0158996	0.00467934	0.0124879	0.0157188	0.0146211	0.0101441	0.0135611	0.00804486	0.128208	0.0409241	0.0154736	0.00215654
	2011	AIDS_ART1ear	0	0	0	0	0	0	0	0	0	0	0	0	0	0	0	0	0	0	0	0	0	0.82049	0	0.0317053	0.147805	1
	2011	AIDS_ART1late	0	0	0	0	0	0	0	0	0	0	0	0	0	0	0	0	0	0	0	0	0	0.932853	0.0305939	0.0107977	0.0257552	1
	2011	AIDS_ART2	0	0	0	0	0	0	0	0	0	0	0	0	0	0	0	0	0	0	0	0	0	0	0.878342	0.0274461	0.0942122	1
	2011	AIDS_LTFU	0	0	0	0	0	0	0	0	0	0	0	0	0	0	0	0	0	0	0	0	0.1818	0	0.1919	0.215785	0.410515	1
	2011	AIDS_DEAD	0	0	0	0	0	0	0	0	0	0	0	0	0	0	0	0	0	0	0	0	0	0	0	0	0	0
	TRANSITION PROBABILITY MATRIX																													PROPORTION OF 2012 POPULATION IN EACH STATE
	2012		Asympt_Early_NoCare	Asympt_Early_InCare	Asympt_Early_ART1	Asympt_Early_ART2	Asympt_Early_LTFU	Asympt_Early_Dead	Asympt_Late_NoCare	Asympt_Late_InCare	Asympt_Late_ART1	Asympt_Late_ART2	Asympt_Late_LTFU	Asympt_Late_Dead	Int_NoCare	Int_InCare	Int_ART1	Int_ART2	Int_LTFU	Int_Dead	AIDS_NoCare	AIDS_InCare	AIDS_ART1ear	AIDS_ART1late	AIDS_ART2	AIDS_LTFU	AIDS_DEAD	Total		Period	Year	Asympt_Early_NoCare	Asympt_Early_InCare	Asympt_Early_ART1	Asympt_Early_ART2	Asympt_Early_LTFU	Asympt_Early_Dead	Asympt_Late_NoCare	Asympt_Late_InCare	Asympt_Late_ART1	Asympt_Late_ART2	Asympt_Late_LTFU	Asympt_Late_Dead	Int_NoCare	Int_InCare	Int_ART1	Int_ART2	Int_LTFU	Int_Dead
	2012	Asympt_Early_NoCare	0.63376	0.0740274	0	0	0	0.018185	0.2	0.0740274	0	0	0	0	0	0	0	0	0	0	0	0	0	0	0	0	0	1		0	2004	0	0	0	0	0	0	0	0	0	0	0	0	0	0	0	0	0	0
	2012	Asympt_Early_InCare	0	0.327042	0.1111	0	0.306795	0.0170631	0	0.2	0.038	0	0	0	0	0	0	0	0	0	0	0	0	0	0	0	0	1		1	2005	0	0	0	0	0	0	0	0	0	0	0	0	0	0	0	0	0	0
	2012	Asympt_Early_ART1	0	0	0.3469	0.2121	0.34	0.101	0	0	0	0	0	0	0	0	0	0	0	0	0	0	0	0	0	0	0	1		2	2006	0	0	0	0	0	0	0	0	0	0	0	0	0	0	0	0	0	0
	2012	Asympt_Early_ART2	0	0	0	0.6364	0.2424	0.1212	0	0	0	0	0	0	0	0	0	0	0	0	0	0	0	0	0	0	0	1		3	2007	0	0	0	0	0	0	0	0	0	0	0	0	0	0	0	0	0	0
	2012	Asympt_Early_LTFU	0	0	0.1112	0.2221	0.327315	0.018185	0	0	0.1212	0	0.2	0	0	0	0	0	0	0	0	0	0	0	0	0	0	1		4	2008	0	0	0	0	0	0	0	0	0	0	0	0	0	0	0	0	0	0
	2012	Asympt_Early_Dead	0	0	0	0	0	0	0	0	0	0	0	0	0	0	0	0	0	0	0	0	0	0	0	0	0	0		5	2009	0	0	0	0	0	0	0	0	0	0	0	0	0	0	0	0	0	0
	2012	Asympt_Late_NoCare	0	0	0	0	0	0	0.63376	0.0740274	0	0	0	0.018185	0.2	0.0740274	0	0	0	0	0	0	0	0	0	0	0	1		6	2010	0	0	0	0	0	0	0	0	0	0	0	0	0	0	0	0	0	0
	2012	Asympt_Late_InCare	0	0	0	0	0	0	0	0.327042	0.1111	0	0.306795	0.0170631	0	0.2	0.038	0	0	0	0	0	0	0	0	0	0	1		7	2011	0	0	0	0	0	0	0	0	0	0	0	0	0	0	0	0	0	0
	2012	Asympt_Late_ART1	0	0	0	0	0	0	0	0	0.3469	0.2121	0.34	0.101	0	0	0	0	0	0	0	0	0	0	0	0	0	1		8	2012	1	0	0	0	0	0	0	0	0	0	0	0	0	0	0	0	0	0
	2012	Asympt_Late_ART2	0	0	0	0	0	0	0	0	0	0.6364	0.2424	0.1212	0	0	0	0	0	0	0	0	0	0	0	0	0	1		9	2013	0.63376	0.0740274	0	0	0	0.018185	0.2	0.0740274	0	0	0	0	0	0	0	0	0	0
	2012	Asympt_Late_LTFU	0	0	0	0	0	0	0	0	0.1112	0.2221	0.327315	0.018185	0	0	0.1212	0	0.2	0	0	0	0	0	0	0	0	1		10	2014	0.401652	0.070304	0.00904615	0	0.0227113	0.0127881	0.253504	0.099915	0.0118592	0	0.0227113	0.00490015	0.04	0.029611	0.00281304	0	0	0
	2012	Asympt_Late_Dead	0	0	0	0	0	0	0	0	0	0	0	0	0	0	0	0	0	0	0	0	0	0	0	0	0	0		11	2015	0.254551	0.0519452	0.0174781	0.00696968	0.0277051	0.010744	0.240991	0.0941276	0.0279437	0.00756632	0.0417865	0.0091234	0.069689	0.0508072	0.0133165	2.43673e-05	0.00998658	0.00190463
	2012	Int_NoCare	0	0	0	0	0	0	0	0	0	0	0	0	0.474705	0.0987032	0	0	0	0.0278885	0.3	0.0987032	0	0	0	0	0	1		12	2016	0.161324	0.0352554	0.0199225	0.012826	0.0262934	0.011732	0.203641	0.0768116	0.0382596	0.0184306	0.0495218	0.0147621	0.0812799	0.0574591	0.030146	0.00185394	0.0218002	0.00361902
	2012	Int_InCare	0	0	0	0	0	0	0	0	0	0	0	0	0	0.273881	0.128456	0	0.182495	0.0261679	0	0.3	0.089	0	0	0	0	1		13	2017	0.102241	0.0230811	0.0186064	0.0155153	0.0228153	0.0120536	0.161324	0.0583365	0.0414207	0.0269486	0.0500391	0.0194135	0.0793121	0.0541969	0.0496237	0.00582212	0.0295365	0.00454017
	2012	Int_ART1	0	0	0	0	0	0	0	0	0	0	0	0	0	0	0.971895	0.00866226	0.0143855	0.00505717	0	0	0	0	0	0	0	1		14	2018	0.0647962	0.0148609	0.015787	0.0156037	0.018858	0.0112843	0.122689	0.0425582	0.0396999	0.0313483	0.0465295	0.0216436	0.0699147	0.0462815	0.0687509	0.0112102	0.0324643	0.00473425
	2012	Int_ART2	0	0	0	0	0	0	0	0	0	0	0	0	0	0	0	0.980557	0.0143855	0.00505717	0	0	0	0	0	0	0	1		15	2019	0.0410652	0.00949187	0.0127066	0.0141631	0.0150892	0.00984932	0.0907146	0.0302971	0.0354296	0.0320696	0.0410523	0.021638	0.0577267	0.0371704	0.0857366	0.0171619	0.031837	0.00447067
	2012	Int_LTFU	0	0	0	0	0	0	0	0	0	0	0	0	0	0	0.1414	0.1515	0.438828	0.0278885	0	0	0	0	0	0.240383	0	1		16	2020	0.0260255	0.00603883	0.00990564	0.0120603	0.0117903	0.00818432	0.0657044	0.0212258	0.0302029	0.0302518	0.0349089	0.0201109	0.0455461	0.0286529	0.0997881	0.0230373	0.0291589	0.00399085
	2012	Int_Dead	0	0	0	0	0	0	0	0	0	0	0	0	0	0	0	0	0	0	0	0	0	0	0	0	0	0		17	2021	0.0164939	0.00383452	0.00756188	0.00984033	0.00904708	0.00656774	0.0468459	0.0147044	0.0249467	0.0270056	0.0288797	0.0177647	0.0347618	0.0214521	0.110766	0.0284604	0.0255954	0.00345435
	2012	AIDS_NoCare	0	0	0	0	0	0	0	0	0	0	0	0	0	0	0	0	0	0	0.0690575	0.46884	0.0515874	0	0	0	0.410515	1		18	2022	0.0104532	0.00243249	0.00568825	0.0077912	0.00684451	0.0051384	0.0329878	0.0101015	0.0201353	0.0231725	0.0233876	0.0151227	0.0258708	0.0157152	0.118896	0.0332613	0.0218916	0.00294873
	2012	AIDS_InCare	0	0	0	0	0	0	0	0	0	0	0	0	0	0	0	0	0	0	0	0.1231	0.432907	0	0	0.0588055	0.385187	1		19	2023	0.00662481	0.00154235	0.00423231	0.0060345	0.00512017	0.00394452	0.022997	0.00689382	0.015968	0.0193042	0.0186205	0.0125202	0.0188786	0.0113199	0.124565	0.0374033	0.0184566	0.00251274
	2012	AIDS_ART1ear	0	0	0	0	0	0	0	0	0	0	0	0	0	0	0	0	0	0	0	0	0	0.82049	0	0.0317053	0.147805	1
	2012	AIDS_ART1late	0	0	0	0	0	0	0	0	0	0	0	0	0	0	0	0	0	0	0	0	0	0.932853	0.0305939	0.0107977	0.0257552	1
	2012	AIDS_ART2	0	0	0	0	0	0	0	0	0	0	0	0	0	0	0	0	0	0	0	0	0	0	0.878342	0.0274461	0.0942122	1
	2012	AIDS_LTFU	0	0	0	0	0	0	0	0	0	0	0	0	0	0	0	0	0	0	0	0	0.1818	0	0.1919	0.215785	0.410515	1
	2012	AIDS_DEAD	0	0	0	0	0	0	0	0	0	0	0	0	0	0	0	0	0	0	0	0	0	0	0	0	0	0
	TRANSITION PROBABILITY MATRIX																													PROPORTION OF 2013 POPULATION IN EACH STATE
	2013		Asympt_Early_NoCare	Asympt_Early_InCare	Asympt_Early_ART1	Asympt_Early_ART2	Asympt_Early_LTFU	Asympt_Early_Dead	Asympt_Late_NoCare	Asympt_Late_InCare	Asympt_Late_ART1	Asympt_Late_ART2	Asympt_Late_LTFU	Asympt_Late_Dead	Int_NoCare	Int_InCare	Int_ART1	Int_ART2	Int_LTFU	Int_Dead	AIDS_NoCare	AIDS_InCare	AIDS_ART1ear	AIDS_ART1late	AIDS_ART2	AIDS_LTFU	AIDS_DEAD	Total		Period	Year	Asympt_Early_NoCare	Asympt_Early_InCare	Asympt_Early_ART1	Asympt_Early_ART2	Asympt_Early_LTFU	Asympt_Early_Dead	Asympt_Late_NoCare	Asympt_Late_InCare	Asympt_Late_ART1	Asympt_Late_ART2	Asympt_Late_LTFU	Asympt_Late_Dead	Int_NoCare	Int_InCare	Int_ART1	Int_ART2	Int_LTFU	Int_Dead
	2013	Asympt_Early_NoCare	0.63376	0.0740274	0	0	0	0.018185	0.2	0.0740274	0	0	0	0	0	0	0	0	0	0	0	0	0	0	0	0	0	1		0	2004	0	0	0	0	0	0	0	0	0	0	0	0	0	0	0	0	0	0
	2013	Asympt_Early_InCare	0	0.315942	0.1222	0	0.306795	0.0170631	0	0.2	0.038	0	0	0	0	0	0	0	0	0	0	0	0	0	0	0	0	1		1	2005	0	0	0	0	0	0	0	0	0	0	0	0	0	0	0	0	0	0
	2013	Asympt_Early_ART1	0	0	0.4243	0.2121	0.1616	0.202	0	0	0	0	0	0	0	0	0	0	0	0	0	0	0	0	0	0	0	1		2	2006	0	0	0	0	0	0	0	0	0	0	0	0	0	0	0	0	0	0
	2013	Asympt_Early_ART2	0	0	0	0.4243	0.2626	0.3131	0	0	0	0	0	0	0	0	0	0	0	0	0	0	0	0	0	0	0	1		3	2007	0	0	0	0	0	0	0	0	0	0	0	0	0	0	0	0	0	0
	2013	Asympt_Early_LTFU	0	0	0.2223	0.2224	0.205815	0.018185	0	0	0.1313	0	0.2	0	0	0	0	0	0	0	0	0	0	0	0	0	0	1		4	2008	0	0	0	0	0	0	0	0	0	0	0	0	0	0	0	0	0	0
	2013	Asympt_Early_Dead	0	0	0	0	0	0	0	0	0	0	0	0	0	0	0	0	0	0	0	0	0	0	0	0	0	0		5	2009	0	0	0	0	0	0	0	0	0	0	0	0	0	0	0	0	0	0
	2013	Asympt_Late_NoCare	0	0	0	0	0	0	0.63376	0.0740274	0	0	0	0.018185	0.2	0.0740274	0	0	0	0	0	0	0	0	0	0	0	1		6	2010	0	0	0	0	0	0	0	0	0	0	0	0	0	0	0	0	0	0
	2013	Asympt_Late_InCare	0	0	0	0	0	0	0	0.315942	0.1222	0	0.306795	0.0170631	0	0.2	0.038	0	0	0	0	0	0	0	0	0	0	1		7	2011	0	0	0	0	0	0	0	0	0	0	0	0	0	0	0	0	0	0
	2013	Asympt_Late_ART1	0	0	0	0	0	0	0	0	0.4243	0.2121	0.1616	0.202	0	0	0	0	0	0	0	0	0	0	0	0	0	1		8	2012	0	0	0	0	0	0	0	0	0	0	0	0	0	0	0	0	0	0
	2013	Asympt_Late_ART2	0	0	0	0	0	0	0	0	0	0.4243	0.2626	0.3131	0	0	0	0	0	0	0	0	0	0	0	0	0	1		9	2013	1	0	0	0	0	0	0	0	0	0	0	0	0	0	0	0	0	0
	2013	Asympt_Late_LTFU	0	0	0	0	0	0	0	0	0.2223	0.2224	0.205815	0.018185	0	0	0.1313	0	0.2	0	0	0	0	0	0	0	0	1		10	2014	0.63376	0.0740274	0	0	0	0.018185	0.2	0.0740274	0	0	0	0	0	0	0	0	0	0
	2013	Asympt_Late_Dead	0	0	0	0	0	0	0	0	0	0	0	0	0	0	0	0	0	0	0	0	0	0	0	0	0	0		11	2015	0.401652	0.070304	0.00904615	0	0.0227113	0.0127881	0.253504	0.099915	0.0118592	0	0.0227113	0.00490015	0.04	0.029611	0.00281304	0	0	0
	2013	Int_NoCare	0	0	0	0	0	0	0	0	0	0	0	0	0.474705	0.0987032	0	0	0	0.0278885	0.3	0.0987032	0	0	0	0	0	1		12	2016	0.254551	0.0519452	0.0174781	0.00696968	0.0277051	0.010744	0.240991	0.0941276	0.0279437	0.00756632	0.0417865	0.0091234	0.069689	0.0508072	0.0133165	2.43673e-05	0.00998658	0.00190463
	2013	Int_InCare	0	0	0	0	0	0	0	0	0	0	0	0	0	0.273881	0.128456	0	0.182495	0.0261679	0	0.3	0.089	0	0	0	0	1		13	2017	0.161324	0.0352554	0.0199225	0.012826	0.0262934	0.011732	0.203641	0.0768116	0.0382596	0.0184306	0.0495218	0.0147621	0.0812799	0.0574591	0.030146	0.00185394	0.0218002	0.00361902
	2013	Int_ART1	0	0	0	0	0	0	0	0	0	0	0	0	0	0	0.971895	0.00866226	0.0143855	0.00505717	0	0	0	0	0	0	0	1		14	2018	0.102241	0.0230811	0.0186064	0.0155153	0.0228153	0.0120536	0.161324	0.0583365	0.0414207	0.0269486	0.0500391	0.0194135	0.0793121	0.0541969	0.0496237	0.00582212	0.0295365	0.00454017
	2013	Int_ART2	0	0	0	0	0	0	0	0	0	0	0	0	0	0	0	0.980557	0.0143855	0.00505717	0	0	0	0	0	0	0	1		15	2019	0.0647962	0.0148609	0.015787	0.0156037	0.018858	0.0112843	0.122689	0.0425582	0.0396999	0.0313483	0.0465295	0.0216436	0.0699147	0.0462815	0.0687509	0.0112102	0.0324643	0.00473425
	2013	Int_LTFU	0	0	0	0	0	0	0	0	0	0	0	0	0	0	0.1616	0.1717	0.398428	0.0278885	0	0	0	0	0	0.240383	0	1		16	2020	0.0410652	0.00949187	0.0127066	0.0141631	0.0150892	0.00984932	0.0907146	0.0302971	0.0354296	0.0320696	0.0410523	0.021638	0.0577267	0.0371704	0.0857366	0.0171619	0.031837	0.00447067
	2013	Int_Dead	0	0	0	0	0	0	0	0	0	0	0	0	0	0	0	0	0	0	0	0	0	0	0	0	0	0		17	2021	0.0260255	0.00603883	0.00990564	0.0120603	0.0117903	0.00818432	0.0657044	0.0212258	0.0302029	0.0302518	0.0349089	0.0201109	0.0455461	0.0286529	0.0997881	0.0230373	0.0291589	0.00399085
	2013	AIDS_NoCare	0	0	0	0	0	0	0	0	0	0	0	0	0	0	0	0	0	0	0.0690575	0.46884	0.0515874	0	0	0	0.410515	1		18	2022	0.0164939	0.00383452	0.00756188	0.00984033	0.00904708	0.00656774	0.0468459	0.0147044	0.0249467	0.0270056	0.0288797	0.0177647	0.0347618	0.0214521	0.110766	0.0284604	0.0255954	0.00345435
	2013	AIDS_InCare	0	0	0	0	0	0	0	0	0	0	0	0	0	0	0	0	0	0	0	0.1231	0.432907	0	0	0.0588055	0.385187	1		19	2023	0.0104532	0.00243249	0.00568825	0.0077912	0.00684451	0.0051384	0.0329878	0.0101015	0.0201353	0.0231725	0.0233876	0.0151227	0.0258708	0.0157152	0.118896	0.0332613	0.0218916	0.00294873
	2013	AIDS_ART1ear	0	0	0	0	0	0	0	0	0	0	0	0	0	0	0	0	0	0	0	0	0	0.82049	0	0.0317053	0.147805	1
	2013	AIDS_ART1late	0	0	0	0	0	0	0	0	0	0	0	0	0	0	0	0	0	0	0	0	0	0.932853	0.0305939	0.0107977	0.0257552	1
	2013	AIDS_ART2	0	0	0	0	0	0	0	0	0	0	0	0	0	0	0	0	0	0	0	0	0	0	0.878342	0.0274461	0.0942122	1
	2013	AIDS_LTFU	0	0	0	0	0	0	0	0	0	0	0	0	0	0	0	0	0	0	0	0	0.2121	0	0.2323	0.145085	0.410515	1
	2013	AIDS_DEAD	0	0	0	0	0	0	0	0	0	0	0	0	0	0	0	0	0	0	0	0	0	0	0	0	0	0
																														PROPORTION OF 2014 POPULATION IN EACH STATE
																														Period	Year	Asympt_Early_NoCare	Asympt_Early_InCare	Asympt_Early_ART1	Asympt_Early_ART2	Asympt_Early_LTFU	Asympt_Early_Dead	Asympt_Late_NoCare	Asympt_Late_InCare	Asympt_Late_ART1	Asympt_Late_ART2	Asympt_Late_LTFU	Asympt_Late_Dead	Int_NoCare	Int_InCare	Int_ART1	Int_ART2	Int_LTFU	Int_Dead
																														0	2004	0	0	0	0	0	0	0	0	0	0	0	0	0	0	0	0	0	0
																														1	2005	0	0	0	0	0	0	0	0	0	0	0	0	0	0	0	0	0	0
																														2	2006	0	0	0	0	0	0	0	0	0	0	0	0	0	0	0	0	0	0
																														3	2007	0	0	0	0	0	0	0	0	0	0	0	0	0	0	0	0	0	0
																														4	2008	0	0	0	0	0	0	0	0	0	0	0	0	0	0	0	0	0	0
																														5	2009	0	0	0	0	0	0	0	0	0	0	0	0	0	0	0	0	0	0
																														6	2010	0	0	0	0	0	0	0	0	0	0	0	0	0	0	0	0	0	0
																														7	2011	0	0	0	0	0	0	0	0	0	0	0	0	0	0	0	0	0	0
																														8	2012	0	0	0	0	0	0	0	0	0	0	0	0	0	0	0	0	0	0
																														9	2013	0	0	0	0	0	0	0	0	0	0	0	0	0	0	0	0	0	0
																														10	2014	1	0	0	0	0	0	0	0	0	0	0	0	0	0	0	0	0	0
																														11	2015	0.63376	0.0740274	0	0	0	0.018185	0.2	0.0740274	0	0	0	0	0	0	0	0	0	0
																														12	2016	0.401652	0.070304	0.00904615	0	0.0227113	0.0127881	0.253504	0.099915	0.0118592	0	0.0227113	0.00490015	0.04	0.029611	0.00281304	0	0	0
																														13	2017	0.254551	0.0519452	0.0174781	0.00696968	0.0277051	0.010744	0.240991	0.0941276	0.0279437	0.00756632	0.0417865	0.0091234	0.069689	0.0508072	0.0133165	2.43673e-05	0.00998658	0.00190463
																														14	2018	0.161324	0.0352554	0.0199225	0.012826	0.0262934	0.011732	0.203641	0.0768116	0.0382596	0.0184306	0.0495218	0.0147621	0.0812799	0.0574591	0.030146	0.00185394	0.0218002	0.00361902
																														15	2019	0.102241	0.0230811	0.0186064	0.0155153	0.0228153	0.0120536	0.161324	0.0583365	0.0414207	0.0269486	0.0500391	0.0194135	0.0793121	0.0541969	0.0496237	0.00582212	0.0295365	0.00454017
																														16	2020	0.0647962	0.0148609	0.015787	0.0156037	0.018858	0.0112843	0.122689	0.0425582	0.0396999	0.0313483	0.0465295	0.0216436	0.0699147	0.0462815	0.0687509	0.0112102	0.0324643	0.00473425
																														17	2021	0.0410652	0.00949187	0.0127066	0.0141631	0.0150892	0.00984932	0.0907146	0.0302971	0.0354296	0.0320696	0.0410523	0.021638	0.0577267	0.0371704	0.0857366	0.0171619	0.031837	0.00447067
																														18	2022	0.0260255	0.00603883	0.00990564	0.0120603	0.0117903	0.00818432	0.0657044	0.0212258	0.0302029	0.0302518	0.0349089	0.0201109	0.0455461	0.0286529	0.0997881	0.0230373	0.0291589	0.00399085
																														19	2023	0.0164939	0.00383452	0.00756188	0.00984033	0.00904708	0.00656774	0.0468459	0.0147044	0.0249467	0.0270056	0.0288797	0.0177647	0.0347618	0.0214521	0.110766	0.0284604	0.0255954	0.00345435
																														PROPORTION OF 2015 POPULATION IN EACH STATE
																														Period	Year	Asympt_Early_NoCare	Asympt_Early_InCare	Asympt_Early_ART1	Asympt_Early_ART2	Asympt_Early_LTFU	Asympt_Early_Dead	Asympt_Late_NoCare	Asympt_Late_InCare	Asympt_Late_ART1	Asympt_Late_ART2	Asympt_Late_LTFU	Asympt_Late_Dead	Int_NoCare	Int_InCare	Int_ART1	Int_ART2	Int_LTFU	Int_Dead
																														0	2004	0	0	0	0	0	0	0	0	0	0	0	0	0	0	0	0	0	0
																														1	2005	0	0	0	0	0	0	0	0	0	0	0	0	0	0	0	0	0	0
																														2	2006	0	0	0	0	0	0	0	0	0	0	0	0	0	0	0	0	0	0
																														3	2007	0	0	0	0	0	0	0	0	0	0	0	0	0	0	0	0	0	0
																														4	2008	0	0	0	0	0	0	0	0	0	0	0	0	0	0	0	0	0	0
																														5	2009	0	0	0	0	0	0	0	0	0	0	0	0	0	0	0	0	0	0
																														6	2010	0	0	0	0	0	0	0	0	0	0	0	0	0	0	0	0	0	0
																														7	2011	0	0	0	0	0	0	0	0	0	0	0	0	0	0	0	0	0	0
																														8	2012	0	0	0	0	0	0	0	0	0	0	0	0	0	0	0	0	0	0
																														9	2013	0	0	0	0	0	0	0	0	0	0	0	0	0	0	0	0	0	0
																														10	2014	0	0	0	0	0	0	0	0	0	0	0	0	0	0	0	0	0	0
																														11	2015	1	0	0	0	0	0	0	0	0	0	0	0	0	0	0	0	0	0
																														12	2016	0.63376	0.0740274	0	0	0	0.018185	0.2	0.0740274	0	0	0	0	0	0	0	0	0	0
																														13	2017	0.401652	0.070304	0.00904615	0	0.0227113	0.0127881	0.253504	0.099915	0.0118592	0	0.0227113	0.00490015	0.04	0.029611	0.00281304	0	0	0
																														14	2018	0.254551	0.0519452	0.0174781	0.00696968	0.0277051	0.010744	0.240991	0.0941276	0.0279437	0.00756632	0.0417865	0.0091234	0.069689	0.0508072	0.0133165	2.43673e-05	0.00998658	0.00190463
																														15	2019	0.161324	0.0352554	0.0199225	0.012826	0.0262934	0.011732	0.203641	0.0768116	0.0382596	0.0184306	0.0495218	0.0147621	0.0812799	0.0574591	0.030146	0.00185394	0.0218002	0.00361902
																														16	2020	0.102241	0.0230811	0.0186064	0.0155153	0.0228153	0.0120536	0.161324	0.0583365	0.0414207	0.0269486	0.0500391	0.0194135	0.0793121	0.0541969	0.0496237	0.00582212	0.0295365	0.00454017
																														17	2021	0.0647962	0.0148609	0.015787	0.0156037	0.018858	0.0112843	0.122689	0.0425582	0.0396999	0.0313483	0.0465295	0.0216436	0.0699147	0.0462815	0.0687509	0.0112102	0.0324643	0.00473425
																														18	2022	0.0410652	0.00949187	0.0127066	0.0141631	0.0150892	0.00984932	0.0907146	0.0302971	0.0354296	0.0320696	0.0410523	0.021638	0.0577267	0.0371704	0.0857366	0.0171619	0.031837	0.00447067
																														19	2023	0.0260255	0.00603883	0.00990564	0.0120603	0.0117903	0.00818432	0.0657044	0.0212258	0.0302029	0.0302518	0.0349089	0.0201109	0.0455461	0.0286529	0.0997881	0.0230373	0.0291589	0.00399085
																														PROPORTION OF 2016 POPULATION IN EACH STATE
																														Period	Year	Asympt_Early_NoCare	Asympt_Early_InCare	Asympt_Early_ART1	Asympt_Early_ART2	Asympt_Early_LTFU	Asympt_Early_Dead	Asympt_Late_NoCare	Asympt_Late_InCare	Asympt_Late_ART1	Asympt_Late_ART2	Asympt_Late_LTFU	Asympt_Late_Dead	Int_NoCare	Int_InCare	Int_ART1	Int_ART2	Int_LTFU	Int_Dead
																														0	2004	0	0	0	0	0	0	0	0	0	0	0	0	0	0	0	0	0	0
																														1	2005	0	0	0	0	0	0	0	0	0	0	0	0	0	0	0	0	0	0
																														2	2006	0	0	0	0	0	0	0	0	0	0	0	0	0	0	0	0	0	0
																														3	2007	0	0	0	0	0	0	0	0	0	0	0	0	0	0	0	0	0	0
																														4	2008	0	0	0	0	0	0	0	0	0	0	0	0	0	0	0	0	0	0
																														5	2009	0	0	0	0	0	0	0	0	0	0	0	0	0	0	0	0	0	0
																														6	2010	0	0	0	0	0	0	0	0	0	0	0	0	0	0	0	0	0	0
																														7	2011	0	0	0	0	0	0	0	0	0	0	0	0	0	0	0	0	0	0
																														8	2012	0	0	0	0	0	0	0	0	0	0	0	0	0	0	0	0	0	0
																														9	2013	0	0	0	0	0	0	0	0	0	0	0	0	0	0	0	0	0	0
																														10	2014	0	0	0	0	0	0	0	0	0	0	0	0	0	0	0	0	0	0
																														11	2015	0	0	0	0	0	0	0	0	0	0	0	0	0	0	0	0	0	0
																														12	2016	1	0	0	0	0	0	0	0	0	0	0	0	0	0	0	0	0	0
																														13	2017	0.63376	0.0740274	0	0	0	0.018185	0.2	0.0740274	0	0	0	0	0	0	0	0	0	0
																														14	2018	0.401652	0.070304	0.00904615	0	0.0227113	0.0127881	0.253504	0.099915	0.0118592	0	0.0227113	0.00490015	0.04	0.029611	0.00281304	0	0	0
																														15	2019	0.254551	0.0519452	0.0174781	0.00696968	0.0277051	0.010744	0.240991	0.0941276	0.0279437	0.00756632	0.0417865	0.0091234	0.069689	0.0508072	0.0133165	2.43673e-05	0.00998658	0.00190463
																														16	2020	0.161324	0.0352554	0.0199225	0.012826	0.0262934	0.011732	0.203641	0.0768116	0.0382596	0.0184306	0.0495218	0.0147621	0.0812799	0.0574591	0.030146	0.00185394	0.0218002	0.00361902
																														17	2021	0.102241	0.0230811	0.0186064	0.0155153	0.0228153	0.0120536	0.161324	0.0583365	0.0414207	0.0269486	0.0500391	0.0194135	0.0793121	0.0541969	0.0496237	0.00582212	0.0295365	0.00454017
																														18	2022	0.0647962	0.0148609	0.015787	0.0156037	0.018858	0.0112843	0.122689	0.0425582	0.0396999	0.0313483	0.0465295	0.0216436	0.0699147	0.0462815	0.0687509	0.0112102	0.0324643	0.00473425
																														19	2023	0.0410652	0.00949187	0.0127066	0.0141631	0.0150892	0.00984932	0.0907146	0.0302971	0.0354296	0.0320696	0.0410523	0.021638	0.0577267	0.0371704	0.0857366	0.0171619	0.031837	0.00447067
																														PROPORTION OF 2017 POPULATION IN EACH STATE
																														Period	Year	Asympt_Early_NoCare	Asympt_Early_InCare	Asympt_Early_ART1	Asympt_Early_ART2	Asympt_Early_LTFU	Asympt_Early_Dead	Asympt_Late_NoCare	Asympt_Late_InCare	Asympt_Late_ART1	Asympt_Late_ART2	Asympt_Late_LTFU	Asympt_Late_Dead	Int_NoCare	Int_InCare	Int_ART1	Int_ART2	Int_LTFU	Int_Dead
																														0	2004	0	0	0	0	0	0	0	0	0	0	0	0	0	0	0	0	0	0
																														1	2005	0	0	0	0	0	0	0	0	0	0	0	0	0	0	0	0	0	0
																														2	2006	0	0	0	0	0	0	0	0	0	0	0	0	0	0	0	0	0	0
																														3	2007	0	0	0	0	0	0	0	0	0	0	0	0	0	0	0	0	0	0
																														4	2008	0	0	0	0	0	0	0	0	0	0	0	0	0	0	0	0	0	0
																														5	2009	0	0	0	0	0	0	0	0	0	0	0	0	0	0	0	0	0	0
																														6	2010	0	0	0	0	0	0	0	0	0	0	0	0	0	0	0	0	0	0
																														7	2011	0	0	0	0	0	0	0	0	0	0	0	0	0	0	0	0	0	0
																														8	2012	0	0	0	0	0	0	0	0	0	0	0	0	0	0	0	0	0	0
																														9	2013	0	0	0	0	0	0	0	0	0	0	0	0	0	0	0	0	0	0
																														10	2014	0	0	0	0	0	0	0	0	0	0	0	0	0	0	0	0	0	0
																														11	2015	0	0	0	0	0	0	0	0	0	0	0	0	0	0	0	0	0	0
																														12	2016	0	0	0	0	0	0	0	0	0	0	0	0	0	0	0	0	0	0
																														13	2017	1	0	0	0	0	0	0	0	0	0	0	0	0	0	0	0	0	0
																														14	2018	0.63376	0.0740274	0	0	0	0.018185	0.2	0.0740274	0	0	0	0	0	0	0	0	0	0
																														15	2019	0.401652	0.070304	0.00904615	0	0.0227113	0.0127881	0.253504	0.099915	0.0118592	0	0.0227113	0.00490015	0.04	0.029611	0.00281304	0	0	0
																														16	2020	0.254551	0.0519452	0.0174781	0.00696968	0.0277051	0.010744	0.240991	0.0941276	0.0279437	0.00756632	0.0417865	0.0091234	0.069689	0.0508072	0.0133165	2.43673e-05	0.00998658	0.00190463
																														17	2021	0.161324	0.0352554	0.0199225	0.012826	0.0262934	0.011732	0.203641	0.0768116	0.0382596	0.0184306	0.0495218	0.0147621	0.0812799	0.0574591	0.030146	0.00185394	0.0218002	0.00361902
																														18	2022	0.102241	0.0230811	0.0186064	0.0155153	0.0228153	0.0120536	0.161324	0.0583365	0.0414207	0.0269486	0.0500391	0.0194135	0.0793121	0.0541969	0.0496237	0.00582212	0.0295365	0.00454017
																														19	2023	0.0647962	0.0148609	0.015787	0.0156037	0.018858	0.0112843	0.122689	0.0425582	0.0396999	0.0313483	0.0465295	0.0216436	0.0699147	0.0462815	0.0687509	0.0112102	0.0324643	0.00473425
																														PROPORTION OF 2018 POPULATION IN EACH STATE
																														Period	Year	Asympt_Early_NoCare	Asympt_Early_InCare	Asympt_Early_ART1	Asympt_Early_ART2	Asympt_Early_LTFU	Asympt_Early_Dead	Asympt_Late_NoCare	Asympt_Late_InCare	Asympt_Late_ART1	Asympt_Late_ART2	Asympt_Late_LTFU	Asympt_Late_Dead	Int_NoCare	Int_InCare	Int_ART1	Int_ART2	Int_LTFU	Int_Dead
																														0	2004	0	0	0	0	0	0	0	0	0	0	0	0	0	0	0	0	0	0
																														1	2005	0	0	0	0	0	0	0	0	0	0	0	0	0	0	0	0	0	0
																														2	2006	0	0	0	0	0	0	0	0	0	0	0	0	0	0	0	0	0	0
																														3	2007	0	0	0	0	0	0	0	0	0	0	0	0	0	0	0	0	0	0
																														4	2008	0	0	0	0	0	0	0	0	0	0	0	0	0	0	0	0	0	0
																														5	2009	0	0	0	0	0	0	0	0	0	0	0	0	0	0	0	0	0	0
																														6	2010	0	0	0	0	0	0	0	0	0	0	0	0	0	0	0	0	0	0
																														7	2011	0	0	0	0	0	0	0	0	0	0	0	0	0	0	0	0	0	0
																														8	2012	0	0	0	0	0	0	0	0	0	0	0	0	0	0	0	0	0	0
																														9	2013	0	0	0	0	0	0	0	0	0	0	0	0	0	0	0	0	0	0
																														10	2014	0	0	0	0	0	0	0	0	0	0	0	0	0	0	0	0	0	0
																														11	2015	0	0	0	0	0	0	0	0	0	0	0	0	0	0	0	0	0	0
																														12	2016	0	0	0	0	0	0	0	0	0	0	0	0	0	0	0	0	0	0
																														13	2017	0	0	0	0	0	0	0	0	0	0	0	0	0	0	0	0	0	0
																														14	2018	1	0	0	0	0	0	0	0	0	0	0	0	0	0	0	0	0	0
																														15	2019	0.63376	0.0740274	0	0	0	0.018185	0.2	0.0740274	0	0	0	0	0	0	0	0	0	0
																														16	2020	0.401652	0.070304	0.00904615	0	0.0227113	0.0127881	0.253504	0.099915	0.0118592	0	0.0227113	0.00490015	0.04	0.029611	0.00281304	0	0	0
																														17	2021	0.254551	0.0519452	0.0174781	0.00696968	0.0277051	0.010744	0.240991	0.0941276	0.0279437	0.00756632	0.0417865	0.0091234	0.069689	0.0508072	0.0133165	2.43673e-05	0.00998658	0.00190463
																														18	2022	0.161324	0.0352554	0.0199225	0.012826	0.0262934	0.011732	0.203641	0.0768116	0.0382596	0.0184306	0.0495218	0.0147621	0.0812799	0.0574591	0.030146	0.00185394	0.0218002	0.00361902
																														19	2023	0.102241	0.0230811	0.0186064	0.0155153	0.0228153	0.0120536	0.161324	0.0583365	0.0414207	0.0269486	0.0500391	0.0194135	0.0793121	0.0541969	0.0496237	0.00582212	0.0295365	0.00454017
																														PROPORTION OF 2019 POPULATION IN EACH STATE
																														Period	Year	Asympt_Early_NoCare	Asympt_Early_InCare	Asympt_Early_ART1	Asympt_Early_ART2	Asympt_Early_LTFU	Asympt_Early_Dead	Asympt_Late_NoCare	Asympt_Late_InCare	Asympt_Late_ART1	Asympt_Late_ART2	Asympt_Late_LTFU	Asympt_Late_Dead	Int_NoCare	Int_InCare	Int_ART1	Int_ART2	Int_LTFU	Int_Dead
																														0	2004	0	0	0	0	0	0	0	0	0	0	0	0	0	0	0	0	0	0
																														1	2005	0	0	0	0	0	0	0	0	0	0	0	0	0	0	0	0	0	0
																														2	2006	0	0	0	0	0	0	0	0	0	0	0	0	0	0	0	0	0	0
																														3	2007	0	0	0	0	0	0	0	0	0	0	0	0	0	0	0	0	0	0
																														4	2008	0	0	0	0	0	0	0	0	0	0	0	0	0	0	0	0	0	0
																														5	2009	0	0	0	0	0	0	0	0	0	0	0	0	0	0	0	0	0	0
																														6	2010	0	0	0	0	0	0	0	0	0	0	0	0	0	0	0	0	0	0
																														7	2011	0	0	0	0	0	0	0	0	0	0	0	0	0	0	0	0	0	0
																														8	2012	0	0	0	0	0	0	0	0	0	0	0	0	0	0	0	0	0	0
																														9	2013	0	0	0	0	0	0	0	0	0	0	0	0	0	0	0	0	0	0
																														10	2014	0	0	0	0	0	0	0	0	0	0	0	0	0	0	0	0	0	0
																														11	2015	0	0	0	0	0	0	0	0	0	0	0	0	0	0	0	0	0	0
																														12	2016	0	0	0	0	0	0	0	0	0	0	0	0	0	0	0	0	0	0
																														13	2017	0	0	0	0	0	0	0	0	0	0	0	0	0	0	0	0	0	0
																														14	2018	0	0	0	0	0	0	0	0	0	0	0	0	0	0	0	0	0	0
																														15	2019	1	0	0	0	0	0	0	0	0	0	0	0	0	0	0	0	0	0
																														16	2020	0.63376	0.0740274	0	0	0	0.018185	0.2	0.0740274	0	0	0	0	0	0	0	0	0	0
																														17	2021	0.401652	0.070304	0.00904615	0	0.0227113	0.0127881	0.253504	0.099915	0.0118592	0	0.0227113	0.00490015	0.04	0.029611	0.00281304	0	0	0
																														18	2022	0.254551	0.0519452	0.0174781	0.00696968	0.0277051	0.010744	0.240991	0.0941276	0.0279437	0.00756632	0.0417865	0.0091234	0.069689	0.0508072	0.0133165	2.43673e-05	0.00998658	0.00190463
																														19	2023	0.161324	0.0352554	0.0199225	0.012826	0.0262934	0.011732	0.203641	0.0768116	0.0382596	0.0184306	0.0495218	0.0147621	0.0812799	0.0574591	0.030146	0.00185394	0.0218002	0.00361902
																														PROPORTION OF 2020 POPULATION IN EACH STATE
																														Period	Year	Asympt_Early_NoCare	Asympt_Early_InCare	Asympt_Early_ART1	Asympt_Early_ART2	Asympt_Early_LTFU	Asympt_Early_Dead	Asympt_Late_NoCare	Asympt_Late_InCare	Asympt_Late_ART1	Asympt_Late_ART2	Asympt_Late_LTFU	Asympt_Late_Dead	Int_NoCare	Int_InCare	Int_ART1	Int_ART2	Int_LTFU	Int_Dead
																														0	2004	0	0	0	0	0	0	0	0	0	0	0	0	0	0	0	0	0	0
																														1	2005	0	0	0	0	0	0	0	0	0	0	0	0	0	0	0	0	0	0
																														2	2006	0	0	0	0	0	0	0	0	0	0	0	0	0	0	0	0	0	0
																														3	2007	0	0	0	0	0	0	0	0	0	0	0	0	0	0	0	0	0	0
																														4	2008	0	0	0	0	0	0	0	0	0	0	0	0	0	0	0	0	0	0
																														5	2009	0	0	0	0	0	0	0	0	0	0	0	0	0	0	0	0	0	0
																														6	2010	0	0	0	0	0	0	0	0	0	0	0	0	0	0	0	0	0	0
																														7	2011	0	0	0	0	0	0	0	0	0	0	0	0	0	0	0	0	0	0
																														8	2012	0	0	0	0	0	0	0	0	0	0	0	0	0	0	0	0	0	0
																														9	2013	0	0	0	0	0	0	0	0	0	0	0	0	0	0	0	0	0	0
																														10	2014	0	0	0	0	0	0	0	0	0	0	0	0	0	0	0	0	0	0
																														11	2015	0	0	0	0	0	0	0	0	0	0	0	0	0	0	0	0	0	0
																														12	2016	0	0	0	0	0	0	0	0	0	0	0	0	0	0	0	0	0	0
																														13	2017	0	0	0	0	0	0	0	0	0	0	0	0	0	0	0	0	0	0
																														14	2018	0	0	0	0	0	0	0	0	0	0	0	0	0	0	0	0	0	0
																														15	2019	0	0	0	0	0	0	0	0	0	0	0	0	0	0	0	0	0	0
																														16	2020	1	0	0	0	0	0	0	0	0	0	0	0	0	0	0	0	0	0
																														17	2021	0.63376	0.0740274	0	0	0	0.018185	0.2	0.0740274	0	0	0	0	0	0	0	0	0	0
																														18	2022	0.401652	0.070304	0.00904615	0	0.0227113	0.0127881	0.253504	0.099915	0.0118592	0	0.0227113	0.00490015	0.04	0.029611	0.00281304	0	0	0
																														19	2023	0.254551	0.0519452	0.0174781	0.00696968	0.0277051	0.010744	0.240991	0.0941276	0.0279437	0.00756632	0.0417865	0.0091234	0.069689	0.0508072	0.0133165	2.43673e-05	0.00998658	0.00190463
																														PROPORTION OF 2021 POPULATION IN EACH STATE
																														Period	Year	Asympt_Early_NoCare	Asympt_Early_InCare	Asympt_Early_ART1	Asympt_Early_ART2	Asympt_Early_LTFU	Asympt_Early_Dead	Asympt_Late_NoCare	Asympt_Late_InCare	Asympt_Late_ART1	Asympt_Late_ART2	Asympt_Late_LTFU	Asympt_Late_Dead	Int_NoCare	Int_InCare	Int_ART1	Int_ART2	Int_LTFU	Int_Dead
																														0	2004	0	0	0	0	0	0	0	0	0	0	0	0	0	0	0	0	0	0
																														1	2005	0	0	0	0	0	0	0	0	0	0	0	0	0	0	0	0	0	0
																														2	2006	0	0	0	0	0	0	0	0	0	0	0	0	0	0	0	0	0	0
																														3	2007	0	0	0	0	0	0	0	0	0	0	0	0	0	0	0	0	0	0
																														4	2008	0	0	0	0	0	0	0	0	0	0	0	0	0	0	0	0	0	0
																														5	2009	0	0	0	0	0	0	0	0	0	0	0	0	0	0	0	0	0	0
																														6	2010	0	0	0	0	0	0	0	0	0	0	0	0	0	0	0	0	0	0
																														7	2011	0	0	0	0	0	0	0	0	0	0	0	0	0	0	0	0	0	0
																														8	2012	0	0	0	0	0	0	0	0	0	0	0	0	0	0	0	0	0	0
																														9	2013	0	0	0	0	0	0	0	0	0	0	0	0	0	0	0	0	0	0
																														10	2014	0	0	0	0	0	0	0	0	0	0	0	0	0	0	0	0	0	0
																														11	2015	0	0	0	0	0	0	0	0	0	0	0	0	0	0	0	0	0	0
																														12	2016	0	0	0	0	0	0	0	0	0	0	0	0	0	0	0	0	0	0
																														13	2017	0	0	0	0	0	0	0	0	0	0	0	0	0	0	0	0	0	0
																														14	2018	0	0	0	0	0	0	0	0	0	0	0	0	0	0	0	0	0	0
																														15	2019	0	0	0	0	0	0	0	0	0	0	0	0	0	0	0	0	0	0
																														16	2020	0	0	0	0	0	0	0	0	0	0	0	0	0	0	0	0	0	0
																														17	2021	1	0	0	0	0	0	0	0	0	0	0	0	0	0	0	0	0	0
																														18	2022	0.63376	0.0740274	0	0	0	0.018185	0.2	0.0740274	0	0	0	0	0	0	0	0	0	0
																														19	2023	0.401652	0.070304	0.00904615	0	0.0227113	0.0127881	0.253504	0.099915	0.0118592	0	0.0227113	0.00490015	0.04	0.029611	0.00281304	0	0	0
																														PROPORTION OF 2022 POPULATION IN EACH STATE
																														Period	Year	Asympt_Early_NoCare	Asympt_Early_InCare	Asympt_Early_ART1	Asympt_Early_ART2	Asympt_Early_LTFU	Asympt_Early_Dead	Asympt_Late_NoCare	Asympt_Late_InCare	Asympt_Late_ART1	Asympt_Late_ART2	Asympt_Late_LTFU	Asympt_Late_Dead	Int_NoCare	Int_InCare	Int_ART1	Int_ART2	Int_LTFU	Int_Dead
																														0	2004	0	0	0	0	0	0	0	0	0	0	0	0	0	0	0	0	0	0
																														1	2005	0	0	0	0	0	0	0	0	0	0	0	0	0	0	0	0	0	0
																														2	2006	0	0	0	0	0	0	0	0	0	0	0	0	0	0	0	0	0	0
																														3	2007	0	0	0	0	0	0	0	0	0	0	0	0	0	0	0	0	0	0
																														4	2008	0	0	0	0	0	0	0	0	0	0	0	0	0	0	0	0	0	0
																														5	2009	0	0	0	0	0	0	0	0	0	0	0	0	0	0	0	0	0	0
																														6	2010	0	0	0	0	0	0	0	0	0	0	0	0	0	0	0	0	0	0
																														7	2011	0	0	0	0	0	0	0	0	0	0	0	0	0	0	0	0	0	0
																														8	2012	0	0	0	0	0	0	0	0	0	0	0	0	0	0	0	0	0	0
																														9	2013	0	0	0	0	0	0	0	0	0	0	0	0	0	0	0	0	0	0
																														10	2014	0	0	0	0	0	0	0	0	0	0	0	0	0	0	0	0	0	0
																														11	2015	0	0	0	0	0	0	0	0	0	0	0	0	0	0	0	0	0	0
																														12	2016	0	0	0	0	0	0	0	0	0	0	0	0	0	0	0	0	0	0
																														13	2017	0	0	0	0	0	0	0	0	0	0	0	0	0	0	0	0	0	0
																														14	2018	0	0	0	0	0	0	0	0	0	0	0	0	0	0	0	0	0	0
																														15	2019	0	0	0	0	0	0	0	0	0	0	0	0	0	0	0	0	0	0
																														16	2020	0	0	0	0	0	0	0	0	0	0	0	0	0	0	0	0	0	0
																														17	2021	0	0	0	0	0	0	0	0	0	0	0	0	0	0	0	0	0	0
																														18	2022	1	0	0	0	0	0	0	0	0	0	0	0	0	0	0	0	0	0
																														19	2023	0.63376	0.0740274	0	0	0	0.018185	0.2	0.0740274	0	0	0	0	0	0	0	0	0	0
																														PROPORTION OF 2023 POPULATION IN EACH STATE
																														Period	Year	Asympt_Early_NoCare	Asympt_Early_InCare	Asympt_Early_ART1	Asympt_Early_ART2	Asympt_Early_LTFU	Asympt_Early_Dead	Asympt_Late_NoCare	Asympt_Late_InCare	Asympt_Late_ART1	Asympt_Late_ART2	Asympt_Late_LTFU	Asympt_Late_Dead	Int_NoCare	Int_InCare	Int_ART1	Int_ART2	Int_LTFU	Int_Dead
																														0	2004	0	0	0	0	0	0	0	0	0	0	0	0	0	0	0	0	0	0
																														1	2005	0	0	0	0	0	0	0	0	0	0	0	0	0	0	0	0	0	0
																														2	2006	0	0	0	0	0	0	0	0	0	0	0	0	0	0	0	0	0	0
																														3	2007	0	0	0	0	0	0	0	0	0	0	0	0	0	0	0	0	0	0
																														4	2008	0	0	0	0	0	0	0	0	0	0	0	0	0	0	0	0	0	0
																														5	2009	0	0	0	0	0	0	0	0	0	0	0	0	0	0	0	0	0	0
																														6	2010	0	0	0	0	0	0	0	0	0	0	0	0	0	0	0	0	0	0
																														7	2011	0	0	0	0	0	0	0	0	0	0	0	0	0	0	0	0	0	0
																														8	2012	0	0	0	0	0	0	0	0	0	0	0	0	0	0	0	0	0	0
																														9	2013	0	0	0	0	0	0	0	0	0	0	0	0	0	0	0	0	0	0
																														10	2014	0	0	0	0	0	0	0	0	0	0	0	0	0	0	0	0	0	0
																														11	2015	0	0	0	0	0	0	0	0	0	0	0	0	0	0	0	0	0	0
																														12	2016	0	0	0	0	0	0	0	0	0	0	0	0	0	0	0	0	0	0
																														13	2017	0	0	0	0	0	0	0	0	0	0	0	0	0	0	0	0	0	0
																														14	2018	0	0	0	0	0	0	0	0	0	0	0	0	0	0	0	0	0	0
																														15	2019	0	0	0	0	0	0	0	0	0	0	0	0	0	0	0	0	0	0
																														16	2020	0	0	0	0	0	0	0	0	0	0	0	0	0	0	0	0	0	0
																														17	2021	0	0	0	0	0	0	0	0	0	0	0	0	0	0	0	0	0	0
																														18	2022	0	0	0	0	0	0	0	0	0	0	0	0	0	0	0	0	0	0
																														19	2023	1	0	0	0	0	0	0	0	0	0	0	0	0	0	0	0	0	0
[truncated: 104 more columns]

[truncated: 12 more sheets: Diff (SN-SC), Diff (SN-Matrix), Diff (SC-Matrix), SCF Output (diff), Output2 (diff), Output1 (diff), SCF (name) Summary Measures, SCF (cell) Summary Measures, SCF Summary Measures (diff), Summary Measures (diff1), Summary Measures (diff2), Log]
