# Supplementary material for: Implementing parallel spreadsheet models for health policy decisions: The impact of unintentional errors on model projections
Source: PLoS One. 2018 Mar 23;13(3):e0194916. doi: 10.1371/journal.pone.0194916 (PMC5865740; doi:10.1371/journal.pone.0194916)
Supplement: S7 File — This file contains model output for a given model revision and version with unintentional errors, model output for a given model revision and version without unintentional errors, calculation of the error magnitude (defined as the percentage difference in model output for each spreadsheet cell for models with versus without unintentional errors), and the distribution of error magnitude. (XLSX) [file pone.0194916.s007.xlsx]

## Sheet: Summary Table
Summary table S1. Error magnitude: Distribution of the percentage difference in model output with and without errors, by model type and revision
Percentage difference in model output	Frequency (percentage) of spreadsheet cells
	Single Name							Single Cell							Matrix
	Re-entry		Universal		Guideline			Re-entry		Universal		Guideline			Re-entry		Universal		Guideline
0	1213	(89)	782	(48)	952	(44)		1360	(100)	782	(48)	1381	(65)		1360	(100)	1224	(75)	1977	(92)
>0-5	147	(11)	150	(9)	91	(4)		0	(0)	147	(9)	187	(9)		0	(0)	285	(17)	9	(0)
>5-10	0	(0)	83	(5)	104	(5)		0	(0)	82	(5)	86	(4)		0	(0)	31	(2)	7	(0)
>10-20	0	(0)	65	(4)	164	(8)		0	(0)	66	(4)	79	(4)		0	(0)	32	(2)	5	(0)
>20-30	0	(0)	166	(10)	199	(9)		0	(0)	164	(10)	55	(3)		0	(0)	21	(1)	6	(0)
>30-40	0	(0)	146	(9)	125	(6)		0	(0)	144	(9)	57	(3)		0	(0)	4	(0)	4	(0)
>40-50	0	(0)	30	(2)	169	(8)		0	(0)	20	(1)	49	(2)		0	(0)	4	(0)	3	(0)
>50-60	0	(0)	31	(2)	126	(6)		0	(0)	27	(2)	42	(2)		0	(0)	4	(0)	4	(0)
>60-70	0	(0)	7	(0)	36	(2)		0	(0)	33	(2)	44	(2)		0	(0)	4	(0)	1	(0)
>70-80	0	(0)	13	(1)	65	(3)		0	(0)	9	(1)	35	(2)		0	(0)	6	(0)	1	(0)
>80-90	0	(0)	47	(3)	35	(2)		0	(0)	33	(2)	33	(2)		0	(0)	7	(0)	3	(0)
>90-100	0	(0)	84	(5)	41	(2)		0	(0)	133	(8)	24	(1)		0	(0)	18	(1)	39	(2)
>100	0	(0)	36	(2)	33	(2)		0	(0)	0	(0)	68	(3)		0	(0)	0	(0)	81	(4)

## Sheet: Re-entry, SN
PANEL 1. MODEL WITH UNINTENTIONAL ERRORS
		2004	2005	2006	2007	2008	2009	2010	2011	2012	2013	2014	2015	2016	2017	2018	2019	2020	2021	2022	2023
Asymptomatic
	Not in care	37328.9	35944.6	34129.4	31815.8	29383.7	27210.3	25832.8	24959.9	24406.6	24056	23833.8	23692.9	23603.7	23547.1	23511.3	23488.5	23474.1	23465	23459.2	23455.6
	In care, off ART	8625.51	5881.2	4600.85	4542.33	4345.43	4079.12	3801.54	3577.95	3415.36	3303.17	3228.06	3178.7	3146.65	3126	3112.76	3104.31	3098.92	3095.5	3093.32	3091.94
	Lost from care	3817.44	5168.12	5218.46	4858.92	4603.44	4374.26	4141.15	3902	3675.42	3438.73	3250.34	3104.75	2994.9	2913.6	2854.38	2811.8	2781.5	2760.14	2745.2	2734.81
	Deaths
	Not in care		678.827	653.654	620.644	578.572	534.344	494.82	469.771	453.896	443.835	437.459	433.418	430.857	429.234	428.205	427.553	427.14	426.878	426.712	426.607
	In care, off ART		147.178	100.351	78.5048	77.5063	74.1465	69.6023	64.866	61.0509	58.2766	56.3623	55.0807	54.2384	53.6915	53.3392	53.1133	52.9691	52.8772	52.8188	52.7816
	Lost from care		69.4203	93.9826	94.898	88.3596	83.7138	79.5461	75.3071	70.9581	66.8377	62.5335	59.1076	56.46	54.4623	52.984	51.9071	51.1327	50.5818	50.1934	49.9216
	Subtotal - This period		895.425	847.988	794.047	744.438	692.205	643.968	609.944	585.905	568.949	556.355	547.606	541.555	537.388	534.528	532.574	531.242	530.337	529.724	529.31
Intermediate
	Not in care	24973.4	20500.7	17889.3	15318	13634.7	12349.2	11304.3	10532.8	9991.93	9624.54	9380.01	9219.49	9115.12	9047.73	9004.42	8976.69	8958.99	8947.7	8940.52	8935.96
	In care, off ART	6397.3	7454.22	6781.06	7069.61	6711.88	6228.33	5754.86	5364.56	5072.17	4865.24	4723.9	4629.59	4567.61	4527.32	4501.32	4484.62	4473.94	4467.12	4462.78	4460.02
	In care, on ART1	499.086	2299.21	4404.66	6462.03	8503.49	10428	12198.3	13805.5	15259.9	16693.2	17978.5	19154.9	20248.5	21277.8	22256.1	23193	24095.5	24968.8	25816.4	26641
	In care, on ART2		220.68	624.877	1189.58	1815.39	2473.32	3134.99	3784.38	4413.74	5095.78	5728.31	6330.9	6914.35	7485.34	8048.36	8606.49	9161.89	9716.02	10269.8	10824
	Lost from care
	In Care, Off ART	1428.1	1794.16	2147.69	2179.98	2246.8	2210.85	2106.82	1974.76	1845.59	1660.98	1549.66	1479.52	1434.36	1405.06	1386.03	1373.7	1365.74	1360.62	1357.34	1355.24
	In Care, Off ART (from Asympt)		763.488	1368.67	1644.3	1693.35	1663.78	1604.96	1532.53	1452.92	1313.97	1211.27	1132.67	1072.24	1026.19	991.583	965.951	947.222	933.701	924.042	917.204
	In Care, on ART1		7.17961	36.226	79.2604	127.741	178.384	228.292	275.66	319.566	346.846	378.334	409.37	438.658	466.059	491.784	516.106	539.275	561.49	582.902	603.627
	In Care, on ART2		0	3.17459	10.3823	21.6688	35.6241	51.2129	67.5721	84.0929	96.999	111.953	127.01	141.678	155.915	169.801	183.434	196.894	210.247	223.538	236.801
	Subtotal - pre-ART	1428.1	2557.65	3516.35	3824.28	3940.15	3874.62	3711.79	3507.3	3298.51	2974.95	2760.93	2612.19	2506.6	2431.25	2377.61	2339.65	2312.96	2294.32	2281.38	2272.44
	Subtotal - on ART	0	7.17961	39.4005	89.6426	149.41	214.008	279.505	343.232	403.659	443.845	490.287	536.38	580.335	621.974	661.585	699.54	736.169	771.736	806.44	840.428
	Subtotal lost	1428.1	2564.83	3555.75	3913.92	4089.56	4088.63	3991.29	3850.53	3702.17	3418.79	3251.22	3148.57	3086.93	3053.22	3039.2	3039.19	3049.13	3066.06	3087.82	3112.87
	Deaths
	Not in care		696.473	571.734	498.905	427.196	380.252	344.401	315.26	293.743	278.66	268.414	261.595	257.118	254.207	252.328	251.12	250.347	249.853	249.538	249.338
	In care, Off ART		167.404	195.061	177.446	184.997	175.636	162.982	150.593	140.379	132.728	127.313	123.615	121.147	119.525	118.471	117.79	117.353	117.074	116.895	116.782
	ART1		2.52396	11.6275	22.2751	32.6796	43.0036	52.7362	61.6889	69.8165	77.172	84.4205	90.9205	96.8696	102.4	107.605	112.553	117.291	121.855	126.271	130.558
	ART2		0	1.11601	3.16011	6.0159	9.18071	12.508	15.8542	19.1383	22.3211	25.7702	28.969	32.0165	34.967	37.8546	40.7019	43.5245	46.3332	49.1356	51.9363
	Lost from care
	In Care, Off ART		39.8275	50.0366	59.8959	60.7964	62.6601	61.6572	58.7561	55.0733	51.4707	46.3223	43.2178	41.2616	40.0022	39.1849	38.6543	38.3105	38.0885	37.9457	37.8542
	In Care, Off ART (from Asympt)		0	21.2926	38.1701	45.8572	47.225	46.4003	44.7601	42.7402	40.5198	36.6447	33.7805	31.5886	29.9032	28.6189	27.6538	26.939	26.4166	26.0396	25.7702
	In Care, on ART1		0	0.200229	1.01029	2.21046	3.56252	4.97486	6.36674	7.68776	8.91223	9.67303	10.5512	11.4167	12.2335	12.9977	13.7151	14.3935	15.0396	15.6591	16.2563
	In Care, on ART2		0	0	0.0885348	0.289547	0.60431	0.993505	1.42825	1.88449	2.34523	2.70516	3.12219	3.54212	3.95118	4.34824	4.73551	5.11569	5.49109	5.86348	6.23416
	Subtotal lost		39.8275	71.5294	99.1648	109.154	114.052	114.026	111.311	107.386	103.248	95.3452	90.6717	87.809	86.09	85.1498	84.7587	84.7586	85.0359	85.5079	86.1148
	Subtotal - This period		906.228	851.068	800.952	760.042	722.124	686.654	654.707	630.463	614.129	601.263	595.771	594.96	597.189	601.408	606.924	613.274	620.151	627.348	634.728
AIDS
	Not in care	20197.7	16460.8	13459.6	6296.26	5030.2	4437.78	4011.22	3668.29	3413.15	3233.28	3110.64	3028.82	2975.01	2939.98	2917.35	2902.79	2893.47	2887.51	2883.72	2881.3
	In care, off ART	3982.81	6470.87	8074.25	11501	8143.67	6720.2	5995.27	5460.87	5041.06	4728.66	4507.54	4356.28	4255.16	4188.59	4145.23	4117.21	4099.19	4087.65	4080.28	4075.58
	In care, on ART1 to 12mo	2500.91	3089.92	2485.68	4627.89	6105.58	4786.24	4104.61	3717.07	3424.48	3195.24	2997.27	2866.73	2780.73	2725.14	2690.04	2668.6	2656.16	2649.58	2646.77	2646.37
	In care, on ART1 post 12 mo	0	2051.97	4449.44	6190.15	9571.63	13938.5	16929.6	19160.7	20923.9	22328.7	23451	24335.6	25053.7	25653	26166.4	26616.5	27018.9	27384	27719.2	28029.6
	In care, on ART2	0	47.7532	241.065	591.924	1042.71	1635.07	2297.61	2960.96	3602.56	4296.92	4905.01	5453.13	5951.54	6406.77	6823.82	7206.88	7559.58	7885.06	8186.09	8465.05
	Lost from care
	In Care, Off ART	248.844	287.908	442.649	570.327	799.388	651.388	535.745	468.161	422.151	357.69	329.967	312.941	301.576	293.981	288.964	285.687	283.563	282.196	281.318	280.758
	In Care, Off ART (from Int --> AIDS)		0	183.53	368.607	474.802	509.508	509.888	495.833	475.389	418.229	376.535	345.798	322.446	304.53	290.861	280.56	272.903	267.29	263.226	260.314
	In Care, Off ART (from Int)		343.29	505.364	625.318	658.964	682.288	678.678	652.893	615.585	532.96	476.596	441.66	419.729	405.692	396.612	390.72	386.902	384.435	382.846	381.826
	In Care, on ART1 to 12 mo		79.2922	115.077	103.641	169.093	230.067	201.394	173.596	155.31	131.107	120.328	112.487	107.211	103.719	101.449	100.007	99.1184	98.595	98.3104	98.1801
	In Care, on ART1 post 12 mo		0	22.1565	52.8245	78.2378	120.234	176.448	220.875	254.552	262.861	279.234	293.729	305.383	314.827	322.669	329.35	335.18	340.37	345.066	349.367
	In Care, on ART1 (from Int)		0	1.72586	9.08052	21.0123	35.241	50.4849	65.7715	80.4566	88.4914	96.2147	104.904	113.626	121.931	129.723	137.037	143.945	150.517	156.81	162.871
	In Care, on ART2		0	1.31064	6.89909	17.7347	32.4452	51.8775	74.2548	97.2899	112.991	134.327	154.112	172.026	188.305	203.161	216.763	229.25	240.741	251.342	261.142
	In Care, on ART2 (from Int)		0	0	0.763118	2.6604	5.78288	9.8113	14.4278	19.3565	23.0228	26.6572	30.7791	34.9966	39.1344	43.1571	47.0789	50.9248	54.7184	58.4786	62.2192
	Subtotal - pre-ART	248.844	631.198	1131.54	1564.25	1933.15	1843.18	1724.31	1616.89	1513.12	1308.88	1183.1	1100.4	1043.75	1004.2	976.437	956.967	943.369	933.921	927.39	922.898
	Subtotal - on ART	0	79.2922	140.27	173.208	288.738	423.77	490.016	548.925	606.965	618.473	656.761	696.012	733.242	767.917	800.159	830.236	858.418	884.942	910.007	933.778
	Subtotal lost	248.844	710.49	1271.81	1737.46	2221.89	2266.95	2214.33	2165.81	2120.09	1927.35	1839.86	1796.41	1776.99	1772.12	1776.6	1787.2	1801.79	1818.86	1837.4	1856.68
	Deaths
	Not in care		8291.45	6757.39	5525.35	2584.71	2064.97	1821.77	1646.67	1505.89	1401.15	1327.31	1276.96	1243.37	1221.28	1206.91	1197.61	1191.64	1187.81	1185.37	1183.81
	In care		1534.13	2492.5	3110.1	4430.03	3136.84	2588.54	2309.3	2103.46	1941.75	1821.42	1736.25	1677.98	1639.03	1613.39	1596.69	1585.9	1578.96	1574.51	1571.67
	ART1 to 12 mo		369.647	456.705	367.396	684.024	902.434	707.43	606.681	549.401	506.154	472.272	443.011	423.716	411.006	402.788	397.601	394.432	392.594	391.621	391.206
	ART1 post 12 mo		0	52.849	114.596	159.429	246.519	358.989	436.026	493.486	538.899	575.079	603.986	626.768	645.262	660.697	673.92	685.514	695.877	705.281	713.914
	ART2		0	4.49894	22.7112	55.7664	98.2361	154.044	216.463	278.959	339.405	404.822	462.111	513.751	560.708	603.596	642.887	678.976	712.205	742.869	771.229
	Lost from care
	In Care, Off ART		102.154	118.19	181.714	234.128	328.16	267.405	219.931	192.187	173.299	146.837	135.456	128.467	123.802	120.684	118.624	117.279	116.407	115.845	115.485
	In Care, Off ART (from Int-->AIDS)		0	0	75.3416	151.319	194.913	209.161	209.317	203.547	195.154	171.689	154.573	141.955	132.369	125.014	119.403	115.174	112.031	109.727	108.058
	In Care, Off ART (from Int)		0	140.926	207.459	256.702	270.514	280.089	278.607	268.022	252.707	218.788	195.65	181.308	172.305	166.543	162.815	160.396	158.829	157.816	157.164
	In Care, on ART1 to 12 mo		0	32.5506	47.2408	42.5462	69.4151	94.4459	82.6753	71.2636	63.7571	53.8215	49.3963	46.1776	44.0116	42.5781	41.6464	41.0545	40.6896	40.4747	40.3579
	In Care, on ART1 post 12 mo		0	0	9.09557	21.6853	32.1178	49.3577	72.4344	90.6725	104.497	107.908	114.63	120.58	125.364	129.241	132.46	135.203	137.596	139.727	141.655
	In Care, on ART1 (from Int)		0	0	0.70849	3.72769	8.62586	14.467	20.7248	27.0002	33.0286	36.327	39.4976	43.0648	46.645	50.0546	53.2533	56.2559	59.0917	61.7894	64.373
	In Care, on ART2		0	0	0.538036	2.83218	7.28036	13.3192	21.2965	30.4827	39.9389	46.3846	55.1431	63.2652	70.6194	77.3019	83.4006	88.9843	94.1104	98.8279	103.18
	In Care, on ART2 (from Int)		0	0	0	0.313271	1.09213	2.37396	4.02768	5.92284	7.94613	9.45122	10.9432	12.6353	14.3666	16.0653	17.7166	19.3266	20.9054	22.4627	24.0063
	Subtotal lost		102.154	291.667	522.098	713.253	912.119	930.618	909.014	889.097	870.328	791.207	755.289	737.453	729.482	727.481	729.319	733.673	739.66	746.67	754.279
	Subtotal - This period		10297.4	10055.6	9662.25	8627.21	7361.12	6561.39	6124.15	5820.29	5597.69	5392.11	5277.61	5223.05	5206.78	5214.86	5238.03	5270.13	5307.1	5346.32	5386.11
PANEL 2. MODEL WITH NO KNOWN ERRORS
		2004	2005	2006	2007	2008	2009	2010	2011	2012	2013	2014	2015	2016	2017	2018	2019	2020	2021	2022	2023
Asymptomatic
	Not in care	37328.9	35944.6	34129.4	31815.8	29383.7	27210.3	25832.8	24959.9	24406.6	24056	23833.8	23692.9	23603.7	23547.1	23511.3	23488.5	23474.1	23465	23459.2	23455.6
	In care, off ART	8625.51	5881.2	4600.85	4542.33	4345.43	4079.12	3801.54	3577.95	3415.36	3303.17	3228.06	3178.7	3146.65	3126	3112.76	3104.31	3098.92	3095.5	3093.32	3091.94
	Lost from care	3817.44	5168.12	5218.46	4858.92	4603.44	4374.26	4141.15	3902	3675.42	3438.73	3250.34	3104.75	2994.9	2913.6	2854.38	2811.8	2781.5	2760.14	2745.2	2734.81
	Deaths
	Not in care		678.827	653.654	620.644	578.572	534.344	494.82	469.771	453.896	443.835	437.459	433.418	430.857	429.234	428.205	427.553	427.14	426.878	426.712	426.607
	In care, off ART		147.178	100.351	78.5048	77.5063	74.1465	69.6023	64.866	61.0509	58.2766	56.3623	55.0807	54.2384	53.6915	53.3392	53.1133	52.9691	52.8772	52.8188	52.7816
	Lost from care		69.4203	93.9826	94.898	88.3596	83.7138	79.5461	75.3071	70.9581	66.8377	62.5335	59.1076	56.46	54.4623	52.984	51.9071	51.1327	50.5818	50.1934	49.9216
	Subtotal - This period		895.425	847.988	794.047	744.438	692.205	643.968	609.944	585.905	568.949	556.355	547.606	541.555	537.388	534.528	532.574	531.242	530.337	529.724	529.31
Intermediate
	Not in care	24973.4	20500.7	17889.3	15318	13634.7	12349.2	11304.3	10532.8	9991.93	9624.54	9380.01	9219.49	9115.12	9047.73	9004.42	8976.69	8958.99	8947.7	8940.52	8935.96
	In care, off ART	6397.3	7454.22	6781.06	7069.61	6711.88	6228.33	5754.86	5364.56	5072.17	4865.24	4723.9	4629.59	4567.61	4527.32	4501.32	4484.62	4473.94	4467.12	4462.78	4460.02
	In care, on ART1	499.086	2299.21	4404.66	6462.03	8503.49	10428	12198.3	13805.5	15259.9	16693.2	17978.5	19154.9	20248.5	21277.8	22256.1	23193	24095.5	24968.8	25816.4	26641
	In care, on ART2		220.68	624.877	1189.58	1815.39	2473.32	3134.99	3784.38	4413.74	5095.78	5728.31	6330.9	6914.35	7485.34	8048.36	8606.49	9161.89	9716.02	10269.8	10824
	Lost from care
	In Care, Off ART	1428.1	1794.16	2147.69	2179.98	2246.8	2210.85	2106.82	1974.76	1845.59	1660.98	1549.66	1479.52	1434.36	1405.06	1386.03	1373.7	1365.74	1360.62	1357.34	1355.24
	In Care, Off ART (from Asympt)		763.488	1368.67	1644.3	1693.35	1663.78	1604.96	1532.53	1452.92	1313.97	1211.27	1132.67	1072.24	1026.19	991.583	965.951	947.222	933.701	924.042	917.204
	In Care, on ART1		7.17961	36.226	79.2604	127.741	178.384	228.292	275.66	319.566	346.846	378.334	409.37	438.658	466.059	491.784	516.106	539.275	561.49	582.902	603.627
	In Care, on ART2		0	3.17459	10.3823	21.6688	35.6241	51.2129	67.5721	84.0929	96.999	111.953	127.01	141.678	155.915	169.801	183.434	196.894	210.247	223.538	236.801
	Subtotal - pre-ART	1428.1	2557.65	3516.35	3824.28	3940.15	3874.62	3711.79	3507.3	3298.51	2974.95	2760.93	2612.19	2506.6	2431.25	2377.61	2339.65	2312.96	2294.32	2281.38	2272.44
	Subtotal - on ART	0	7.17961	39.4005	89.6426	149.41	214.008	279.505	343.232	403.659	443.845	490.287	536.38	580.335	621.974	661.585	699.54	736.169	771.736	806.44	840.428
	Subtotal lost	1428.1	2564.83	3555.75	3913.92	4089.56	4088.63	3991.29	3850.53	3702.17	3418.79	3251.22	3148.57	3086.93	3053.22	3039.2	3039.19	3049.13	3066.06	3087.82	3112.87
	Deaths
	Not in care		696.473	571.734	498.905	427.196	380.252	344.401	315.26	293.743	278.66	268.414	261.595	257.118	254.207	252.328	251.12	250.347	249.853	249.538	249.338
	In care, Off ART		167.404	195.061	177.446	184.997	175.636	162.982	150.593	140.379	132.728	127.313	123.615	121.147	119.525	118.471	117.79	117.353	117.074	116.895	116.782
	ART1		2.52396	11.6275	22.2751	32.6796	43.0036	52.7362	61.6889	69.8165	77.172	84.4205	90.9205	96.8696	102.4	107.605	112.553	117.291	121.855	126.271	130.558
	ART2		0	1.11601	3.16011	6.0159	9.18071	12.508	15.8542	19.1383	22.3211	25.7702	28.969	32.0165	34.967	37.8546	40.7019	43.5245	46.3332	49.1356	51.9363
	Lost from care
	In Care, Off ART		39.8275	50.0366	59.8959	60.7964	62.6601	61.6572	58.7561	55.0733	51.4707	46.3223	43.2178	41.2616	40.0022	39.1849	38.6543	38.3105	38.0885	37.9457	37.8542
	In Care, Off ART (from Asympt)		0	21.2926	38.1701	45.8572	47.225	46.4003	44.7601	42.7402	40.5198	36.6447	33.7805	31.5886	29.9032	28.6189	27.6538	26.939	26.4166	26.0396	25.7702
	In Care, on ART1		0	0.200229	1.01029	2.21046	3.56252	4.97486	6.36674	7.68776	8.91223	9.67303	10.5512	11.4167	12.2335	12.9977	13.7151	14.3935	15.0396	15.6591	16.2563
	In Care, on ART2		0	0	0.0885348	0.289547	0.60431	0.993505	1.42825	1.88449	2.34523	2.70516	3.12219	3.54212	3.95118	4.34824	4.73551	5.11569	5.49109	5.86348	6.23416
	Subtotal lost		39.8275	71.5294	99.1648	109.154	114.052	114.026	111.311	107.386	103.248	95.3452	90.6717	87.809	86.09	85.1498	84.7587	84.7586	85.0359	85.5079	86.1148
	Subtotal - This period		906.228	851.068	800.952	760.042	722.124	686.654	654.707	630.463	614.129	601.263	595.771	594.96	597.189	601.408	606.924	613.274	620.151	627.348	634.728
AIDS
	Not in care	20197.7	16460.8	13459.6	6296.26	5030.2	4437.78	4011.22	3668.29	3413.15	3233.28	3110.64	3028.82	2975.01	2939.98	2917.35	2902.79	2893.47	2887.51	2883.72	2881.3
	In care, off ART	3982.81	6470.87	8074.25	11501	8143.67	6720.2	5995.27	5460.87	5041.06	4728.66	4507.54	4356.28	4255.16	4188.59	4145.23	4117.21	4099.19	4087.65	4080.28	4075.58
	In care, on ART1 to 12mo	2500.91	3089.92	2485.68	4627.89	6105.58	4786.24	4104.61	3717.07	3424.48	3259.48	3055.67	2922.91	2835.74	2779.67	2744.55	2723.37	2711.37	2705.36	2703.19	2703.47
	In care, on ART1 post 12 mo	0	2051.97	4449.44	6190.15	9571.63	13938.5	16929.6	19160.7	20923.9	22328.7	23503.7	24432.7	25190.3	25825.6	26372.2	26853.2	27284.6	27677.2	28038.5	28373.7
	In care, on ART2	0	47.7532	241.065	591.924	1042.71	1635.07	2297.61	2960.96	3602.56	4296.92	4905.01	5455.22	5956.97	6416.49	6838.53	7227.12	7585.76	7917.48	8224.96	8510.52
	Lost from care
	In Care, Off ART	248.844	287.908	442.649	570.327	799.388	651.388	535.745	468.161	422.151	357.69	329.967	312.941	301.576	293.981	288.964	285.687	283.563	282.196	281.318	280.758
	In Care, Off ART (from Int --> AIDS)		0	183.53	368.607	474.802	509.508	509.888	495.833	475.389	418.229	376.535	345.798	322.446	304.53	290.861	280.56	272.903	267.29	263.226	260.314
	In Care, Off ART (from Int)		343.29	505.364	625.318	658.964	682.288	678.678	652.893	615.585	532.96	476.596	441.66	419.729	405.692	396.612	390.72	386.902	384.435	382.846	381.826
	In Care, on ART1 to 12 mo		79.2922	115.077	103.641	169.093	230.067	201.394	173.596	155.31	131.107	122.365	114.634	109.303	105.766	103.476	102.03	101.148	100.64	100.375	100.268
	In Care, on ART1 post 12 mo		0	22.1565	52.8245	78.2378	120.234	176.448	220.875	254.552	262.861	279.234	294.298	306.514	316.467	324.77	331.877	338.102	343.664	348.709	353.342
	In Care, on ART1 (from Int)		0	1.72586	9.08052	21.0123	35.241	50.4849	65.7715	80.4566	88.4914	96.2147	104.904	113.626	121.931	129.723	137.037	143.945	150.517	156.81	162.871
	In Care, on ART2		0	1.31064	6.89909	17.7347	32.4452	51.8775	74.2548	97.2899	112.991	134.327	154.112	172.084	188.462	203.45	217.208	229.87	241.55	252.349	262.355
	In Care, on ART2 (from Int)		0	0	0.763118	2.6604	5.78288	9.8113	14.4278	19.3565	23.0228	26.6572	30.7791	34.9966	39.1344	43.1571	47.0789	50.9248	54.7184	58.4786	62.2192
	Subtotal - pre-ART	248.844	631.198	1131.54	1564.25	1933.15	1843.18	1724.31	1616.89	1513.12	1308.88	1183.1	1100.4	1043.75	1004.2	976.437	956.967	943.369	933.921	927.39	922.898
	Subtotal - on ART	0	79.2922	140.27	173.208	288.738	423.77	490.016	548.925	606.965	618.473	658.798	698.728	736.523	771.761	804.577	835.231	863.991	891.089	916.723	941.056
	Subtotal lost	248.844	710.49	1271.81	1737.46	2221.89	2266.95	2214.33	2165.81	2120.09	1927.35	1841.9	1799.13	1780.27	1775.96	1781.01	1792.2	1807.36	1825.01	1844.11	1863.95
	Deaths
	Not in care		8291.45	6757.39	5525.35	2584.71	2064.97	1821.77	1646.67	1505.89	1401.15	1327.31	1276.96	1243.37	1221.28	1206.91	1197.61	1191.64	1187.81	1185.37	1183.81
	In care		1534.13	2492.5	3110.1	4430.03	3136.84	2588.54	2309.3	2103.46	1941.75	1821.42	1736.25	1677.98	1639.03	1613.39	1596.69	1585.9	1578.96	1574.51	1571.67
	ART1 to 12 mo		369.647	456.705	367.396	684.024	902.434	707.43	606.681	549.401	506.154	481.767	451.642	432.02	419.136	410.85	405.658	402.527	400.754	399.865	399.545
	ART1 post 12 mo		0	52.849	114.596	159.429	246.519	358.989	436.026	493.486	538.899	575.079	605.343	629.269	648.782	665.143	679.22	691.61	702.721	712.832	722.137
	ART2		0	4.49894	22.7112	55.7664	98.2361	154.044	216.463	278.959	339.405	404.822	462.111	513.948	561.219	604.511	644.273	680.883	714.671	745.923	774.891
	Lost from care
	In Care, Off ART		102.154	118.19	181.714	234.128	328.16	267.405	219.931	192.187	173.299	146.837	135.456	128.467	123.802	120.684	118.624	117.279	116.407	115.845	115.485
	In Care, Off ART (from Int-->AIDS)		0	0	75.3416	151.319	194.913	209.161	209.317	203.547	195.154	171.689	154.573	141.955	132.369	125.014	119.403	115.174	112.031	109.727	108.058
	In Care, Off ART (from Int)		0	140.926	207.459	256.702	270.514	280.089	278.607	268.022	252.707	218.788	195.65	181.308	172.305	166.543	162.815	160.396	158.829	157.816	157.164
	In Care, on ART1 to 12 mo		0	32.5506	47.2408	42.5462	69.4151	94.4459	82.6753	71.2636	63.7571	53.8215	50.2324	47.059	44.8706	43.4186	42.4782	41.8846	41.5228	41.3142	41.2056
	In Care, on ART1 post 12 mo		0	0	9.09557	21.6853	32.1178	49.3577	72.4344	90.6725	104.497	107.908	114.63	120.814	125.829	129.914	133.323	136.24	138.796	141.079	143.15
	In Care, on ART1 (from Int)		0	0	0.70849	3.72769	8.62586	14.467	20.7248	27.0002	33.0286	36.327	39.4976	43.0648	46.645	50.0546	53.2533	56.2559	59.0917	61.7894	64.373
	In Care, on ART2		0	0	0.538036	2.83218	7.28036	13.3192	21.2965	30.4827	39.9389	46.3846	55.1431	63.2652	70.6429	77.3665	83.5194	89.1673	94.365	99.1598	103.593
	In Care, on ART2 (from Int)		0	0	0	0.313271	1.09213	2.37396	4.02768	5.92284	7.94613	9.45122	10.9432	12.6353	14.3666	16.0653	17.7166	19.3266	20.9054	22.4627	24.0063
	Subtotal lost		102.154	291.667	522.098	713.253	912.119	930.618	909.014	889.097	870.328	791.207	756.125	738.568	730.829	729.06	731.132	735.724	741.948	749.193	757.036
	Subtotal - This period		10297.4	10055.6	9662.25	8627.21	7361.12	6561.39	6124.15	5820.29	5597.69	5401.61	5288.43	5235.16	5220.29	5229.86	5254.59	5288.28	5326.86	5367.69	5409.09
PANEL 3. PERCENTAGE DIFFERENCE BETWEEN MODEL WITH AND WITHOUT UNINTENTIONAL ERRORS
		2004	2005	2006	2007	2008	2009	2010	2011	2012	2013	2014	2015	2016	2017	2018	2019	2020	2021	2022	2023
Asymptomatic
	Not in care	0	0	0	0	0	0	0	0	0	0	0	0	0	0	0	0	0	0	0	0
	In care, off ART	0	0	0	0	0	0	0	0	0	0	0	0	0	0	0	0	0	0	0	0
	Lost from care	0	0	0	0	0	0	0	0	0	0	0	0	0	0	0	0	0	0	0	0
	Deaths	0	0	0	0	0	0	0	0	0	0	0	0	0	0	0	0	0	0	0	0
	Not in care	0	0	0	0	0	0	0	0	0	0	0	0	0	0	0	0	0	0	0	0
	In care, off ART	0	0	0	0	0	0	0	0	0	0	0	0	0	0	0	0	0	0	0	0
	Lost from care	0	0	0	0	0	0	0	0	0	0	0	0	0	0	0	0	0	0	0	0
	Subtotal - This period	0	0	0	0	0	0	0	0	0	0	0	0	0	0	0	0	0	0	0	0
Intermediate		0	0	0	0	0	0	0	0	0	0	0	0	0	0	0	0	0	0	0	0
	Not in care	0	0	0	0	0	0	0	0	0	0	0	0	0	0	0	0	0	0	0	0
	In care, off ART	0	0	0	0	0	0	0	0	0	0	0	0	0	0	0	0	0	0	0	0
	In care, on ART1	0	0	0	0	0	0	0	0	0	0	0	0	0	0	0	0	0	0	0	0
	In care, on ART2	0	0	0	0	0	0	0	0	0	0	0	0	0	0	0	0	0	0	0	0
	Lost from care	0	0	0	0	0	0	0	0	0	0	0	0	0	0	0	0	0	0	0	0
	In Care, Off ART	0	0	0	0	0	0	0	0	0	0	0	0	0	0	0	0	0	0	0	0
	In Care, Off ART (from Asympt)	0	0	0	0	0	0	0	0	0	0	0	0	0	0	0	0	0	0	0	0
	In Care, on ART1	0	0	0	0	0	0	0	0	0	0	0	0	0	0	0	0	0	0	0	0
	In Care, on ART2	0	0	0	0	0	0	0	0	0	0	0	0	0	0	0	0	0	0	0	0
	Subtotal - pre-ART	0	0	0	0	0	0	0	0	0	0	0	0	0	0	0	0	0	0	0	0
	Subtotal - on ART	0	0	0	0	0	0	0	0	0	0	0	0	0	0	0	0	0	0	0	0
	Subtotal lost	0	0	0	0	0	0	0	0	0	0	0	0	0	0	0	0	0	0	0	0
	Deaths	0	0	0	0	0	0	0	0	0	0	0	0	0	0	0	0	0	0	0	0
	Not in care	0	0	0	0	0	0	0	0	0	0	0	0	0	0	0	0	0	0	0	0
	In care, Off ART	0	0	0	0	0	0	0	0	0	0	0	0	0	0	0	0	0	0	0	0
	ART1	0	0	0	0	0	0	0	0	0	0	0	0	0	0	0	0	0	0	0	0
	ART2	0	0	0	0	0	0	0	0	0	0	0	0	0	0	0	0	0	0	0	0
	Lost from care	0	0	0	0	0	0	0	0	0	0	0	0	0	0	0	0	0	0	0	0
	In Care, Off ART	0	0	0	0	0	0	0	0	0	0	0	0	0	0	0	0	0	0	0	0
	In Care, Off ART (from Asympt)	0	0	0	0	0	0	0	0	0	0	0	0	0	0	0	0	0	0	0	0
	In Care, on ART1	0	0	0	0	0	0	0	0	0	0	0	0	0	0	0	0	0	0	0	0
	In Care, on ART2	0	0	0	0	0	0	0	0	0	0	0	0	0	0	0	0	0	0	0	0
	Subtotal lost	0	0	0	0	0	0	0	0	0	0	0	0	0	0	0	0	0	0	0	0
	Subtotal - This period	0	0	0	0	0	0	0	0	0	0	0	0	0	0	0	0	0	0	0	0
AIDS		0	0	0	0	0	0	0	0	0	0	0	0	0	0	0	0	0	0	0	0
	Not in care	0	0	0	0	0	0	0	0	0	0	0	0	0	0	0	0	0	0	0	0
	In care, off ART	0	0	0	0	0	0	0	0	0	0	0	0	0	0	0	0	0	0	0	0
	In care, on ART1 to 12mo	0	0	0	0	0	0	0	0	0	1.97083	1.91116	1.92205	1.93979	1.96206	1.98614	2.01103	2.0363	2.06169	2.08699	2.11201
	In care, on ART1 post 12 mo	0	0	0	0	0	0	0	0	0	0	0.22425	0.397352	0.542509	0.668393	0.780271	0.881394	0.973906	1.0593	1.13866	1.21279
	In care, on ART2	0	0	0	0	0	0	0	0	0	0	0	0.0382322	0.0912048	0.151409	0.215066	0.280052	0.345104	0.409447	0.472605	0.53428
	Lost from care	0	0	0	0	0	0	0	0	0	0	0	0	0	0	0	0	0	0	0	0
	In Care, Off ART	0	0	0	0	0	0	0	0	0	0	0	0	0	0	0	0	0	0	0	0
	In Care, Off ART (from Int --> AIDS)	0	0	0	0	0	0	0	0	0	0	0	0	0	0	0	0	0	0	0	0
	In Care, Off ART (from Int)	0	0	0	0	0	0	0	0	0	0	0	0	0	0	0	0	0	0	0	0
	In Care, on ART1 to 12 mo	0	0	0	0	0	0	0	0	0	0	1.66446	1.87296	1.91458	1.93601	1.95819	1.98203	2.00679	2.032	2.05737	2.08269
	In Care, on ART1 post 12 mo	0	0	0	0	0	0	0	0	0	0	0	0.19338	0.368938	0.518118	0.647148	0.76137	0.864301	0.958261	1.04485	1.12522
	In Care, on ART1 (from Int)	0	0	0	0	0	0	0	0	0	0	0	0	0	0	0	0	0	0	0	0
	In Care, on ART2	0	0	0	0	0	0	0	0	0	0	0	0	0.0332645	0.0835291	0.142286	0.205176	0.269787	0.334705	0.399067	0.462342
	In Care, on ART2 (from Int)	0	0	0	0	0	0	0	0	0	0	0	0	0	0	0	0	0	0	0	0
	Subtotal - pre-ART	0	0	0	0	0	0	0	0	0	0	0	0	0	0	0	0	0	0	0	0
	Subtotal - on ART	0	0	0	0	0	0	0	0	0	0	0.309155	0.38873	0.445443	0.498177	0.549044	0.598006	0.644939	0.689794	0.73257	0.773297
	Subtotal lost	0	0	0	0	0	0	0	0	0	0	0.110577	0.150971	0.184286	0.216487	0.248032	0.278693	0.308307	0.336802	0.364166	0.390415
	Deaths	0	0	0	0	0	0	0	0	0	0	0	0	0	0	0	0	0	0	0	0
	Not in care	0	0	0	0	0	0	0	0	0	0	0	0	0	0	0	0	0	0	0	0
	In care	0	0	0	0	0	0	0	0	0	0	0	0	0	0	0	0	0	0	0	0
	ART1 to 12 mo	0	0	0	0	0	0	0	0	0	0	1.97083	1.91116	1.92205	1.93979	1.96206	1.98614	2.01103	2.0363	2.06169	2.08699
	ART1 post 12 mo	0	0	0	0	0	0	0	0	0	0	0	0.22425	0.397352	0.542509	0.668393	0.780271	0.881394	0.973906	1.0593	1.13866
	ART2	0	0	0	0	0	0	0	0	0	0	0	0	0.0382322	0.0912048	0.151409	0.215066	0.280052	0.345104	0.409447	0.472605
	Lost from care	0	0	0	0	0	0	0	0	0	0	0	0	0	0	0	0	0	0	0	0
	In Care, Off ART	0	0	0	0	0	0	0	0	0	0	0	0	0	0	0	0	0	0	0	0
	In Care, Off ART (from Int-->AIDS)	0	0	0	0	0	0	0	0	0	0	0	0	0	0	0	0	0	0	0	0
	In Care, Off ART (from Int)	0	0	0	0	0	0	0	0	0	0	0	0	0	0	0	0	0	0	0	0
	In Care, on ART1 to 12 mo	0	0	0	0	0	0	0	0	0	0	0	1.66446	1.87296	1.91458	1.93601	1.95819	1.98203	2.00679	2.032	2.05737
	In Care, on ART1 post 12 mo	0	0	0	0	0	0	0	0	0	0	0	0	0.19338	0.368938	0.518118	0.647148	0.76137	0.864301	0.958261	1.04485
	In Care, on ART1 (from Int)	0	0	0	0	0	0	0	0	0	0	0	0	0	0	0	0	0	0	0	0
	In Care, on ART2	0	0	0	0	0	0	0	0	0	0	0	0	0	0.0332645	0.0835291	0.142286	0.205176	0.269787	0.334705	0.399067
	In Care, on ART2 (from Int)	0	0	0	0	0	0	0	0	0	0	0	0	0	0	0	0	0	0	0	0
	Subtotal lost	0	0	0	0	0	0	0	0	0	0	0	0.110577	0.150971	0.184286	0.216487	0.248032	0.278693	0.308307	0.336802	0.364166
	Subtotal - This period	0	0	0	0	0	0	0	0	0	0	0.175777	0.204696	0.231427	0.258774	0.286824	0.315072	0.343174	0.370917	0.398169	0.424843
PANEL 4. SUMMARY
	Number of cells with any error	147
	Error magnitude: Frequency and distribution of the percentage difference in model output with and without errors
	Percentage difference in model output	Frequency (percentage) of spreadsheet cells
	0	1213	(89)
	>0-5	147	(11)
	>5-10	0	(0)
	>10-20	0	(0)
	>20-30	0	(0)
	>30-40	0	(0)
	>40-50	0	(0)
	>50-60	0	(0)
	>60-70	0	(0)
	>70-80	0	(0)
	>80-90	0	(0)
	>90-100	0	(0)
	>100	0	(0)

## Sheet: Re-entry, SC
PANEL 1. MODEL WITH UNINTENTIONAL ERRORS
		2004	2005	2006	2007	2008	2009	2010	2011	2012	2013	2014	2015	2016	2017	2018	2019	2020	2021	2022	2023
Asymptomatic
	Not in care	37328.9	35944.6	34129.4	31815.8	29383.7	27210.3	25832.8	24959.9	24406.6	24056	23833.8	23692.9	23603.7	23547.1	23511.3	23488.5	23474.1	23465	23459.2	23455.6
	In care, off ART	8625.51	5881.2	4600.85	4542.33	4345.43	4079.12	3801.54	3577.95	3415.36	3303.17	3228.06	3178.7	3146.65	3126	3112.76	3104.31	3098.92	3095.5	3093.32	3091.94
	Lost from care	3817.44	5168.12	5218.46	4858.92	4603.44	4374.26	4141.15	3902	3675.42	3438.73	3250.34	3104.75	2994.9	2913.6	2854.38	2811.8	2781.5	2760.14	2745.2	2734.81
	Deaths
	Not in care		678.827	653.654	620.644	578.572	534.344	494.82	469.771	453.896	443.835	437.459	433.418	430.857	429.234	428.205	427.553	427.14	426.878	426.712	426.607
	In care, off ART		147.178	100.351	78.5048	77.5063	74.1465	69.6023	64.866	61.0509	58.2766	56.3623	55.0807	54.2384	53.6915	53.3392	53.1133	52.9691	52.8772	52.8188	52.7816
	Lost from care		69.4203	93.9826	94.898	88.3596	83.7138	79.5461	75.3071	70.9581	66.8377	62.5335	59.1076	56.46	54.4623	52.984	51.9071	51.1327	50.5818	50.1934	49.9216
	Subtotal - This period		895.425	847.988	794.047	744.438	692.205	643.968	609.944	585.905	568.949	556.355	547.606	541.555	537.388	534.528	532.574	531.242	530.337	529.724	529.31
Intermediate
	Not in care	24973.4	20500.7	17889.3	15318	13634.7	12349.2	11304.3	10532.8	9991.93	9624.54	9380.01	9219.49	9115.12	9047.73	9004.42	8976.69	8958.99	8947.7	8940.52	8935.96
	In care, off ART	6397.3	7454.22	6781.06	7069.61	6711.88	6228.33	5754.86	5364.56	5072.17	4865.24	4723.9	4629.59	4567.61	4527.32	4501.32	4484.62	4473.94	4467.12	4462.78	4460.02
	In care, on ART1	499.086	2299.21	4404.66	6462.03	8503.49	10428	12198.3	13805.5	15259.9	16693.2	17978.5	19154.9	20248.5	21277.8	22256.1	23193	24095.5	24968.8	25816.4	26641
	In care, on ART2		220.68	624.877	1189.58	1815.39	2473.32	3134.99	3784.38	4413.74	5095.78	5728.31	6330.9	6914.35	7485.34	8048.36	8606.49	9161.89	9716.02	10269.8	10824
	Lost from care
	In Care, Off ART	1428.1	1794.16	2147.69	2179.98	2246.8	2210.85	2106.82	1974.76	1845.59	1660.98	1549.66	1479.52	1434.36	1405.06	1386.03	1373.7	1365.74	1360.62	1357.34	1355.24
	In Care, Off ART (from Asympt)		763.488	1368.67	1644.3	1693.35	1663.78	1604.96	1532.53	1452.92	1313.97	1211.27	1132.67	1072.24	1026.19	991.583	965.951	947.222	933.701	924.042	917.204
	In Care, on ART1		7.17961	36.226	79.2604	127.741	178.384	228.292	275.66	319.566	346.846	378.334	409.37	438.658	466.059	491.784	516.106	539.275	561.49	582.902	603.627
	In Care, on ART2		0	3.17459	10.3823	21.6688	35.6241	51.2129	67.5721	84.0929	96.999	111.953	127.01	141.678	155.915	169.801	183.434	196.894	210.247	223.538	236.801
	Subtotal - pre-ART	1428.1	2557.65	3516.35	3824.28	3940.15	3874.62	3711.79	3507.3	3298.51	2974.95	2760.93	2612.19	2506.6	2431.25	2377.61	2339.65	2312.96	2294.32	2281.38	2272.44
	Subtotal - on ART	0	7.17961	39.4005	89.6426	149.41	214.008	279.505	343.232	403.659	443.845	490.287	536.38	580.335	621.974	661.585	699.54	736.169	771.736	806.44	840.428
	Subtotal lost	1428.1	2564.83	3555.75	3913.92	4089.56	4088.63	3991.29	3850.53	3702.17	3418.79	3251.22	3148.57	3086.93	3053.22	3039.2	3039.19	3049.13	3066.06	3087.82	3112.87
	Deaths
	Not in care		696.473	571.734	498.905	427.196	380.252	344.401	315.26	293.743	278.66	268.414	261.595	257.118	254.207	252.328	251.12	250.347	249.853	249.538	249.338
	In care, Off ART		167.404	195.061	177.446	184.997	175.636	162.982	150.593	140.379	132.728	127.313	123.615	121.147	119.525	118.471	117.79	117.353	117.074	116.895	116.782
	ART1		2.52396	11.6275	22.2751	32.6796	43.0036	52.7362	61.6889	69.8165	77.172	84.4205	90.9205	96.8696	102.4	107.605	112.553	117.291	121.855	126.271	130.558
	ART2		0	1.11601	3.16011	6.0159	9.18071	12.508	15.8542	19.1383	22.3211	25.7702	28.969	32.0165	34.967	37.8546	40.7019	43.5245	46.3332	49.1356	51.9363
	Lost from care
	In Care, Off ART		39.8275	50.0366	59.8959	60.7964	62.6601	61.6572	58.7561	55.0733	51.4707	46.3223	43.2178	41.2616	40.0022	39.1849	38.6543	38.3105	38.0885	37.9457	37.8542
	In Care, Off ART (from Asympt)		0	21.2926	38.1701	45.8572	47.225	46.4003	44.7601	42.7402	40.5198	36.6447	33.7805	31.5886	29.9032	28.6189	27.6538	26.939	26.4166	26.0396	25.7702
	In Care, on ART1		0	0.200229	1.01029	2.21046	3.56252	4.97486	6.36674	7.68776	8.91223	9.67303	10.5512	11.4167	12.2335	12.9977	13.7151	14.3935	15.0396	15.6591	16.2563
	In Care, on ART2		0	0	0.0885348	0.289547	0.60431	0.993505	1.42825	1.88449	2.34523	2.70516	3.12219	3.54212	3.95118	4.34824	4.73551	5.11569	5.49109	5.86348	6.23416
	Subtotal lost		39.8275	71.5294	99.1648	109.154	114.052	114.026	111.311	107.386	103.248	95.3452	90.6717	87.809	86.09	85.1498	84.7587	84.7586	85.0359	85.5079	86.1148
	Subtotal - This period		906.228	851.068	800.952	760.042	722.124	686.654	654.707	630.463	614.129	601.263	595.771	594.96	597.189	601.408	606.924	613.274	620.151	627.348	634.728
AIDS
	Not in care	20197.7	16460.8	13459.6	6296.26	5030.2	4437.78	4011.22	3668.29	3413.15	3233.28	3110.64	3028.82	2975.01	2939.98	2917.35	2902.79	2893.47	2887.51	2883.72	2881.3
	In care, off ART	3982.81	6470.87	8074.25	11501	8143.67	6720.2	5995.27	5460.87	5041.06	4728.66	4507.54	4356.28	4255.16	4188.59	4145.23	4117.21	4099.19	4087.65	4080.28	4075.58
	In care, on ART1 to 12mo	2500.91	3089.92	2485.68	4627.89	6105.58	4786.24	4104.61	3717.07	3424.48	3259.48	3055.67	2922.91	2835.74	2779.67	2744.55	2723.37	2711.37	2705.36	2703.19	2703.47
	In care, on ART1 post 12 mo	0	2051.97	4449.44	6190.15	9571.63	13938.5	16929.6	19160.7	20923.9	22328.7	23503.7	24432.7	25190.3	25825.6	26372.2	26853.2	27284.6	27677.2	28038.5	28373.7
	In care, on ART2	0	47.7532	241.065	591.924	1042.71	1635.07	2297.61	2960.96	3602.56	4296.92	4905.01	5455.22	5956.97	6416.49	6838.53	7227.12	7585.76	7917.48	8224.96	8510.52
	Lost from care
	In Care, Off ART	248.844	287.908	442.649	570.327	799.388	651.388	535.745	468.161	422.151	357.69	329.967	312.941	301.576	293.981	288.964	285.687	283.563	282.196	281.318	280.758
	In Care, Off ART (from Int --> AIDS)		0	183.53	368.607	474.802	509.508	509.888	495.833	475.389	418.229	376.535	345.798	322.446	304.53	290.861	280.56	272.903	267.29	263.226	260.314
	In Care, Off ART (from Int)		343.29	505.364	625.318	658.964	682.288	678.678	652.893	615.585	532.96	476.596	441.66	419.729	405.692	396.612	390.72	386.902	384.435	382.846	381.826
	In Care, on ART1 to 12 mo		79.2922	115.077	103.641	169.093	230.067	201.394	173.596	155.31	131.107	122.365	114.634	109.303	105.766	103.476	102.03	101.148	100.64	100.375	100.268
	In Care, on ART1 post 12 mo		0	22.1565	52.8245	78.2378	120.234	176.448	220.875	254.552	262.861	279.234	294.298	306.514	316.467	324.77	331.877	338.102	343.664	348.709	353.342
	In Care, on ART1 (from Int)		0	1.72586	9.08052	21.0123	35.241	50.4849	65.7715	80.4566	88.4914	96.2147	104.904	113.626	121.931	129.723	137.037	143.945	150.517	156.81	162.871
	In Care, on ART2		0	1.31064	6.89909	17.7347	32.4452	51.8775	74.2548	97.2899	112.991	134.327	154.112	172.084	188.462	203.45	217.208	229.87	241.55	252.349	262.355
	In Care, on ART2 (from Int)		0	0	0.763118	2.6604	5.78288	9.8113	14.4278	19.3565	23.0228	26.6572	30.7791	34.9966	39.1344	43.1571	47.0789	50.9248	54.7184	58.4786	62.2192
	Subtotal - pre-ART	248.844	631.198	1131.54	1564.25	1933.15	1843.18	1724.31	1616.89	1513.12	1308.88	1183.1	1100.4	1043.75	1004.2	976.437	956.967	943.369	933.921	927.39	922.898
	Subtotal - on ART	0	79.2922	140.27	173.208	288.738	423.77	490.016	548.925	606.965	618.473	658.798	698.728	736.523	771.761	804.577	835.231	863.991	891.089	916.723	941.056
	Subtotal lost	248.844	710.49	1271.81	1737.46	2221.89	2266.95	2214.33	2165.81	2120.09	1927.35	1841.9	1799.13	1780.27	1775.96	1781.01	1792.2	1807.36	1825.01	1844.11	1863.95
	Deaths
	Not in care		8291.45	6757.39	5525.35	2584.71	2064.97	1821.77	1646.67	1505.89	1401.15	1327.31	1276.96	1243.37	1221.28	1206.91	1197.61	1191.64	1187.81	1185.37	1183.81
	In care		1534.13	2492.5	3110.1	4430.03	3136.84	2588.54	2309.3	2103.46	1941.75	1821.42	1736.25	1677.98	1639.03	1613.39	1596.69	1585.9	1578.96	1574.51	1571.67
	ART1 to 12 mo		369.647	456.705	367.396	684.024	902.434	707.43	606.681	549.401	506.154	481.767	451.642	432.02	419.136	410.85	405.658	402.527	400.754	399.865	399.545
	ART1 post 12 mo		0	52.849	114.596	159.429	246.519	358.989	436.026	493.486	538.899	575.079	605.343	629.269	648.782	665.143	679.22	691.61	702.721	712.832	722.137
	ART2		0	4.49894	22.7112	55.7664	98.2361	154.044	216.463	278.959	339.405	404.822	462.111	513.948	561.219	604.511	644.273	680.883	714.671	745.923	774.891
	Lost from care
	In Care, Off ART		102.154	118.19	181.714	234.128	328.16	267.405	219.931	192.187	173.299	146.837	135.456	128.467	123.802	120.684	118.624	117.279	116.407	115.845	115.485
	In Care, Off ART (from Int-->AIDS)		0	0	75.3416	151.319	194.913	209.161	209.317	203.547	195.154	171.689	154.573	141.955	132.369	125.014	119.403	115.174	112.031	109.727	108.058
	In Care, Off ART (from Int)		0	140.926	207.459	256.702	270.514	280.089	278.607	268.022	252.707	218.788	195.65	181.308	172.305	166.543	162.815	160.396	158.829	157.816	157.164
	In Care, on ART1 to 12 mo		0	32.5506	47.2408	42.5462	69.4151	94.4459	82.6753	71.2636	63.7571	53.8215	50.2324	47.059	44.8706	43.4186	42.4782	41.8846	41.5228	41.3142	41.2056
	In Care, on ART1 post 12 mo		0	0	9.09557	21.6853	32.1178	49.3577	72.4344	90.6725	104.497	107.908	114.63	120.814	125.829	129.914	133.323	136.24	138.796	141.079	143.15
	In Care, on ART1 (from Int)		0	0	0.70849	3.72769	8.62586	14.467	20.7248	27.0002	33.0286	36.327	39.4976	43.0648	46.645	50.0546	53.2533	56.2559	59.0917	61.7894	64.373
	In Care, on ART2		0	0	0.538036	2.83218	7.28036	13.3192	21.2965	30.4827	39.9389	46.3846	55.1431	63.2652	70.6429	77.3665	83.5194	89.1673	94.365	99.1598	103.593
	In Care, on ART2 (from Int)		0	0	0	0.313271	1.09213	2.37396	4.02768	5.92284	7.94613	9.45122	10.9432	12.6353	14.3666	16.0653	17.7166	19.3266	20.9054	22.4627	24.0063
	Subtotal lost		102.154	291.667	522.098	713.253	912.119	930.618	909.014	889.097	870.328	791.207	756.125	738.568	730.829	729.06	731.132	735.724	741.948	749.193	757.036
	Subtotal - This period		10297.4	10055.6	9662.25	8627.21	7361.12	6561.39	6124.15	5820.29	5597.69	5401.61	5288.43	5235.16	5220.29	5229.86	5254.59	5288.28	5326.86	5367.69	5409.09
PANEL 2. MODEL WITH NO KNOWN ERRORS
		2004	2005	2006	2007	2008	2009	2010	2011	2012	2013	2014	2015	2016	2017	2018	2019	2020	2021	2022	2023
Asymptomatic
	Not in care	37328.9	35944.6	34129.4	31815.8	29383.7	27210.3	25832.8	24959.9	24406.6	24056	23833.8	23692.9	23603.7	23547.1	23511.3	23488.5	23474.1	23465	23459.2	23455.6
	In care, off ART	8625.51	5881.2	4600.85	4542.33	4345.43	4079.12	3801.54	3577.95	3415.36	3303.17	3228.06	3178.7	3146.65	3126	3112.76	3104.31	3098.92	3095.5	3093.32	3091.94
	Lost from care	3817.44	5168.12	5218.46	4858.92	4603.44	4374.26	4141.15	3902	3675.42	3438.73	3250.34	3104.75	2994.9	2913.6	2854.38	2811.8	2781.5	2760.14	2745.2	2734.81
	Deaths
	Not in care		678.827	653.654	620.644	578.572	534.344	494.82	469.771	453.896	443.835	437.459	433.418	430.857	429.234	428.205	427.553	427.14	426.878	426.712	426.607
	In care, off ART		147.178	100.351	78.5048	77.5063	74.1465	69.6023	64.866	61.0509	58.2766	56.3623	55.0807	54.2384	53.6915	53.3392	53.1133	52.9691	52.8772	52.8188	52.7816
	Lost from care		69.4203	93.9826	94.898	88.3596	83.7138	79.5461	75.3071	70.9581	66.8377	62.5335	59.1076	56.46	54.4623	52.984	51.9071	51.1327	50.5818	50.1934	49.9216
	Subtotal - This period		895.425	847.988	794.047	744.438	692.205	643.968	609.944	585.905	568.949	556.355	547.606	541.555	537.388	534.528	532.574	531.242	530.337	529.724	529.31
Intermediate
	Not in care	24973.4	20500.7	17889.3	15318	13634.7	12349.2	11304.3	10532.8	9991.93	9624.54	9380.01	9219.49	9115.12	9047.73	9004.42	8976.69	8958.99	8947.7	8940.52	8935.96
	In care, off ART	6397.3	7454.22	6781.06	7069.61	6711.88	6228.33	5754.86	5364.56	5072.17	4865.24	4723.9	4629.59	4567.61	4527.32	4501.32	4484.62	4473.94	4467.12	4462.78	4460.02
	In care, on ART1	499.086	2299.21	4404.66	6462.03	8503.49	10428	12198.3	13805.5	15259.9	16693.2	17978.5	19154.9	20248.5	21277.8	22256.1	23193	24095.5	24968.8	25816.4	26641
	In care, on ART2		220.68	624.877	1189.58	1815.39	2473.32	3134.99	3784.38	4413.74	5095.78	5728.31	6330.9	6914.35	7485.34	8048.36	8606.49	9161.89	9716.02	10269.8	10824
	Lost from care
	In Care, Off ART	1428.1	1794.16	2147.69	2179.98	2246.8	2210.85	2106.82	1974.76	1845.59	1660.98	1549.66	1479.52	1434.36	1405.06	1386.03	1373.7	1365.74	1360.62	1357.34	1355.24
	In Care, Off ART (from Asympt)		763.488	1368.67	1644.3	1693.35	1663.78	1604.96	1532.53	1452.92	1313.97	1211.27	1132.67	1072.24	1026.19	991.583	965.951	947.222	933.701	924.042	917.204
	In Care, on ART1		7.17961	36.226	79.2604	127.741	178.384	228.292	275.66	319.566	346.846	378.334	409.37	438.658	466.059	491.784	516.106	539.275	561.49	582.902	603.627
	In Care, on ART2		0	3.17459	10.3823	21.6688	35.6241	51.2129	67.5721	84.0929	96.999	111.953	127.01	141.678	155.915	169.801	183.434	196.894	210.247	223.538	236.801
	Subtotal - pre-ART	1428.1	2557.65	3516.35	3824.28	3940.15	3874.62	3711.79	3507.3	3298.51	2974.95	2760.93	2612.19	2506.6	2431.25	2377.61	2339.65	2312.96	2294.32	2281.38	2272.44
	Subtotal - on ART	0	7.17961	39.4005	89.6426	149.41	214.008	279.505	343.232	403.659	443.845	490.287	536.38	580.335	621.974	661.585	699.54	736.169	771.736	806.44	840.428
	Subtotal lost	1428.1	2564.83	3555.75	3913.92	4089.56	4088.63	3991.29	3850.53	3702.17	3418.79	3251.22	3148.57	3086.93	3053.22	3039.2	3039.19	3049.13	3066.06	3087.82	3112.87
	Deaths
	Not in care		696.473	571.734	498.905	427.196	380.252	344.401	315.26	293.743	278.66	268.414	261.595	257.118	254.207	252.328	251.12	250.347	249.853	249.538	249.338
	In care, Off ART		167.404	195.061	177.446	184.997	175.636	162.982	150.593	140.379	132.728	127.313	123.615	121.147	119.525	118.471	117.79	117.353	117.074	116.895	116.782
	ART1		2.52396	11.6275	22.2751	32.6796	43.0036	52.7362	61.6889	69.8165	77.172	84.4205	90.9205	96.8696	102.4	107.605	112.553	117.291	121.855	126.271	130.558
	ART2		0	1.11601	3.16011	6.0159	9.18071	12.508	15.8542	19.1383	22.3211	25.7702	28.969	32.0165	34.967	37.8546	40.7019	43.5245	46.3332	49.1356	51.9363
	Lost from care
	In Care, Off ART		39.8275	50.0366	59.8959	60.7964	62.6601	61.6572	58.7561	55.0733	51.4707	46.3223	43.2178	41.2616	40.0022	39.1849	38.6543	38.3105	38.0885	37.9457	37.8542
	In Care, Off ART (from Asympt)		0	21.2926	38.1701	45.8572	47.225	46.4003	44.7601	42.7402	40.5198	36.6447	33.7805	31.5886	29.9032	28.6189	27.6538	26.939	26.4166	26.0396	25.7702
	In Care, on ART1		0	0.200229	1.01029	2.21046	3.56252	4.97486	6.36674	7.68776	8.91223	9.67303	10.5512	11.4167	12.2335	12.9977	13.7151	14.3935	15.0396	15.6591	16.2563
	In Care, on ART2		0	0	0.0885348	0.289547	0.60431	0.993505	1.42825	1.88449	2.34523	2.70516	3.12219	3.54212	3.95118	4.34824	4.73551	5.11569	5.49109	5.86348	6.23416
	Subtotal lost		39.8275	71.5294	99.1648	109.154	114.052	114.026	111.311	107.386	103.248	95.3452	90.6717	87.809	86.09	85.1498	84.7587	84.7586	85.0359	85.5079	86.1148
	Subtotal - This period		906.228	851.068	800.952	760.042	722.124	686.654	654.707	630.463	614.129	601.263	595.771	594.96	597.189	601.408	606.924	613.274	620.151	627.348	634.728
AIDS
	Not in care	20197.7	16460.8	13459.6	6296.26	5030.2	4437.78	4011.22	3668.29	3413.15	3233.28	3110.64	3028.82	2975.01	2939.98	2917.35	2902.79	2893.47	2887.51	2883.72	2881.3
	In care, off ART	3982.81	6470.87	8074.25	11501	8143.67	6720.2	5995.27	5460.87	5041.06	4728.66	4507.54	4356.28	4255.16	4188.59	4145.23	4117.21	4099.19	4087.65	4080.28	4075.58
	In care, on ART1 to 12mo	2500.91	3089.92	2485.68	4627.89	6105.58	4786.24	4104.61	3717.07	3424.48	3259.48	3055.67	2922.91	2835.74	2779.67	2744.55	2723.37	2711.37	2705.36	2703.19	2703.47
	In care, on ART1 post 12 mo	0	2051.97	4449.44	6190.15	9571.63	13938.5	16929.6	19160.7	20923.9	22328.7	23503.7	24432.7	25190.3	25825.6	26372.2	26853.2	27284.6	27677.2	28038.5	28373.7
	In care, on ART2	0	47.7532	241.065	591.924	1042.71	1635.07	2297.61	2960.96	3602.56	4296.92	4905.01	5455.22	5956.97	6416.49	6838.53	7227.12	7585.76	7917.48	8224.96	8510.52
	Lost from care
	In Care, Off ART	248.844	287.908	442.649	570.327	799.388	651.388	535.745	468.161	422.151	357.69	329.967	312.941	301.576	293.981	288.964	285.687	283.563	282.196	281.318	280.758
	In Care, Off ART (from Int --> AIDS)		0	183.53	368.607	474.802	509.508	509.888	495.833	475.389	418.229	376.535	345.798	322.446	304.53	290.861	280.56	272.903	267.29	263.226	260.314
	In Care, Off ART (from Int)		343.29	505.364	625.318	658.964	682.288	678.678	652.893	615.585	532.96	476.596	441.66	419.729	405.692	396.612	390.72	386.902	384.435	382.846	381.826
	In Care, on ART1 to 12 mo		79.2922	115.077	103.641	169.093	230.067	201.394	173.596	155.31	131.107	122.365	114.634	109.303	105.766	103.476	102.03	101.148	100.64	100.375	100.268
	In Care, on ART1 post 12 mo		0	22.1565	52.8245	78.2378	120.234	176.448	220.875	254.552	262.861	279.234	294.298	306.514	316.467	324.77	331.877	338.102	343.664	348.709	353.342
	In Care, on ART1 (from Int)		0	1.72586	9.08052	21.0123	35.241	50.4849	65.7715	80.4566	88.4914	96.2147	104.904	113.626	121.931	129.723	137.037	143.945	150.517	156.81	162.871
	In Care, on ART2		0	1.31064	6.89909	17.7347	32.4452	51.8775	74.2548	97.2899	112.991	134.327	154.112	172.084	188.462	203.45	217.208	229.87	241.55	252.349	262.355
	In Care, on ART2 (from Int)		0	0	0.763118	2.6604	5.78288	9.8113	14.4278	19.3565	23.0228	26.6572	30.7791	34.9966	39.1344	43.1571	47.0789	50.9248	54.7184	58.4786	62.2192
	Subtotal - pre-ART	248.844	631.198	1131.54	1564.25	1933.15	1843.18	1724.31	1616.89	1513.12	1308.88	1183.1	1100.4	1043.75	1004.2	976.437	956.967	943.369	933.921	927.39	922.898
	Subtotal - on ART	0	79.2922	140.27	173.208	288.738	423.77	490.016	548.925	606.965	618.473	658.798	698.728	736.523	771.761	804.577	835.231	863.991	891.089	916.723	941.056
	Subtotal lost	248.844	710.49	1271.81	1737.46	2221.89	2266.95	2214.33	2165.81	2120.09	1927.35	1841.9	1799.13	1780.27	1775.96	1781.01	1792.2	1807.36	1825.01	1844.11	1863.95
	Deaths
	Not in care		8291.45	6757.39	5525.35	2584.71	2064.97	1821.77	1646.67	1505.89	1401.15	1327.31	1276.96	1243.37	1221.28	1206.91	1197.61	1191.64	1187.81	1185.37	1183.81
	In care		1534.13	2492.5	3110.1	4430.03	3136.84	2588.54	2309.3	2103.46	1941.75	1821.42	1736.25	1677.98	1639.03	1613.39	1596.69	1585.9	1578.96	1574.51	1571.67
	ART1 to 12 mo		369.647	456.705	367.396	684.024	902.434	707.43	606.681	549.401	506.154	481.767	451.642	432.02	419.136	410.85	405.658	402.527	400.754	399.865	399.545
	ART1 post 12 mo		0	52.849	114.596	159.429	246.519	358.989	436.026	493.486	538.899	575.079	605.343	629.269	648.782	665.143	679.22	691.61	702.721	712.832	722.137
	ART2		0	4.49894	22.7112	55.7664	98.2361	154.044	216.463	278.959	339.405	404.822	462.111	513.948	561.219	604.511	644.273	680.883	714.671	745.923	774.891
	Lost from care
	In Care, Off ART		102.154	118.19	181.714	234.128	328.16	267.405	219.931	192.187	173.299	146.837	135.456	128.467	123.802	120.684	118.624	117.279	116.407	115.845	115.485
	In Care, Off ART (from Int-->AIDS)		0	0	75.3416	151.319	194.913	209.161	209.317	203.547	195.154	171.689	154.573	141.955	132.369	125.014	119.403	115.174	112.031	109.727	108.058
	In Care, Off ART (from Int)		0	140.926	207.459	256.702	270.514	280.089	278.607	268.022	252.707	218.788	195.65	181.308	172.305	166.543	162.815	160.396	158.829	157.816	157.164
	In Care, on ART1 to 12 mo		0	32.5506	47.2408	42.5462	69.4151	94.4459	82.6753	71.2636	63.7571	53.8215	50.2324	47.059	44.8706	43.4186	42.4782	41.8846	41.5228	41.3142	41.2056
	In Care, on ART1 post 12 mo		0	0	9.09557	21.6853	32.1178	49.3577	72.4344	90.6725	104.497	107.908	114.63	120.814	125.829	129.914	133.323	136.24	138.796	141.079	143.15
	In Care, on ART1 (from Int)		0	0	0.70849	3.72769	8.62586	14.467	20.7248	27.0002	33.0286	36.327	39.4976	43.0648	46.645	50.0546	53.2533	56.2559	59.0917	61.7894	64.373
	In Care, on ART2		0	0	0.538036	2.83218	7.28036	13.3192	21.2965	30.4827	39.9389	46.3846	55.1431	63.2652	70.6429	77.3665	83.5194	89.1673	94.365	99.1598	103.593
	In Care, on ART2 (from Int)		0	0	0	0.313271	1.09213	2.37396	4.02768	5.92284	7.94613	9.45122	10.9432	12.6353	14.3666	16.0653	17.7166	19.3266	20.9054	22.4627	24.0063
	Subtotal lost		102.154	291.667	522.098	713.253	912.119	930.618	909.014	889.097	870.328	791.207	756.125	738.568	730.829	729.06	731.132	735.724	741.948	749.193	757.036
	Subtotal - This period		10297.4	10055.6	9662.25	8627.21	7361.12	6561.39	6124.15	5820.29	5597.69	5401.61	5288.43	5235.16	5220.29	5229.86	5254.59	5288.28	5326.86	5367.69	5409.09
PANEL 3. PERCENTAGE DIFFERENCE BETWEEN MODEL WITH AND WITHOUT UNINTENTIONAL ERRORS
		2004	2005	2006	2007	2008	2009	2010	2011	2012	2013	2014	2015	2016	2017	2018	2019	2020	2021	2022	2023
Asymptomatic
	Not in care	0	0	0	0	0	0	0	0	0	0	0	0	0	0	0	0	0	0	0	0
	In care, off ART	0	0	0	0	0	0	0	0	0	0	0	0	0	0	0	0	0	0	0	0
	Lost from care	0	0	0	0	0	0	0	0	0	0	0	0	0	0	0	0	0	0	0	0
	Deaths	0	0	0	0	0	0	0	0	0	0	0	0	0	0	0	0	0	0	0	0
	Not in care	0	0	0	0	0	0	0	0	0	0	0	0	0	0	0	0	0	0	0	0
	In care, off ART	0	0	0	0	0	0	0	0	0	0	0	0	0	0	0	0	0	0	0	0
	Lost from care	0	0	0	0	0	0	0	0	0	0	0	0	0	0	0	0	0	0	0	0
	Subtotal - This period	0	0	0	0	0	0	0	0	0	0	0	0	0	0	0	0	0	0	0	0
Intermediate		0	0	0	0	0	0	0	0	0	0	0	0	0	0	0	0	0	0	0	0
	Not in care	0	0	0	0	0	0	0	0	0	0	0	0	0	0	0	0	0	0	0	0
	In care, off ART	0	0	0	0	0	0	0	0	0	0	0	0	0	0	0	0	0	0	0	0
	In care, on ART1	0	0	0	0	0	0	0	0	0	0	0	0	0	0	0	0	0	0	0	0
	In care, on ART2	0	0	0	0	0	0	0	0	0	0	0	0	0	0	0	0	0	0	0	0
	Lost from care	0	0	0	0	0	0	0	0	0	0	0	0	0	0	0	0	0	0	0	0
	In Care, Off ART	0	0	0	0	0	0	0	0	0	0	0	0	0	0	0	0	0	0	0	0
	In Care, Off ART (from Asympt)	0	0	0	0	0	0	0	0	0	0	0	0	0	0	0	0	0	0	0	0
	In Care, on ART1	0	0	0	0	0	0	0	0	0	0	0	0	0	0	0	0	0	0	0	0
	In Care, on ART2	0	0	0	0	0	0	0	0	0	0	0	0	0	0	0	0	0	0	0	0
	Subtotal - pre-ART	0	0	0	0	0	0	0	0	0	0	0	0	0	0	0	0	0	0	0	0
	Subtotal - on ART	0	0	0	0	0	0	0	0	0	0	0	0	0	0	0	0	0	0	0	0
	Subtotal lost	0	0	0	0	0	0	0	0	0	0	0	0	0	0	0	0	0	0	0	0
	Deaths	0	0	0	0	0	0	0	0	0	0	0	0	0	0	0	0	0	0	0	0
	Not in care	0	0	0	0	0	0	0	0	0	0	0	0	0	0	0	0	0	0	0	0
	In care, Off ART	0	0	0	0	0	0	0	0	0	0	0	0	0	0	0	0	0	0	0	0
	ART1	0	0	0	0	0	0	0	0	0	0	0	0	0	0	0	0	0	0	0	0
	ART2	0	0	0	0	0	0	0	0	0	0	0	0	0	0	0	0	0	0	0	0
	Lost from care	0	0	0	0	0	0	0	0	0	0	0	0	0	0	0	0	0	0	0	0
	In Care, Off ART	0	0	0	0	0	0	0	0	0	0	0	0	0	0	0	0	0	0	0	0
	In Care, Off ART (from Asympt)	0	0	0	0	0	0	0	0	0	0	0	0	0	0	0	0	0	0	0	0
	In Care, on ART1	0	0	0	0	0	0	0	0	0	0	0	0	0	0	0	0	0	0	0	0
	In Care, on ART2	0	0	0	0	0	0	0	0	0	0	0	0	0	0	0	0	0	0	0	0
	Subtotal lost	0	0	0	0	0	0	0	0	0	0	0	0	0	0	0	0	0	0	0	0
	Subtotal - This period	0	0	0	0	0	0	0	0	0	0	0	0	0	0	0	0	0	0	0	0
AIDS		0	0	0	0	0	0	0	0	0	0	0	0	0	0	0	0	0	0	0	0
	Not in care	0	0	0	0	0	0	0	0	0	0	0	0	0	0	0	0	0	0	0	0
	In care, off ART	0	0	0	0	0	0	0	0	0	0	0	0	0	0	0	0	0	0	0	0
	In care, on ART1 to 12mo	0	0	0	0	0	0	0	0	0	0	0	0	0	0	0	0	0	0	0	0
	In care, on ART1 post 12 mo	0	0	0	0	0	0	0	0	0	0	0	0	0	0	0	0	0	0	0	0
	In care, on ART2	0	0	0	0	0	0	0	0	0	0	0	0	0	0	0	0	0	0	0	0
	Lost from care	0	0	0	0	0	0	0	0	0	0	0	0	0	0	0	0	0	0	0	0
	In Care, Off ART	0	0	0	0	0	0	0	0	0	0	0	0	0	0	0	0	0	0	0	0
	In Care, Off ART (from Int --> AIDS)	0	0	0	0	0	0	0	0	0	0	0	0	0	0	0	0	0	0	0	0
	In Care, Off ART (from Int)	0	0	0	0	0	0	0	0	0	0	0	0	0	0	0	0	0	0	0	0
	In Care, on ART1 to 12 mo	0	0	0	0	0	0	0	0	0	0	0	0	0	0	0	0	0	0	0	0
	In Care, on ART1 post 12 mo	0	0	0	0	0	0	0	0	0	0	0	0	0	0	0	0	0	0	0	0
	In Care, on ART1 (from Int)	0	0	0	0	0	0	0	0	0	0	0	0	0	0	0	0	0	0	0	0
	In Care, on ART2	0	0	0	0	0	0	0	0	0	0	0	0	0	0	0	0	0	0	0	0
	In Care, on ART2 (from Int)	0	0	0	0	0	0	0	0	0	0	0	0	0	0	0	0	0	0	0	0
	Subtotal - pre-ART	0	0	0	0	0	0	0	0	0	0	0	0	0	0	0	0	0	0	0	0
	Subtotal - on ART	0	0	0	0	0	0	0	0	0	0	0	0	0	0	0	0	0	0	0	0
	Subtotal lost	0	0	0	0	0	0	0	0	0	0	0	0	0	0	0	0	0	0	0	0
	Deaths	0	0	0	0	0	0	0	0	0	0	0	0	0	0	0	0	0	0	0	0
	Not in care	0	0	0	0	0	0	0	0	0	0	0	0	0	0	0	0	0	0	0	0
	In care	0	0	0	0	0	0	0	0	0	0	0	0	0	0	0	0	0	0	0	0
	ART1 to 12 mo	0	0	0	0	0	0	0	0	0	0	0	0	0	0	0	0	0	0	0	0
	ART1 post 12 mo	0	0	0	0	0	0	0	0	0	0	0	0	0	0	0	0	0	0	0	0
	ART2	0	0	0	0	0	0	0	0	0	0	0	0	0	0	0	0	0	0	0	0
	Lost from care	0	0	0	0	0	0	0	0	0	0	0	0	0	0	0	0	0	0	0	0
	In Care, Off ART	0	0	0	0	0	0	0	0	0	0	0	0	0	0	0	0	0	0	0	0
	In Care, Off ART (from Int-->AIDS)	0	0	0	0	0	0	0	0	0	0	0	0	0	0	0	0	0	0	0	0
	In Care, Off ART (from Int)	0	0	0	0	0	0	0	0	0	0	0	0	0	0	0	0	0	0	0	0
	In Care, on ART1 to 12 mo	0	0	0	0	0	0	0	0	0	0	0	0	0	0	0	0	0	0	0	0
	In Care, on ART1 post 12 mo	0	0	0	0	0	0	0	0	0	0	0	0	0	0	0	0	0	0	0	0
	In Care, on ART1 (from Int)	0	0	0	0	0	0	0	0	0	0	0	0	0	0	0	0	0	0	0	0
	In Care, on ART2	0	0	0	0	0	0	0	0	0	0	0	0	0	0	0	0	0	0	0	0
	In Care, on ART2 (from Int)	0	0	0	0	0	0	0	0	0	0	0	0	0	0	0	0	0	0	0	0
	Subtotal lost	0	0	0	0	0	0	0	0	0	0	0	0	0	0	0	0	0	0	0	0
	Subtotal - This period	0	0	0	0	0	0	0	0	0	0	0	0	0	0	0	0	0	0	0	0
PANEL 4. SUMMARY
	Number of cells with any error	0
	Error magnitude: Frequency and distribution of the percentage difference in model output with and without errors
	Percentage difference in model output	Frequency (percentage) of spreadsheet cells
	0	1360	(100)
	>0-5	0	(0)
	>5-10	0	(0)
	>10-20	0	(0)
	>20-30	0	(0)
	>30-40	0	(0)
	>40-50	0	(0)
	>50-60	0	(0)
	>60-70	0	(0)
	>70-80	0	(0)
	>80-90	0	(0)
	>90-100	0	(0)
	>100	0	(0)

## Sheet: Re-entry, Matrix
PANEL 1. MODEL WITH UNINTENTIONAL ERRORS
		2004	2005	2006	2007	2008	2009	2010	2011	2012	2013	2014	2015	2016	2017	2018	2019	2020	2021	2022	2023
Asymptomatic
	Not in care	37328.9	35944.6	34129.4	31815.8	29383.7	27210.3	25832.8	24959.9	24406.6	24056	23833.8	23692.9	23603.7	23547.1	23511.3	23488.5	23474.1	23465	23459.2	23455.6
	In care, off ART	8625.51	5881.2	4600.85	4542.33	4345.43	4079.12	3801.54	3577.95	3415.36	3303.17	3228.06	3178.7	3146.65	3126	3112.76	3104.31	3098.92	3095.5	3093.32	3091.94
	Lost from care	3817.44	5168.12	5218.46	4858.92	4603.44	4374.26	4141.15	3902	3675.42	3438.73	3250.34	3104.75	2994.9	2913.6	2854.38	2811.8	2781.5	2760.14	2745.2	2734.81
	Deaths
	Not in care		678.827	653.654	620.644	578.572	534.344	494.82	469.771	453.896	443.835	437.459	433.418	430.857	429.234	428.205	427.553	427.14	426.878	426.712	426.607
	In care, off ART		147.178	100.351	78.5048	77.5063	74.1465	69.6023	64.866	61.0509	58.2766	56.3623	55.0807	54.2384	53.6915	53.3392	53.1133	52.9691	52.8772	52.8188	52.7816
	Lost from care		69.4203	93.9826	94.898	88.3596	83.7138	79.5461	75.3071	70.9581	66.8377	62.5335	59.1076	56.46	54.4623	52.984	51.9071	51.1327	50.5818	50.1934	49.9216
	Subtotal - This period		895.425	847.988	794.047	744.438	692.205	643.968	609.944	585.905	568.949	556.355	547.606	541.555	537.388	534.528	532.574	531.242	530.337	529.724	529.31
Intermediate
	Not in care	24973.4	20500.7	17889.3	15318	13634.7	12349.2	11304.3	10532.8	9991.93	9624.54	9380.01	9219.49	9115.12	9047.73	9004.42	8976.69	8958.99	8947.7	8940.52	8935.96
	In care, off ART	6397.3	7454.22	6781.06	7069.61	6711.88	6228.33	5754.86	5364.56	5072.17	4865.24	4723.9	4629.59	4567.61	4527.32	4501.32	4484.62	4473.94	4467.12	4462.78	4460.02
	In care, on ART1	499.086	2299.21	4404.66	6462.03	8503.49	10428	12198.3	13805.5	15259.9	16693.2	17978.5	19154.9	20248.5	21277.8	22256.1	23193	24095.5	24968.8	25816.4	26641
	In care, on ART2		220.68	624.877	1189.58	1815.39	2473.32	3134.99	3784.38	4413.74	5095.78	5728.31	6330.9	6914.35	7485.34	8048.36	8606.49	9161.89	9716.02	10269.8	10824
	Lost from care
	In Care, Off ART	1428.1	1794.16	2147.69	2179.98	2246.8	2210.85	2106.82	1974.76	1845.59	1660.98	1549.66	1479.52	1434.36	1405.06	1386.03	1373.7	1365.74	1360.62	1357.34	1355.24
	In Care, Off ART (from Asympt)		763.488	1368.67	1644.3	1693.35	1663.78	1604.96	1532.53	1452.92	1313.97	1211.27	1132.67	1072.24	1026.19	991.583	965.951	947.222	933.701	924.042	917.204
	In Care, on ART1		7.17961	36.226	79.2604	127.741	178.384	228.292	275.66	319.566	346.846	378.334	409.37	438.658	466.059	491.784	516.106	539.275	561.49	582.902	603.627
	In Care, on ART2		0	3.17459	10.3823	21.6688	35.6241	51.2129	67.5721	84.0929	96.999	111.953	127.01	141.678	155.915	169.801	183.434	196.894	210.247	223.538	236.801
	Subtotal - pre-ART	1428.1	2557.65	3516.35	3824.28	3940.15	3874.62	3711.79	3507.3	3298.51	2974.95	2760.93	2612.19	2506.6	2431.25	2377.61	2339.65	2312.96	2294.32	2281.38	2272.44
	Subtotal - on ART	0	7.17961	39.4005	89.6426	149.41	214.008	279.505	343.232	403.659	443.845	490.287	536.38	580.335	621.974	661.585	699.54	736.169	771.736	806.44	840.428
	Subtotal lost	1428.1	2564.83	3555.75	3913.92	4089.56	4088.63	3991.29	3850.53	3702.17	3418.79	3251.22	3148.57	3086.93	3053.22	3039.2	3039.19	3049.13	3066.06	3087.82	3112.87
	Deaths
	Not in care		696.473	571.734	498.905	427.196	380.252	344.401	315.26	293.743	278.66	268.414	261.595	257.118	254.207	252.328	251.12	250.347	249.853	249.538	249.338
	In care, Off ART		167.404	195.061	177.446	184.997	175.636	162.982	150.593	140.379	132.728	127.313	123.615	121.147	119.525	118.471	117.79	117.353	117.074	116.895	116.782
	ART1		2.52396	11.6275	22.2751	32.6796	43.0036	52.7362	61.6889	69.8165	77.172	84.4205	90.9205	96.8696	102.4	107.605	112.553	117.291	121.855	126.271	130.558
	ART2		0	1.11601	3.16011	6.0159	9.18071	12.508	15.8542	19.1383	22.3211	25.7702	28.969	32.0165	34.967	37.8546	40.7019	43.5245	46.3332	49.1356	51.9363
	Lost from care
	In Care, Off ART		39.8275	50.0366	59.8959	60.7964	62.6601	61.6572	58.7561	55.0733	51.4707	46.3223	43.2178	41.2616	40.0022	39.1849	38.6543	38.3105	38.0885	37.9457	37.8542
	In Care, Off ART (from Asympt)		0	21.2926	38.1701	45.8572	47.225	46.4003	44.7601	42.7402	40.5198	36.6447	33.7805	31.5886	29.9032	28.6189	27.6538	26.939	26.4166	26.0396	25.7702
	In Care, on ART1		0	0.200229	1.01029	2.21046	3.56252	4.97486	6.36674	7.68776	8.91223	9.67303	10.5512	11.4167	12.2335	12.9977	13.7151	14.3935	15.0396	15.6591	16.2563
	In Care, on ART2		0	0	0.0885348	0.289547	0.60431	0.993505	1.42825	1.88449	2.34523	2.70516	3.12219	3.54212	3.95118	4.34824	4.73551	5.11569	5.49109	5.86348	6.23416
	Subtotal lost		39.8275	71.5294	99.1648	109.154	114.052	114.026	111.311	107.386	103.248	95.3452	90.6717	87.809	86.09	85.1498	84.7587	84.7586	85.0359	85.5079	86.1148
	Subtotal - This period		906.228	851.068	800.952	760.042	722.124	686.654	654.707	630.463	614.129	601.263	595.771	594.96	597.189	601.408	606.924	613.274	620.151	627.348	634.728
AIDS
	Not in care	20197.7	16460.8	13459.6	6296.26	5030.2	4437.78	4011.22	3668.29	3413.15	3233.28	3110.64	3028.82	2975.01	2939.98	2917.35	2902.79	2893.47	2887.51	2883.72	2881.3
	In care, off ART	3982.81	6470.87	8074.25	11501	8143.67	6720.2	5995.27	5460.87	5041.06	4728.66	4507.54	4356.28	4255.16	4188.59	4145.23	4117.21	4099.19	4087.65	4080.28	4075.58
	In care, on ART1 to 12mo	2500.91	3089.92	2485.68	4627.89	6105.58	4786.24	4104.61	3717.07	3424.48	3259.48	3055.67	2922.91	2835.74	2779.67	2744.55	2723.37	2711.37	2705.36	2703.19	2703.47
	In care, on ART1 post 12 mo	0	2051.97	4449.44	6190.15	9571.63	13938.5	16929.6	19160.7	20923.9	22328.7	23503.7	24432.7	25190.3	25825.6	26372.2	26853.2	27284.6	27677.2	28038.5	28373.7
	In care, on ART2	0	47.7532	241.065	591.924	1042.71	1635.07	2297.61	2960.96	3602.56	4296.92	4905.01	5455.22	5956.97	6416.49	6838.53	7227.12	7585.76	7917.48	8224.96	8510.52
	Lost from care
	In Care, Off ART	248.844	287.908	442.649	570.327	799.388	651.388	535.745	468.161	422.151	357.69	329.967	312.941	301.576	293.981	288.964	285.687	283.563	282.196	281.318	280.758
	In Care, Off ART (from Int --> AIDS)		0	183.53	368.607	474.802	509.508	509.888	495.833	475.389	418.229	376.535	345.798	322.446	304.53	290.861	280.56	272.903	267.29	263.226	260.314
	In Care, Off ART (from Int)		343.29	505.364	625.318	658.964	682.288	678.678	652.893	615.585	532.96	476.596	441.66	419.729	405.692	396.612	390.72	386.902	384.435	382.846	381.826
	In Care, on ART1 to 12 mo		79.2922	115.077	103.641	169.093	230.067	201.394	173.596	155.31	131.107	122.365	114.634	109.303	105.766	103.476	102.03	101.148	100.64	100.375	100.268
	In Care, on ART1 post 12 mo		0	22.1565	52.8245	78.2378	120.234	176.448	220.875	254.552	262.861	279.234	294.298	306.514	316.467	324.77	331.877	338.102	343.664	348.709	353.342
	In Care, on ART1 (from Int)		0	1.72586	9.08052	21.0123	35.241	50.4849	65.7715	80.4566	88.4914	96.2147	104.904	113.626	121.931	129.723	137.037	143.945	150.517	156.81	162.871
	In Care, on ART2		0	1.31064	6.89909	17.7347	32.4452	51.8775	74.2548	97.2899	112.991	134.327	154.112	172.084	188.462	203.45	217.208	229.87	241.55	252.349	262.355
	In Care, on ART2 (from Int)		0	0	0.763118	2.6604	5.78288	9.8113	14.4278	19.3565	23.0228	26.6572	30.7791	34.9966	39.1344	43.1571	47.0789	50.9248	54.7184	58.4786	62.2192
	Subtotal - pre-ART	248.844	631.198	1131.54	1564.25	1933.15	1843.18	1724.31	1616.89	1513.12	1308.88	1183.1	1100.4	1043.75	1004.2	976.437	956.967	943.369	933.921	927.39	922.898
	Subtotal - on ART	0	79.2922	140.27	173.208	288.738	423.77	490.016	548.925	606.965	618.473	658.798	698.728	736.523	771.761	804.577	835.231	863.991	891.089	916.723	941.056
	Subtotal lost	248.844	710.49	1271.81	1737.46	2221.89	2266.95	2214.33	2165.81	2120.09	1927.35	1841.9	1799.13	1780.27	1775.96	1781.01	1792.2	1807.36	1825.01	1844.11	1863.95
	Deaths
	Not in care		8291.45	6757.39	5525.35	2584.71	2064.97	1821.77	1646.67	1505.89	1401.15	1327.31	1276.96	1243.37	1221.28	1206.91	1197.61	1191.64	1187.81	1185.37	1183.81
	In care		1534.13	2492.5	3110.1	4430.03	3136.84	2588.54	2309.3	2103.46	1941.75	1821.42	1736.25	1677.98	1639.03	1613.39	1596.69	1585.9	1578.96	1574.51	1571.67
	ART1 to 12 mo		369.647	456.705	367.396	684.024	902.434	707.43	606.681	549.401	506.154	481.767	451.642	432.02	419.136	410.85	405.658	402.527	400.754	399.865	399.545
	ART1 post 12 mo		0	52.849	114.596	159.429	246.519	358.989	436.026	493.486	538.899	575.079	605.343	629.269	648.782	665.143	679.22	691.61	702.721	712.832	722.137
	ART2		0	4.49894	22.7112	55.7664	98.2361	154.044	216.463	278.959	339.405	404.822	462.111	513.948	561.219	604.511	644.273	680.883	714.671	745.923	774.891
	Lost from care
	In Care, Off ART		102.154	118.19	181.714	234.128	328.16	267.405	219.931	192.187	173.299	146.837	135.456	128.467	123.802	120.684	118.624	117.279	116.407	115.845	115.485
	In Care, Off ART (from Int-->AIDS)		0	0	75.3416	151.319	194.913	209.161	209.317	203.547	195.154	171.689	154.573	141.955	132.369	125.014	119.403	115.174	112.031	109.727	108.058
	In Care, Off ART (from Int)		0	140.926	207.459	256.702	270.514	280.089	278.607	268.022	252.707	218.788	195.65	181.308	172.305	166.543	162.815	160.396	158.829	157.816	157.164
	In Care, on ART1 to 12 mo		0	32.5506	47.2408	42.5462	69.4151	94.4459	82.6753	71.2636	63.7571	53.8215	50.2324	47.059	44.8706	43.4186	42.4782	41.8846	41.5228	41.3142	41.2056
	In Care, on ART1 post 12 mo		0	0	9.09557	21.6853	32.1178	49.3577	72.4344	90.6725	104.497	107.908	114.63	120.814	125.829	129.914	133.323	136.24	138.796	141.079	143.15
	In Care, on ART1 (from Int)		0	0	0.70849	3.72769	8.62586	14.467	20.7248	27.0002	33.0286	36.327	39.4976	43.0648	46.645	50.0546	53.2533	56.2559	59.0917	61.7894	64.373
	In Care, on ART2		0	0	0.538036	2.83218	7.28036	13.3192	21.2965	30.4827	39.9389	46.3846	55.1431	63.2652	70.6429	77.3665	83.5194	89.1673	94.365	99.1598	103.593
	In Care, on ART2 (from Int)		0	0	0	0.313271	1.09213	2.37396	4.02768	5.92284	7.94613	9.45122	10.9432	12.6353	14.3666	16.0653	17.7166	19.3266	20.9054	22.4627	24.0063
	Subtotal lost		102.154	291.667	522.098	713.253	912.119	930.618	909.014	889.097	870.328	791.207	756.125	738.568	730.829	729.06	731.132	735.724	741.948	749.193	757.036
	Subtotal - This period		10297.4	10055.6	9662.25	8627.21	7361.12	6561.39	6124.15	5820.29	5597.69	5401.61	5288.43	5235.16	5220.29	5229.86	5254.59	5288.28	5326.86	5367.69	5409.09
PANEL 2. MODEL WITH NO KNOWN ERRORS
		2004	2005	2006	2007	2008	2009	2010	2011	2012	2013	2014	2015	2016	2017	2018	2019	2020	2021	2022	2023
Asymptomatic
	Not in care	37328.9	35944.6	34129.4	31815.8	29383.7	27210.3	25832.8	24959.9	24406.6	24056	23833.8	23692.9	23603.7	23547.1	23511.3	23488.5	23474.1	23465	23459.2	23455.6
	In care, off ART	8625.51	5881.2	4600.85	4542.33	4345.43	4079.12	3801.54	3577.95	3415.36	3303.17	3228.06	3178.7	3146.65	3126	3112.76	3104.31	3098.92	3095.5	3093.32	3091.94
	Lost from care	3817.44	5168.12	5218.46	4858.92	4603.44	4374.26	4141.15	3902	3675.42	3438.73	3250.34	3104.75	2994.9	2913.6	2854.38	2811.8	2781.5	2760.14	2745.2	2734.81
	Deaths
	Not in care		678.827	653.654	620.644	578.572	534.344	494.82	469.771	453.896	443.835	437.459	433.418	430.857	429.234	428.205	427.553	427.14	426.878	426.712	426.607
	In care, off ART		147.178	100.351	78.5048	77.5063	74.1465	69.6023	64.866	61.0509	58.2766	56.3623	55.0807	54.2384	53.6915	53.3392	53.1133	52.9691	52.8772	52.8188	52.7816
	Lost from care		69.4203	93.9826	94.898	88.3596	83.7138	79.5461	75.3071	70.9581	66.8377	62.5335	59.1076	56.46	54.4623	52.984	51.9071	51.1327	50.5818	50.1934	49.9216
	Subtotal - This period		895.425	847.988	794.047	744.438	692.205	643.968	609.944	585.905	568.949	556.355	547.606	541.555	537.388	534.528	532.574	531.242	530.337	529.724	529.31
Intermediate
	Not in care	24973.4	20500.7	17889.3	15318	13634.7	12349.2	11304.3	10532.8	9991.93	9624.54	9380.01	9219.49	9115.12	9047.73	9004.42	8976.69	8958.99	8947.7	8940.52	8935.96
	In care, off ART	6397.3	7454.22	6781.06	7069.61	6711.88	6228.33	5754.86	5364.56	5072.17	4865.24	4723.9	4629.59	4567.61	4527.32	4501.32	4484.62	4473.94	4467.12	4462.78	4460.02
	In care, on ART1	499.086	2299.21	4404.66	6462.03	8503.49	10428	12198.3	13805.5	15259.9	16693.2	17978.5	19154.9	20248.5	21277.8	22256.1	23193	24095.5	24968.8	25816.4	26641
	In care, on ART2		220.68	624.877	1189.58	1815.39	2473.32	3134.99	3784.38	4413.74	5095.78	5728.31	6330.9	6914.35	7485.34	8048.36	8606.49	9161.89	9716.02	10269.8	10824
	Lost from care
	In Care, Off ART	1428.1	1794.16	2147.69	2179.98	2246.8	2210.85	2106.82	1974.76	1845.59	1660.98	1549.66	1479.52	1434.36	1405.06	1386.03	1373.7	1365.74	1360.62	1357.34	1355.24
	In Care, Off ART (from Asympt)		763.488	1368.67	1644.3	1693.35	1663.78	1604.96	1532.53	1452.92	1313.97	1211.27	1132.67	1072.24	1026.19	991.583	965.951	947.222	933.701	924.042	917.204
	In Care, on ART1		7.17961	36.226	79.2604	127.741	178.384	228.292	275.66	319.566	346.846	378.334	409.37	438.658	466.059	491.784	516.106	539.275	561.49	582.902	603.627
	In Care, on ART2		0	3.17459	10.3823	21.6688	35.6241	51.2129	67.5721	84.0929	96.999	111.953	127.01	141.678	155.915	169.801	183.434	196.894	210.247	223.538	236.801
	Subtotal - pre-ART	1428.1	2557.65	3516.35	3824.28	3940.15	3874.62	3711.79	3507.3	3298.51	2974.95	2760.93	2612.19	2506.6	2431.25	2377.61	2339.65	2312.96	2294.32	2281.38	2272.44
	Subtotal - on ART	0	7.17961	39.4005	89.6426	149.41	214.008	279.505	343.232	403.659	443.845	490.287	536.38	580.335	621.974	661.585	699.54	736.169	771.736	806.44	840.428
	Subtotal lost	1428.1	2564.83	3555.75	3913.92	4089.56	4088.63	3991.29	3850.53	3702.17	3418.79	3251.22	3148.57	3086.93	3053.22	3039.2	3039.19	3049.13	3066.06	3087.82	3112.87
	Deaths
	Not in care		696.473	571.734	498.905	427.196	380.252	344.401	315.26	293.743	278.66	268.414	261.595	257.118	254.207	252.328	251.12	250.347	249.853	249.538	249.338
	In care, Off ART		167.404	195.061	177.446	184.997	175.636	162.982	150.593	140.379	132.728	127.313	123.615	121.147	119.525	118.471	117.79	117.353	117.074	116.895	116.782
	ART1		2.52396	11.6275	22.2751	32.6796	43.0036	52.7362	61.6889	69.8165	77.172	84.4205	90.9205	96.8696	102.4	107.605	112.553	117.291	121.855	126.271	130.558
	ART2		0	1.11601	3.16011	6.0159	9.18071	12.508	15.8542	19.1383	22.3211	25.7702	28.969	32.0165	34.967	37.8546	40.7019	43.5245	46.3332	49.1356	51.9363
	Lost from care
	In Care, Off ART		39.8275	50.0366	59.8959	60.7964	62.6601	61.6572	58.7561	55.0733	51.4707	46.3223	43.2178	41.2616	40.0022	39.1849	38.6543	38.3105	38.0885	37.9457	37.8542
	In Care, Off ART (from Asympt)		0	21.2926	38.1701	45.8572	47.225	46.4003	44.7601	42.7402	40.5198	36.6447	33.7805	31.5886	29.9032	28.6189	27.6538	26.939	26.4166	26.0396	25.7702
	In Care, on ART1		0	0.200229	1.01029	2.21046	3.56252	4.97486	6.36674	7.68776	8.91223	9.67303	10.5512	11.4167	12.2335	12.9977	13.7151	14.3935	15.0396	15.6591	16.2563
	In Care, on ART2		0	0	0.0885348	0.289547	0.60431	0.993505	1.42825	1.88449	2.34523	2.70516	3.12219	3.54212	3.95118	4.34824	4.73551	5.11569	5.49109	5.86348	6.23416
	Subtotal lost		39.8275	71.5294	99.1648	109.154	114.052	114.026	111.311	107.386	103.248	95.3452	90.6717	87.809	86.09	85.1498	84.7587	84.7586	85.0359	85.5079	86.1148
	Subtotal - This period		906.228	851.068	800.952	760.042	722.124	686.654	654.707	630.463	614.129	601.263	595.771	594.96	597.189	601.408	606.924	613.274	620.151	627.348	634.728
AIDS
	Not in care	20197.7	16460.8	13459.6	6296.26	5030.2	4437.78	4011.22	3668.29	3413.15	3233.28	3110.64	3028.82	2975.01	2939.98	2917.35	2902.79	2893.47	2887.51	2883.72	2881.3
	In care, off ART	3982.81	6470.87	8074.25	11501	8143.67	6720.2	5995.27	5460.87	5041.06	4728.66	4507.54	4356.28	4255.16	4188.59	4145.23	4117.21	4099.19	4087.65	4080.28	4075.58
	In care, on ART1 to 12mo	2500.91	3089.92	2485.68	4627.89	6105.58	4786.24	4104.61	3717.07	3424.48	3259.48	3055.67	2922.91	2835.74	2779.67	2744.55	2723.37	2711.37	2705.36	2703.19	2703.47
	In care, on ART1 post 12 mo	0	2051.97	4449.44	6190.15	9571.63	13938.5	16929.6	19160.7	20923.9	22328.7	23503.7	24432.7	25190.3	25825.6	26372.2	26853.2	27284.6	27677.2	28038.5	28373.7
	In care, on ART2	0	47.7532	241.065	591.924	1042.71	1635.07	2297.61	2960.96	3602.56	4296.92	4905.01	5455.22	5956.97	6416.49	6838.53	7227.12	7585.76	7917.48	8224.96	8510.52
	Lost from care
	In Care, Off ART	248.844	287.908	442.649	570.327	799.388	651.388	535.745	468.161	422.151	357.69	329.967	312.941	301.576	293.981	288.964	285.687	283.563	282.196	281.318	280.758
	In Care, Off ART (from Int --> AIDS)		0	183.53	368.607	474.802	509.508	509.888	495.833	475.389	418.229	376.535	345.798	322.446	304.53	290.861	280.56	272.903	267.29	263.226	260.314
	In Care, Off ART (from Int)		343.29	505.364	625.318	658.964	682.288	678.678	652.893	615.585	532.96	476.596	441.66	419.729	405.692	396.612	390.72	386.902	384.435	382.846	381.826
	In Care, on ART1 to 12 mo		79.2922	115.077	103.641	169.093	230.067	201.394	173.596	155.31	131.107	122.365	114.634	109.303	105.766	103.476	102.03	101.148	100.64	100.375	100.268
	In Care, on ART1 post 12 mo		0	22.1565	52.8245	78.2378	120.234	176.448	220.875	254.552	262.861	279.234	294.298	306.514	316.467	324.77	331.877	338.102	343.664	348.709	353.342
	In Care, on ART1 (from Int)		0	1.72586	9.08052	21.0123	35.241	50.4849	65.7715	80.4566	88.4914	96.2147	104.904	113.626	121.931	129.723	137.037	143.945	150.517	156.81	162.871
	In Care, on ART2		0	1.31064	6.89909	17.7347	32.4452	51.8775	74.2548	97.2899	112.991	134.327	154.112	172.084	188.462	203.45	217.208	229.87	241.55	252.349	262.355
	In Care, on ART2 (from Int)		0	0	0.763118	2.6604	5.78288	9.8113	14.4278	19.3565	23.0228	26.6572	30.7791	34.9966	39.1344	43.1571	47.0789	50.9248	54.7184	58.4786	62.2192
	Subtotal - pre-ART	248.844	631.198	1131.54	1564.25	1933.15	1843.18	1724.31	1616.89	1513.12	1308.88	1183.1	1100.4	1043.75	1004.2	976.437	956.967	943.369	933.921	927.39	922.898
	Subtotal - on ART	0	79.2922	140.27	173.208	288.738	423.77	490.016	548.925	606.965	618.473	658.798	698.728	736.523	771.761	804.577	835.231	863.991	891.089	916.723	941.056
	Subtotal lost	248.844	710.49	1271.81	1737.46	2221.89	2266.95	2214.33	2165.81	2120.09	1927.35	1841.9	1799.13	1780.27	1775.96	1781.01	1792.2	1807.36	1825.01	1844.11	1863.95
	Deaths
	Not in care		8291.45	6757.39	5525.35	2584.71	2064.97	1821.77	1646.67	1505.89	1401.15	1327.31	1276.96	1243.37	1221.28	1206.91	1197.61	1191.64	1187.81	1185.37	1183.81
	In care		1534.13	2492.5	3110.1	4430.03	3136.84	2588.54	2309.3	2103.46	1941.75	1821.42	1736.25	1677.98	1639.03	1613.39	1596.69	1585.9	1578.96	1574.51	1571.67
	ART1 to 12 mo		369.647	456.705	367.396	684.024	902.434	707.43	606.681	549.401	506.154	481.767	451.642	432.02	419.136	410.85	405.658	402.527	400.754	399.865	399.545
	ART1 post 12 mo		0	52.849	114.596	159.429	246.519	358.989	436.026	493.486	538.899	575.079	605.343	629.269	648.782	665.143	679.22	691.61	702.721	712.832	722.137
	ART2		0	4.49894	22.7112	55.7664	98.2361	154.044	216.463	278.959	339.405	404.822	462.111	513.948	561.219	604.511	644.273	680.883	714.671	745.923	774.891
	Lost from care
	In Care, Off ART		102.154	118.19	181.714	234.128	328.16	267.405	219.931	192.187	173.299	146.837	135.456	128.467	123.802	120.684	118.624	117.279	116.407	115.845	115.485
	In Care, Off ART (from Int-->AIDS)		0	0	75.3416	151.319	194.913	209.161	209.317	203.547	195.154	171.689	154.573	141.955	132.369	125.014	119.403	115.174	112.031	109.727	108.058
	In Care, Off ART (from Int)		0	140.926	207.459	256.702	270.514	280.089	278.607	268.022	252.707	218.788	195.65	181.308	172.305	166.543	162.815	160.396	158.829	157.816	157.164
	In Care, on ART1 to 12 mo		0	32.5506	47.2408	42.5462	69.4151	94.4459	82.6753	71.2636	63.7571	53.8215	50.2324	47.059	44.8706	43.4186	42.4782	41.8846	41.5228	41.3142	41.2056
	In Care, on ART1 post 12 mo		0	0	9.09557	21.6853	32.1178	49.3577	72.4344	90.6725	104.497	107.908	114.63	120.814	125.829	129.914	133.323	136.24	138.796	141.079	143.15
	In Care, on ART1 (from Int)		0	0	0.70849	3.72769	8.62586	14.467	20.7248	27.0002	33.0286	36.327	39.4976	43.0648	46.645	50.0546	53.2533	56.2559	59.0917	61.7894	64.373
	In Care, on ART2		0	0	0.538036	2.83218	7.28036	13.3192	21.2965	30.4827	39.9389	46.3846	55.1431	63.2652	70.6429	77.3665	83.5194	89.1673	94.365	99.1598	103.593
	In Care, on ART2 (from Int)		0	0	0	0.313271	1.09213	2.37396	4.02768	5.92284	7.94613	9.45122	10.9432	12.6353	14.3666	16.0653	17.7166	19.3266	20.9054	22.4627	24.0063
	Subtotal lost		102.154	291.667	522.098	713.253	912.119	930.618	909.014	889.097	870.328	791.207	756.125	738.568	730.829	729.06	731.132	735.724	741.948	749.193	757.036
	Subtotal - This period		10297.4	10055.6	9662.25	8627.21	7361.12	6561.39	6124.15	5820.29	5597.69	5401.61	5288.43	5235.16	5220.29	5229.86	5254.59	5288.28	5326.86	5367.69	5409.09
PANEL 3. PERCENTAGE DIFFERENCE BETWEEN MODEL WITH AND WITHOUT UNINTENTIONAL ERRORS
		2004	2005	2006	2007	2008	2009	2010	2011	2012	2013	2014	2015	2016	2017	2018	2019	2020	2021	2022	2023
Asymptomatic
	Not in care	0	0	0	0	0	0	0	0	0	0	0	0	0	0	0	0	0	0	0	0
	In care, off ART	0	0	0	0	0	0	0	0	0	0	0	0	0	0	0	0	0	0	0	0
	Lost from care	0	0	0	0	0	0	0	0	0	0	0	0	0	0	0	0	0	0	0	0
	Deaths	0	0	0	0	0	0	0	0	0	0	0	0	0	0	0	0	0	0	0	0
	Not in care	0	0	0	0	0	0	0	0	0	0	0	0	0	0	0	0	0	0	0	0
	In care, off ART	0	0	0	0	0	0	0	0	0	0	0	0	0	0	0	0	0	0	0	0
	Lost from care	0	0	0	0	0	0	0	0	0	0	0	0	0	0	0	0	0	0	0	0
	Subtotal - This period	0	0	0	0	0	0	0	0	0	0	0	0	0	0	0	0	0	0	0	0
Intermediate		0	0	0	0	0	0	0	0	0	0	0	0	0	0	0	0	0	0	0	0
	Not in care	0	0	0	0	0	0	0	0	0	0	0	0	0	0	0	0	0	0	0	0
	In care, off ART	0	0	0	0	0	0	0	0	0	0	0	0	0	0	0	0	0	0	0	0
	In care, on ART1	0	0	0	0	0	0	0	0	0	0	0	0	0	0	0	0	0	0	0	0
	In care, on ART2	0	0	0	0	0	0	0	0	0	0	0	0	0	0	0	0	0	0	0	0
	Lost from care	0	0	0	0	0	0	0	0	0	0	0	0	0	0	0	0	0	0	0	0
	In Care, Off ART	0	0	0	0	0	0	0	0	0	0	0	0	0	0	0	0	0	0	0	0
	In Care, Off ART (from Asympt)	0	0	0	0	0	0	0	0	0	0	0	0	0	0	0	0	0	0	0	0
	In Care, on ART1	0	0	0	0	0	0	0	0	0	0	0	0	0	0	0	0	0	0	0	0
	In Care, on ART2	0	0	0	0	0	0	0	0	0	0	0	0	0	0	0	0	0	0	0	0
	Subtotal - pre-ART	0	0	0	0	0	0	0	0	0	0	0	0	0	0	0	0	0	0	0	0
	Subtotal - on ART	0	0	0	0	0	0	0	0	0	0	0	0	0	0	0	0	0	0	0	0
	Subtotal lost	0	0	0	0	0	0	0	0	0	0	0	0	0	0	0	0	0	0	0	0
	Deaths	0	0	0	0	0	0	0	0	0	0	0	0	0	0	0	0	0	0	0	0
	Not in care	0	0	0	0	0	0	0	0	0	0	0	0	0	0	0	0	0	0	0	0
	In care, Off ART	0	0	0	0	0	0	0	0	0	0	0	0	0	0	0	0	0	0	0	0
	ART1	0	0	0	0	0	0	0	0	0	0	0	0	0	0	0	0	0	0	0	0
	ART2	0	0	0	0	0	0	0	0	0	0	0	0	0	0	0	0	0	0	0	0
	Lost from care	0	0	0	0	0	0	0	0	0	0	0	0	0	0	0	0	0	0	0	0
	In Care, Off ART	0	0	0	0	0	0	0	0	0	0	0	0	0	0	0	0	0	0	0	0
	In Care, Off ART (from Asympt)	0	0	0	0	0	0	0	0	0	0	0	0	0	0	0	0	0	0	0	0
	In Care, on ART1	0	0	0	0	0	0	0	0	0	0	0	0	0	0	0	0	0	0	0	0
	In Care, on ART2	0	0	0	0	0	0	0	0	0	0	0	0	0	0	0	0	0	0	0	0
	Subtotal lost	0	0	0	0	0	0	0	0	0	0	0	0	0	0	0	0	0	0	0	0
	Subtotal - This period	0	0	0	0	0	0	0	0	0	0	0	0	0	0	0	0	0	0	0	0
AIDS		0	0	0	0	0	0	0	0	0	0	0	0	0	0	0	0	0	0	0	0
	Not in care	0	0	0	0	0	0	0	0	0	0	0	0	0	0	0	0	0	0	0	0
	In care, off ART	0	0	0	0	0	0	0	0	0	0	0	0	0	0	0	0	0	0	0	0
	In care, on ART1 to 12mo	0	0	0	0	0	0	0	0	0	0	0	0	0	0	0	0	0	0	0	0
	In care, on ART1 post 12 mo	0	0	0	0	0	0	0	0	0	0	0	0	0	0	0	0	0	0	0	0
	In care, on ART2	0	0	0	0	0	0	0	0	0	0	0	0	0	0	0	0	0	0	0	0
	Lost from care	0	0	0	0	0	0	0	0	0	0	0	0	0	0	0	0	0	0	0	0
	In Care, Off ART	0	0	0	0	0	0	0	0	0	0	0	0	0	0	0	0	0	0	0	0
	In Care, Off ART (from Int --> AIDS)	0	0	0	0	0	0	0	0	0	0	0	0	0	0	0	0	0	0	0	0
	In Care, Off ART (from Int)	0	0	0	0	0	0	0	0	0	0	0	0	0	0	0	0	0	0	0	0
	In Care, on ART1 to 12 mo	0	0	0	0	0	0	0	0	0	0	0	0	0	0	0	0	0	0	0	0
	In Care, on ART1 post 12 mo	0	0	0	0	0	0	0	0	0	0	0	0	0	0	0	0	0	0	0	0
	In Care, on ART1 (from Int)	0	0	0	0	0	0	0	0	0	0	0	0	0	0	0	0	0	0	0	0
	In Care, on ART2	0	0	0	0	0	0	0	0	0	0	0	0	0	0	0	0	0	0	0	0
	In Care, on ART2 (from Int)	0	0	0	0	0	0	0	0	0	0	0	0	0	0	0	0	0	0	0	0
	Subtotal - pre-ART	0	0	0	0	0	0	0	0	0	0	0	0	0	0	0	0	0	0	0	0
	Subtotal - on ART	0	0	0	0	0	0	0	0	0	0	0	0	0	0	0	0	0	0	0	0
	Subtotal lost	0	0	0	0	0	0	0	0	0	0	0	0	0	0	0	0	0	0	0	0
	Deaths	0	0	0	0	0	0	0	0	0	0	0	0	0	0	0	0	0	0	0	0
	Not in care	0	0	0	0	0	0	0	0	0	0	0	0	0	0	0	0	0	0	0	0
	In care	0	0	0	0	0	0	0	0	0	0	0	0	0	0	0	0	0	0	0	0
	ART1 to 12 mo	0	0	0	0	0	0	0	0	0	0	0	0	0	0	0	0	0	0	0	0
	ART1 post 12 mo	0	0	0	0	0	0	0	0	0	0	0	0	0	0	0	0	0	0	0	0
	ART2	0	0	0	0	0	0	0	0	0	0	0	0	0	0	0	0	0	0	0	0
	Lost from care	0	0	0	0	0	0	0	0	0	0	0	0	0	0	0	0	0	0	0	0
	In Care, Off ART	0	0	0	0	0	0	0	0	0	0	0	0	0	0	0	0	0	0	0	0
	In Care, Off ART (from Int-->AIDS)	0	0	0	0	0	0	0	0	0	0	0	0	0	0	0	0	0	0	0	0
	In Care, Off ART (from Int)	0	0	0	0	0	0	0	0	0	0	0	0	0	0	0	0	0	0	0	0
	In Care, on ART1 to 12 mo	0	0	0	0	0	0	0	0	0	0	0	0	0	0	0	0	0	0	0	0
	In Care, on ART1 post 12 mo	0	0	0	0	0	0	0	0	0	0	0	0	0	0	0	0	0	0	0	0
	In Care, on ART1 (from Int)	0	0	0	0	0	0	0	0	0	0	0	0	0	0	0	0	0	0	0	0
	In Care, on ART2	0	0	0	0	0	0	0	0	0	0	0	0	0	0	0	0	0	0	0	0
	In Care, on ART2 (from Int)	0	0	0	0	0	0	0	0	0	0	0	0	0	0	0	0	0	0	0	0
	Subtotal lost	0	0	0	0	0	0	0	0	0	0	0	0	0	0	0	0	0	0	0	0
	Subtotal - This period	0	0	0	0	0	0	0	0	0	0	0	0	0	0	0	0	0	0	0	0
PANEL 4. SUMMARY
	Number of cells with any error	0
	Error magnitude: Frequency and distribution of the percentage difference in model output with and without errors
	Percentage difference in model output	Frequency (percentage) of spreadsheet cells
	0	1360	(100)
	>0-5	0	(0)
	>5-10	0	(0)
	>10-20	0	(0)
	>20-30	0	(0)
	>30-40	0	(0)
	>40-50	0	(0)
	>50-60	0	(0)
	>60-70	0	(0)
	>70-80	0	(0)
	>80-90	0	(0)
	>90-100	0	(0)
	>100	0	(0)

## Sheet: Univ, SN
PANEL 1. MODEL WITH UNINTENTIONAL ERRORS
		2004	2005	2006	2007	2008	2009	2010	2011	2012	2013	2014	2015	2016	2017	2018	2019	2020	2021	2022	2023
Asymptomatic
	Not in care	37328.9	35944.6	34129.4	31815.8	29383.7	27210.3	25832.8	24959.9	24406.6	24056	23833.8	23692.9	23603.7	23547.1	23511.3	23488.5	23474.1	23465	23459.2	23455.6
	In care, off ART	8625.51	4922.9	3634.05	3715	3570.2	3342.81	3107.54	2928.63	2805.5	2693.13	2631.67	2595.81	2574.05	2560.57	2552.12	2546.8	2543.44	2541.31	2539.96	2539.11
	In care, on ART1	0	958.295	879.367	708.795	658.617	625.124	588.241	549.309	515.926	561.74	567.447	562.358	555.816	550.382	546.428	543.719	541.919	540.744	539.985	539.499
	In care, on ART2	0	0	203.254	315.865	351.352	363.293	363.788	356.281	343.246	255.067	227.37	216.829	211.277	207.533	204.792	202.791	201.367	200.381	199.713	199.269
	Lost from care
	In Care, Off ART	3817.44	3895.77	2785.47	2026.64	1803.09	1685.5	1577.25	1469.64	1379.52	1144.64	1061.82	1025.92	1007.53	997.071	990.783	986.897	984.464	982.932	981.963	981.35
	In Care, on ART1		0	325.82	405.631	373.759	346.267	325.88	306.668	287.142	142.472	120.1	116.418	114.838	113.455	112.292	111.414	110.796	110.377	110.102	109.922
	In Care, on ART2		0	0	49.2688	92.6921	115.507	125.869	129.381	128.711	116.627	90.9842	78.4333	73.0819	70.5226	69.0128	67.9823	67.2447	66.7189	66.3518	66.1009
	Subtotal - pre-ART	3817.44	3895.77	2785.47	2026.64	1803.09	1685.5	1577.25	1469.64	1379.52	1144.64	1061.82	1025.92	1007.53	997.071	990.783	986.897	984.464	982.932	981.963	981.35
	Subtotal - on ART	0	0	325.82	454.899	466.451	461.774	451.75	436.049	415.853	259.099	211.084	194.851	187.92	183.978	181.305	179.397	178.04	177.096	176.453	176.023
	Subtotal lost	3817.44	3895.77	3111.29	2481.53	2269.54	2147.27	2029	1905.68	1795.38	1403.74	1272.91	1220.78	1195.45	1181.05	1172.09	1166.29	1162.5	1160.03	1158.42	1157.37
	Deaths
	Not in care		678.827	653.654	620.644	578.572	534.344	494.82	469.771	453.896	443.835	437.459	433.418	430.857	429.234	428.205	427.553	427.14	426.878	426.712	426.607
	In care, off ART		147.178	84	62.0081	63.3893	60.9187	57.0386	53.0243	49.9715	47.8705	45.9532	44.9045	44.2925	43.9212	43.6912	43.5471	43.4563	43.3989	43.3626	43.3396
	ART1		0	96.7878	88.8161	71.5883	66.5203	63.1375	59.4124	55.4802	104.217	113.471	114.624	113.596	112.275	111.177	110.379	109.831	109.468	109.23	109.077
	ART2		0	0	20.5287	31.9023	35.4865	36.6926	36.7426	35.9844	69.3356	51.5236	45.9287	43.7994	42.6779	41.9217	41.368	40.9637	40.6761	40.477	40.3421
	Lost from care		0	0	0	0	0	0	0	0	0	0	0	0	0	0	0	0	0	0	0
	In Care, Off ART		69.4203	70.8448	50.6539	36.8545	32.7893	30.6509	28.6823	26.7254	25.0867	20.8153	19.3093	18.6565	18.322	18.1318	18.0174	17.9468	17.9025	17.8747	17.857
	In Care, on ART1		0	0	32.9078	40.9687	37.7497	34.973	32.9139	30.9734	58.0027	28.7793	24.2602	23.5164	23.1972	22.9179	22.6831	22.5057	22.3807	22.2963	22.2405
	In Care, on ART2		0	0	0	5.97138	11.2343	13.9995	15.2554	15.681	40.2994	36.5159	28.4871	24.5575	22.8819	22.0806	21.6079	21.2853	21.0543	20.8897	20.7747
	Subtotal lost		69.4203	70.8448	83.5617	83.7945	81.7733	79.6233	76.8516	73.3798	123.389	86.1105	72.0567	66.7303	64.4012	63.1304	62.3084	61.7377	61.3376	61.0606	60.8723
	Subtotal - This period		826.005	834.442	791.997	745.452	697.27	651.689	618.95	595.332	665.258	648.407	638.875	632.545	628.108	624.995	622.847	621.391	620.421	619.782	619.366
Intermediate
	Not in care	24973.4	20500.7	17889.3	15318	13634.7	12349.2	11304.3	10532.8	9991.93	9624.54	9380.01	9219.49	9115.12	9047.73	9004.42	8976.69	8958.99	8947.7	8940.52	8935.96
	In care, off ART	6397.3	7454.22	6589.41	6823.76	6479.07	6009.52	5547.67	5169.01	4888.75	4693.03	4554.73	4463.98	4405.68	4368.45	4344.72	4329.6	4319.98	4313.86	4309.97	4307.49
	In care, on ART1	499.086	1836.54	3184.24	4387.61	5594.86	6729.59	7762.67	8689.04	9520.76	10316.6	11035.4	11700.7	12327.5	12925.4	13500.4	14056.7	14596.8	15122.7	15635.6	16136.4
	In care, on ART2		220.68	505.201	853.297	1209.9	1582.01	1955.86	2321.31	2673.56	3053.41	3405.92	3743.86	4073.75	4399.42	4723.17	5046.42	5370	5694.39	6019.82	6346.39
	Lost from care
	In Care, Off ART	1428.1	1794.16	2147.69	2145	2186.59	2141.94	2036.65	1906.16	1779.8	1601.29	1494.46	1426.65	1383.07	1355.07	1337.12	1325.64	1318.3	1313.62	1310.64	1308.74
	In Care, Off ART (from Asympt)		0	0	0	0	0	0	0	0	0	0	0	0	0	0	0	0	0	0	0
	In Care, on ART1		7.17961	29.5701	58.7832	88.9138	119.503	149.25	177.165	202.742	217.739	235.163	252.445	268.902	284.477	299.282	313.453	327.101	340.31	353.138	365.627
	In Care, on ART2		0	3.17459	8.66069	16.0757	24.4595	33.4916	42.8332	52.1897	59.2545	67.5336	75.9032	84.0993	92.1107	99.9874	107.783	115.539	123.284	131.037	138.807
	Subtotal - pre-ART	1428.1	1794.16	2147.69	2145	2186.59	2141.94	2036.65	1906.16	1779.8	1601.29	1494.46	1426.65	1383.07	1355.07	1337.12	1325.64	1318.3	1313.62	1310.64	1308.74
	Subtotal - on ART	0	7.17961	32.7447	67.4439	104.989	143.962	182.742	219.998	254.931	276.994	302.697	328.348	353.002	376.587	399.269	421.236	442.64	463.594	484.175	504.434
	Subtotal lost	1428.1	1801.34	2180.43	2212.44	2291.58	2285.9	2219.39	2126.16	2034.73	1878.29	1797.15	1755	1736.07	1731.66	1736.39	1746.87	1760.94	1777.22	1794.82	1813.18
	Deaths
	Not in care		696.473	571.734	498.905	427.196	380.252	344.401	315.26	293.743	278.66	268.414	261.595	257.118	254.207	252.328	251.12	250.347	249.853	249.538	249.338
	In care, Off ART		167.404	195.061	172.431	178.564	169.544	157.257	145.171	135.262	127.928	122.807	119.188	116.813	115.287	114.313	113.692	113.297	113.045	112.885	112.783
	ART1		2.52396	9.28767	16.1033	22.1889	28.2942	34.0327	39.2571	43.942	48.1481	52.1727	55.8077	59.1725	62.3425	65.3659	68.2739	71.087	73.8187	76.4783	79.0721
	ART2		0	1.11601	2.55489	4.31527	6.11866	8.00051	9.89112	11.7393	13.5207	15.4416	17.2243	18.9333	20.6017	22.2486	23.8859	25.5206	27.157	28.7975	30.4433
	Lost from care
	In Care, Off ART		39.8275	50.0366	59.8959	59.8209	60.9808	59.7355	56.7992	53.16	49.6359	44.6578	41.6782	39.7871	38.5718	37.7909	37.2903	36.97	36.7655	36.635	36.5519
	In Care, Off ART (from Asympt)		0	0	0	0	0	0	0	0	0	0	0	0	0	0	0	0	0	0	0
	In Care, on ART1		0	0.200229	0.824668	1.63938	2.47968	3.33276	4.16236	4.94088	5.65417	6.07243	6.55835	7.04033	7.49929	7.93364	8.34654	8.74174	9.12237	9.49074	9.84849
	In Care, on ART2		0	0	0.0885348	0.241534	0.448327	0.682139	0.934032	1.19455	1.4555	1.65252	1.88341	2.11683	2.34541	2.56883	2.7885	3.00591	3.22222	3.43822	3.65443
	Subtotal lost		39.8275	50.2368	60.8091	61.7018	63.9088	63.7504	61.8956	59.2955	56.7456	52.3827	50.1199	48.9443	48.4165	48.2934	48.4253	48.7177	49.1101	49.564	50.0548
	Subtotal - This period		906.228	827.436	750.803	693.966	648.117	607.441	571.475	543.982	525.003	511.218	503.934	500.981	500.855	502.549	505.397	508.969	512.984	517.263	521.691
AIDS
	Not in care	20197.7	16460.8	13459.6	6296.26	5030.2	4437.78	4011.22	3668.29	3413.15	3233.28	3110.64	3028.82	2975.01	2939.98	2917.35	2902.79	2893.47	2887.51	2883.72	2881.3
	In care, off ART	3982.81	6470.87	8074.25	11443.5	8062.12	6640.32	5919.8	5389.42	4973.6	4665.34	4448.08	4298.21	4198.33	4133.01	4090.73	4063.52	4046.07	4034.92	4027.81	4023.27
	In care, on ART1 to 12mo	2500.91	3089.92	2485.68	4577.46	5992.22	4640.26	3950.45	3562.69	3272.89	3095.23	2905.26	2781.74	2700.47	2648.63	2616.61	2597.61	2587	2581.74	2579.84	2580.03
	In care, on ART1 post 12 mo	0	2051.97	4449.44	6190.15	9530.26	13806.9	16687.1	18807.9	20468.2	21779.2	22856.4	23705.4	24396	24973.6	25469.9	25906.6	26298.4	26655.1	26983.6	27288.5
	In care, on ART2	0	47.7532	241.065	556.704	940.734	1449.28	2024.73	2604.86	3169.99	3773.01	4310.11	4802.96	5257.34	5676.88	6064.55	6423.07	6754.91	7062.33	7347.42	7612.04
	Lost from care
	In Care, Off ART	248.844	287.908	442.649	570.327	796.006	645.863	529.855	462.451	416.718	352.935	325.553	308.804	297.561	290.056	285.127	281.925	279.86	278.535	277.687	277.145
	In Care, Off ART (from Int --> AIDS)		0	0	0	0	0	0	0	0	0	0	0	0	0	0	0	0	0	0	0
	In Care, Off ART (from Int)		343.29	505.364	625.318	650.556	665.999	658.598	631.692	594.519	514.089	459.511	425.91	404.735	391.188	382.491	376.914	373.345	371.064	369.609	368.681
	In Care, on ART1 to 12 mo		79.2922	115.077	103.641	167.494	226.128	195.916	167.526	149.106	125.401	116.329	108.99	104.009	100.709	98.5871	97.2641	96.4695	96.0178	95.7855	95.6916
	In Care, on ART1 post 12 mo		0	22.1565	52.8245	78.2378	119.787	174.93	217.929	250.107	257.295	272.494	286.33	297.505	306.584	314.137	320.592	326.244	331.294	335.878	340.091
	In Care, on ART1 (from Int)		0	1.72586	7.48058	15.7447	24.7708	34.0717	43.2293	51.9158	56.2679	60.5044	65.3075	70.1587	74.8186	79.2384	83.4387	87.4545	91.3179	95.0536	98.6792
	In Care, on ART2		0	1.31064	6.89909	16.7681	29.4377	46.1291	65.5249	85.6324	99.4279	117.98	135.413	151.469	166.269	179.931	192.553	204.225	215.026	225.03	234.306
	In Care, on ART2 (from Int)		0	0	0.763118	2.24655	4.34909	6.81812	9.52207	12.3511	14.3375	16.3239	18.6023	20.9448	23.2548	25.5158	27.7373	29.9335	32.1166	34.2951	36.4748
	Subtotal - pre-ART	248.844	631.198	948.013	1195.65	1446.56	1311.86	1188.45	1094.14	1011.24	867.024	785.064	734.714	702.297	681.244	667.618	658.84	653.205	649.599	647.296	645.826
	Subtotal - on ART	0	79.2922	140.27	171.609	280.491	404.473	457.865	503.731	549.112	552.729	583.631	614.642	644.086	671.635	697.41	721.585	744.326	765.772	786.043	805.242
	Subtotal lost	248.844	710.49	1088.28	1367.25	1727.05	1716.34	1646.32	1597.87	1560.35	1419.75	1368.69	1349.36	1346.38	1352.88	1365.03	1380.42	1397.53	1415.37	1433.34	1451.07
	Deaths
	Not in care		8291.45	6757.39	5525.35	2584.71	2064.97	1821.77	1646.67	1505.89	1401.15	1327.31	1276.96	1243.37	1221.28	1206.91	1197.61	1191.64	1187.81	1185.37	1183.81
	In care		1534.13	2492.5	3110.1	4407.88	3105.43	2557.77	2280.23	2075.94	1915.77	1797.03	1713.34	1655.62	1617.14	1591.99	1575.7	1565.22	1558.5	1554.2	1551.46
	ART1 to 12 mo		369.647	456.705	367.396	676.572	885.679	685.853	583.896	526.584	483.749	457.49	429.412	411.156	399.142	391.481	386.748	383.939	382.371	381.593	381.313
	ART1 post 12 mo		0	52.849	114.596	159.429	245.454	355.599	429.779	484.401	527.162	560.927	588.671	610.537	628.325	643.201	655.982	667.229	677.319	686.508	694.968
	ART2		0	4.49894	22.7112	52.4483	88.6286	136.539	190.754	245.409	298.652	355.463	406.065	452.498	495.306	534.831	571.355	605.132	636.395	665.358	692.216
	Lost from care
	In Care, Off ART		102.154	118.19	181.714	234.128	326.772	265.136	217.513	189.843	171.069	144.885	133.644	126.769	122.153	119.072	117.049	115.734	114.887	114.343	113.995
	In Care, Off ART (from Int-->AIDS)		0	0	0	0	0	0	0	0	0	0	0	0	0	0	0	0	0	0	0
	In Care, Off ART (from Int)		0	140.926	207.459	256.702	267.063	273.403	270.364	259.319	244.059	211.041	188.636	174.842	166.15	160.588	157.018	154.729	153.264	152.327	151.73
	In Care, on ART1 to 12 mo		0	32.5506	47.2408	42.5462	68.7588	92.8288	80.4263	68.7719	61.2102	51.479	47.7548	44.7419	42.6972	41.3426	40.4714	39.9283	39.6022	39.4167	39.3213
	In Care, on ART1 post 12 mo		0	0	9.09557	21.6853	32.1178	49.1744	71.8115	89.463	102.673	105.623	111.863	117.543	122.13	125.857	128.958	131.608	133.928	136.001	137.883
	In Care, on ART1 (from Int)		0	0	0.70849	3.07089	6.46343	10.1688	13.9869	17.7463	21.3122	23.0988	24.838	26.8097	28.8012	30.7141	32.5285	34.2528	35.9014	37.4874	39.0209
	In Care, on ART2		0	0	0.538036	2.83218	6.88354	12.0846	18.9367	26.8989	35.1534	40.8166	48.4324	55.5889	62.1802	68.256	73.8644	79.046	83.8372	88.2712	92.3783
	In Care, on ART2 (from Int)		0	0	0	0.313271	0.922243	1.78537	2.79894	3.90895	5.0703	5.88575	6.70121	7.63652	8.59813	9.54645	10.4746	11.3866	12.2881	13.1843	14.0787
	Subtotal lost		102.154	291.667	446.756	561.278	708.981	704.581	675.838	655.951	640.546	582.83	561.869	553.931	552.71	555.377	560.364	566.685	573.707	581.031	588.407
	Subtotal - This period		10297.4	10055.6	9586.91	8442.31	7099.14	6262.12	5807.17	5494.17	5267.03	5081.05	4976.33	4927.11	4913.91	4923.78	4947.76	4979.84	5016.1	5054.06	5092.17
PANEL 2. MODEL WITH NO KNOWN ERRORS
		2004	2005	2006	2007	2008	2009	2010	2011	2012	2013	2014	2015	2016	2017	2018	2019	2020	2021	2022	2023
Asymptomatic
	Not in care	37328.9	35944.6	34129.4	31815.8	29383.7	27210.3	25832.8	24959.9	24406.6	24056	23833.8	23692.9	23603.7	23547.1	23511.3	23488.5	23474.1	23465	23459.2	23455.6
	In care, off ART	8625.51	4922.9	3634.05	3715	3570.2	3342.81	3107.54	2928.63	2805.5	2693.13	2631.67	2595.81	2574.05	2560.57	2552.12	2546.8	2543.44	2541.31	2539.96	2539.11
	In care, on ART1	0	1382.79	1459.84	1295.04	1212.91	1166.17	1121.07	1071.27	1023	1405.58	1427.09	1375.04	1317.17	1269.13	1232.5	1205.49	1185.85	1171.69	1161.51	1154.23
	In care, on ART2	0	847.853	1698.12	2159.03	2349.58	2449.11	2495.31	2499.13	2468.79	1893.46	1603.34	1431.12	1315.59	1233.46	1173.82	1130.3	1098.58	1075.53	1058.84	1046.8
	Lost from care
	In Care, Off ART	3817.44	3895.77	2785.47	2026.64	1803.09	1685.5	1577.25	1469.64	1379.52	1144.64	1061.82	1025.92	1007.53	997.071	990.783	986.897	984.464	982.932	981.963	981.35
	In Care, on ART1		0	470.15	650.231	653.144	626.171	601.452	578.029	553.428	279.221	284.609	289.194	281.727	270.839	260.834	252.856	246.848	242.439	239.242	236.94
	In Care, on ART2		0	205.52	478.893	680.098	792.144	852.945	884.046	895.149	832.54	668.571	558.639	490.788	446.486	415.8	393.823	377.872	366.258	357.815	351.695
	Subtotal - pre-ART	3817.44	3895.77	2785.47	2026.64	1803.09	1685.5	1577.25	1469.64	1379.52	1144.64	1061.82	1025.92	1007.53	997.071	990.783	986.897	984.464	982.932	981.963	981.35
	Subtotal - on ART	0	0	675.67	1129.12	1333.24	1418.32	1454.4	1462.07	1448.58	1111.76	953.18	847.833	772.515	717.325	676.634	646.68	624.72	608.697	597.057	588.635
	Subtotal lost	3817.44	3895.77	3461.14	3155.76	3136.33	3103.82	3031.64	2931.71	2828.1	2256.4	2015	1873.76	1780.05	1714.4	1667.42	1633.58	1609.18	1591.63	1579.02	1569.99
	Deaths
	Not in care		678.827	653.654	620.644	578.572	534.344	494.82	469.771	453.896	443.835	437.459	433.418	430.857	429.234	428.205	427.553	427.14	426.878	426.712	426.607
	In care, off ART		147.178	84	62.0081	63.3893	60.9187	57.0386	53.0243	49.9715	47.8705	45.9532	44.9045	44.2925	43.9212	43.6912	43.5471	43.4563	43.3989	43.3626	43.3396
	ART1		0	139.662	147.443	130.799	122.503	117.783	113.228	108.198	206.646	283.927	288.271	277.758	266.069	256.364	248.966	243.508	239.542	236.681	234.626
	ART2		0	102.76	205.812	261.675	284.769	296.832	302.432	302.894	772.979	592.841	502.006	448.083	411.912	386.197	367.524	353.897	343.965	336.748	331.523
	Lost from care
	In Care, Off ART		69.4203	70.8448	50.6539	36.8545	32.7893	30.6509	28.6823	26.7254	25.0867	20.8153	19.3093	18.6565	18.322	18.1318	18.0174	17.9468	17.9025	17.8747	17.857
	In Care, on ART1		0	0	8.5497	11.8245	11.8774	11.387	10.9374	10.5115	10.0641	5.07764	5.17563	5.259	5.12321	4.92521	4.74328	4.5982	4.48895	4.40876	4.35063
	In Care, on ART2		0	0	3.73738	8.70869	12.3676	14.4052	15.5108	16.0764	16.2783	15.1398	12.158	10.1589	8.925	8.11937	7.56135	7.1617	6.87161	6.66042	6.50688
	Subtotal lost		69.4203	70.8448	62.941	57.3876	57.0343	56.443	55.1306	53.3133	51.4292	41.0328	36.6429	34.0744	32.3702	31.1764	30.3221	29.7067	29.2631	28.9438	28.7146
	Subtotal - This period		826.005	980.076	1035.91	1034.44	1002.54	966.473	938.456	914.96	1471.33	1360.18	1268.6	1200.99	1151.14	1114.46	1087.59	1068	1053.78	1043.5	1036.09
Intermediate
	Not in care	24973.4	20500.7	17889.3	15318	13634.7	12349.2	11304.3	10532.8	9991.93	9624.54	9380.01	9219.49	9115.12	9047.73	9004.42	8976.69	8958.99	8947.7	8940.52	8935.96
	In care, off ART	6397.3	7454.22	6589.41	6823.76	6479.07	6009.52	5547.67	5169.01	4888.75	4693.03	4554.73	4463.98	4405.68	4368.45	4344.72	4329.6	4319.98	4313.86	4309.97	4307.49
	In care, on ART1	499.086	2299.21	4214.04	5966.44	7681.56	9305.33	10809.7	12185.7	13441.8	14688	15759	16713.9	17588.6	18405.7	19179.3	19918.8	20630.5	21318.7	21986.4	22635.9
	In care, on ART2		220.68	624.877	1149.38	1695.79	2256.06	2818.53	3373.47	3914.86	4505.63	5057.75	5572.06	6061.54	6535.82	7000.99	7460.81	7917.6	8372.81	8827.32	9281.69
	Lost from care
	In Care, Off ART	1428.1	1794.16	2147.69	2145	2186.59	2141.94	2036.65	1906.16	1779.8	1601.29	1494.46	1426.65	1383.07	1355.07	1337.12	1325.64	1318.3	1313.62	1310.64	1308.74
	In Care, Off ART (from Asympt)		763.488	1114.19	1181.17	1149.48	1131.69	1117.38	1096.67	1067.59	990.979	846.114	740.117	669.635	622.811	591.025	568.964	553.407	542.33	534.405	528.726
	In Care, on ART1		7.17961	36.226	76.5181	119.409	162.903	205.349	245.615	283.081	306.155	333.276	359.489	383.669	405.886	426.492	445.831	464.174	481.721	498.611	514.946
	In Care, on ART2		0	3.17459	10.3823	21.0904	33.6499	47.2212	61.2681	75.4153	86.3649	99.2261	112.293	124.898	136.961	148.59	159.915	171.043	182.047	192.98	203.874
	Subtotal - pre-ART	1428.1	2557.65	3261.88	3326.17	3336.07	3273.63	3154.03	3002.83	2847.39	2592.27	2340.57	2166.77	2052.71	1977.88	1928.14	1894.6	1871.71	1855.95	1845.05	1837.47
	Subtotal - on ART	0	7.17961	39.4005	86.9004	140.499	196.553	252.57	306.884	358.496	392.52	432.502	471.781	508.566	542.848	575.083	605.747	635.217	663.768	691.591	718.821
	Subtotal lost	1428.1	2564.83	3301.28	3413.07	3476.57	3470.18	3406.6	3309.71	3205.88	2984.79	2773.07	2638.55	2561.27	2520.73	2503.23	2500.35	2506.93	2519.72	2536.64	2556.29
	Deaths
	Not in care		696.473	571.734	498.905	427.196	380.252	344.401	315.26	293.743	278.66	268.414	261.595	257.118	254.207	252.328	251.12	250.347	249.853	249.538	249.338
	In care, Off ART		167.404	195.061	172.431	178.564	169.544	157.257	145.171	135.262	127.928	122.807	119.188	116.813	115.287	114.313	113.692	113.297	113.045	112.885	112.783
	ART1		2.52396	11.6275	21.3111	30.1733	38.847	47.0586	54.6663	61.6252	67.9776	74.2799	79.6961	84.5251	88.9488	93.0807	96.993	100.733	104.332	107.812	111.189
	ART2		0	1.11601	3.16011	5.81259	8.5759	11.4093	14.2538	17.0602	19.7981	22.7857	25.5779	28.1788	30.6542	33.0527	35.4052	37.7306	40.0407	42.3427	44.6413
	Lost from care
	In Care, Off ART		39.8275	50.0366	59.8959	59.8209	60.9808	59.7355	56.7992	53.16	49.6359	44.6578	41.6782	39.7871	38.5718	37.7909	37.2903	36.97	36.7655	36.635	36.5519
	In Care, Off ART (from Asympt)		0	21.2926	31.0733	32.941	32.0574	31.5612	31.1621	30.5844	29.7735	27.637	23.5969	20.6408	18.6751	17.3693	16.4828	15.8676	15.4337	15.1248	14.9038
	In Care, on ART1		0	0.200229	1.01029	2.13398	3.33013	4.54313	5.72687	6.84986	7.89471	8.53822	9.29458	10.0256	10.7	11.3196	11.8942	12.4336	12.9451	13.4345	13.9055
	In Care, on ART2		0	0	0.0885348	0.289547	0.588181	0.938447	1.31693	1.70868	2.10322	2.40859	2.76727	3.13168	3.48321	3.81965	4.14397	4.45981	4.77013	5.07703	5.38193
	Subtotal lost		39.8275	71.5294	92.068	95.1855	96.9564	96.7783	95.0051	92.303	89.4074	83.2415	77.3369	73.5852	71.4301	70.2994	69.8113	69.731	69.9145	70.2713	70.7431
	Subtotal - This period		906.228	851.068	787.875	736.931	694.175	656.904	624.356	599.994	583.772	571.528	563.393	560.22	560.528	563.074	567.022	571.838	577.185	582.849	588.694
AIDS
	Not in care	20197.7	16460.8	13459.6	6296.26	5030.2	4437.78	4011.22	3668.29	3413.15	3233.28	3110.64	3028.82	2975.01	2939.98	2917.35	2902.79	2893.47	2887.51	2883.72	2881.3
	In care, off ART	3982.81	6470.87	8074.25	11443.5	8062.12	6640.32	5919.8	5389.42	4973.6	4665.34	4448.08	4298.21	4198.33	4133.01	4090.73	4063.52	4046.07	4034.92	4027.81	4023.27
	In care, on ART1 to 12mo	2500.91	3089.92	2485.68	4610.83	6048.4	4705.22	4017.08	3630.08	3340.95	3175.02	2979.23	2852.08	2763.96	2706.7	2671.11	2649.88	2637.91	2631.85	2629.52	2629.52
	In care, on ART1 post 12 mo	0	2051.97	4449.44	6190.15	9557.64	13878.5	16807.2	18974.6	20679	22031.7	23157.4	24046.9	24772.3	25376.7	25893.6	26346.5	26751.7	27119.7	27458.2	27771.9
	In care, on ART2	0	47.7532	241.065	591.924	1030.97	1597.94	2227.84	2858.06	3469.34	4129.77	4712.21	5242.39	5723.29	6161.26	6562.03	6930.23	7269.59	7583.16	7873.51	8142.86
	Lost from care
	In Care, Off ART	248.844	287.908	442.649	570.327	796.006	645.863	529.855	462.451	416.718	352.935	325.553	308.804	297.561	290.056	285.127	281.925	279.86	278.535	277.687	277.145
	In Care, Off ART (from Int --> AIDS)		0	183.53	307.437	350.273	351.9	347.974	343.687	337.783	305.638	282.558	244.387	213.368	191.926	177.559	167.834	161.12	156.406	153.059	150.669
	In Care, Off ART (from Int)		343.29	505.364	625.318	650.556	665.999	658.598	631.692	594.519	514.089	459.511	425.91	404.735	391.188	382.491	376.914	373.345	371.064	369.609	368.681
	In Care, on ART1 to 12 mo		79.2922	115.077	103.641	168.552	228.137	198.409	170.177	151.814	127.952	119.229	111.756	106.64	103.104	100.776	99.3096	98.4236	97.9156	97.6497	97.5373
	In Care, on ART1 post 12 mo		0	22.1565	52.8245	78.2378	120.083	175.768	219.407	252.226	259.879	275.595	290.03	301.729	311.259	319.168	325.897	331.764	336.989	341.722	346.062
	In Care, on ART1 (from Int)		0	1.72586	9.08052	20.3531	33.0957	46.3008	59.3534	71.8494	78.4721	84.9796	92.4432	99.8271	106.711	113.05	118.923	124.424	129.632	134.605	139.387
	In Care, on ART2		0	1.31064	6.89909	17.7347	32.123	50.7889	72.1049	94.0017	108.858	129.14	148.068	165.365	181.074	195.373	208.448	220.45	231.506	241.716	251.166
	In Care, on ART2 (from Int)		0	0	0.763118	2.6604	5.64385	9.30673	13.3594	17.6106	20.6836	23.7615	27.2997	30.9541	34.5143	37.9307	41.2218	44.4217	47.5607	50.6614	53.7393
	Subtotal - pre-ART	248.844	631.198	1131.54	1503.08	1796.84	1663.76	1536.43	1437.83	1349.02	1172.66	1067.62	979.101	915.665	873.17	845.177	826.673	814.325	806.005	800.355	796.495
	Subtotal - on ART	0	79.2922	140.27	173.208	287.538	419.083	480.573	534.401	587.502	595.844	632.705	669.597	704.516	736.662	766.299	793.799	819.483	843.603	866.354	887.892
	Subtotal lost	248.844	710.49	1271.81	1676.29	2084.37	2082.84	2017	1972.23	1936.52	1768.51	1700.33	1648.7	1620.18	1609.83	1611.48	1620.47	1633.81	1649.61	1666.71	1684.39
	Deaths
	Not in care		8291.45	6757.39	5525.35	2584.71	2064.97	1821.77	1646.67	1505.89	1401.15	1327.31	1276.96	1243.37	1221.28	1206.91	1197.61	1191.64	1187.81	1185.37	1183.81
	In care		1534.13	2492.5	3110.1	4407.88	3105.43	2557.77	2280.23	2075.94	1915.77	1797.03	1713.34	1655.62	1617.14	1591.99	1575.7	1565.22	1558.5	1554.2	1551.46
	ART1 to 12 mo		369.647	456.705	367.396	681.503	893.983	695.455	593.745	536.544	493.809	469.283	440.345	421.552	408.526	400.064	394.804	391.665	389.896	389	388.656
	ART1 post 12 mo		0	52.849	114.596	159.429	246.159	357.444	432.873	488.696	532.592	567.43	596.423	619.332	638.016	653.583	666.895	678.56	688.994	698.474	707.19
	ART2		0	4.49894	22.7112	55.7664	97.1302	150.546	209.889	269.264	326.854	389.075	443.947	493.897	539.204	580.465	618.223	652.913	684.884	714.426	741.781
	Lost from care
	In Care, Off ART		102.154	118.19	181.714	234.128	326.772	265.136	217.513	189.843	171.069	144.885	133.644	126.769	122.153	119.072	117.049	115.734	114.887	114.343	113.995
	In Care, Off ART (from Int-->AIDS)		0	0	75.3416	126.207	143.792	144.46	142.849	141.089	138.665	125.469	115.994	100.324	87.5909	78.7883	72.8905	68.8981	66.142	64.2069	62.833
	In Care, Off ART (from Int)		0	140.926	207.459	256.702	267.063	273.403	270.364	259.319	244.059	211.041	188.636	174.842	166.15	160.588	157.018	154.729	153.264	152.327	151.73
	In Care, on ART1 to 12 mo		0	32.5506	47.2408	42.5462	69.1931	93.6538	81.4499	69.86	62.3221	52.5261	48.9452	45.8774	43.7774	42.3257	41.3699	40.768	40.4043	40.1958	40.0866
	In Care, on ART1 post 12 mo		0	0	9.09557	21.6853	32.1178	49.2957	72.1552	90.0696	103.543	106.684	113.136	119.062	123.864	127.777	131.023	133.785	136.194	138.339	140.282
	In Care, on ART1 (from Int)		0	0	0.70849	3.72769	8.35525	13.5863	19.0071	24.3654	29.4952	32.214	34.8854	37.9493	40.9805	43.8064	46.4089	48.8198	51.078	53.2158	55.2574
	In Care, on ART2		0	0	0.538036	2.83218	7.28036	13.187	20.8496	29.6001	38.5891	44.6878	53.0137	60.784	67.885	74.3335	80.2037	85.5708	90.4981	95.0366	99.228
	In Care, on ART2 (from Int)		0	0	0	0.313271	1.09213	2.31689	3.82055	5.48424	7.2294	8.49092	9.75447	11.2069	12.7071	14.1686	15.5711	16.9222	18.2357	19.5243	20.7972
	Subtotal lost		102.154	291.667	522.098	688.142	855.666	855.039	828.008	809.63	794.971	725.998	698.009	676.815	665.108	660.86	661.534	665.228	670.702	677.188	684.208
	Subtotal - This period		10297.4	10055.6	9662.25	8577.43	7263.34	6438.03	5991.41	5685.96	5465.14	5276.12	5169.03	5110.59	5089.28	5093.86	5114.77	5145.22	5180.79	5218.66	5257.1
PANEL 3. PERCENTAGE DIFFERENCE BETWEEN MODEL WITH AND WITHOUT UNINTENTIONAL ERRORS
		2004	2005	2006	2007	2008	2009	2010	2011	2012	2013	2014	2015	2016	2017	2018	2019	2020	2021	2022	2023
Asymptomatic
	Not in care	0	0	0	0	0	0	0	0	0	0	0	0	0	0	0	0	0	0	0	0
	In care, off ART	0	0	0	0	0	0	0	0	0	0	0	0	0	0	0	0	0	0	0	0
	In care, on ART1	0	30.6987	39.7626	45.2684	45.6992	46.395	47.5287	48.7234	49.5673	60.035	60.2374	59.1024	57.8023	56.6331	55.6652	54.8963	54.3013	53.8491	53.5102	53.259
	In care, on ART2	0	100	88.0306	85.3701	85.0462	85.1663	85.4211	85.7438	86.0966	86.529	85.819	84.849	83.9406	83.1747	82.5534	82.0587	81.6702	81.3691	81.1385	80.9639
	Lost from care	0	0	0	0	0	0	0	0	0	0	0	0	0	0	0	0	0	0	0	0
	In Care, Off ART	0	0	0	0	0	0	0	0	0	0	0	0	0	0	0	0	0	0	0	0
	In Care, on ART1	0	0	30.6987	37.6175	42.7753	44.7009	45.8177	46.946	48.1158	48.9752	57.8018	59.744	59.2379	58.1097	56.9487	55.9377	55.1159	54.472	53.979	53.6076
	In Care, on ART2	0	0	100	89.7119	86.3708	85.4184	85.2429	85.3649	85.6213	85.9914	86.3912	85.9599	85.1093	84.205	83.4024	82.7379	82.2044	81.7836	81.4564	81.205
	Subtotal - pre-ART	0	0	0	0	0	0	0	0	0	0	0	0	0	0	0	0	0	0	0	0
	Subtotal - on ART	0	0	51.7782	59.7122	65.0137	67.4421	68.939	70.176	71.2923	76.6947	77.8547	77.0178	75.6743	74.3522	73.2048	72.2588	71.5008	70.9056	70.4461	70.0964
	Subtotal lost	0	0	10.1079	21.3649	27.6371	30.8182	33.0727	34.9975	36.5165	37.7886	36.8285	34.8488	32.8416	31.1099	29.7064	28.6049	27.7581	27.1169	26.637	26.2813
	Deaths	0	0	0	0	0	0	0	0	0	0	0	0	0	0	0	0	0	0	0	0
	Not in care	0	0	0	0	0	0	0	0	0	0	0	0	0	0	0	0	0	0	0	0
	In care, off ART	0	0	0	0	0	0	0	0	0	0	0	0	0	0	0	0	0	0	0	0
	ART1	0	0	30.6987	39.7626	45.2684	45.6992	46.395	47.5287	48.7234	49.5673	60.035	60.2374	59.1024	57.8023	56.6331	55.6652	54.8963	54.3013	53.8491	53.5102
	ART2	0	0	100	90.0255	87.8084	87.5385	87.6386	87.8509	88.1198	91.0301	91.309	90.851	90.2252	89.6391	89.145	88.7441	88.4249	88.1743	87.98	87.8313
	Lost from care	0	0	0	0	0	0	0	0	0	0	0	0	0	0	0	0	0	0	0	0
	In Care, Off ART	0	0	0	0	0	0	0	0	0	0	0	0	0	0	0	0	0	0	0	0
	In Care, on ART1	0	0	0	284.901	246.473	217.827	207.132	200.929	194.663	476.331	466.785	368.739	347.164	352.786	365.319	378.215	389.446	398.574	405.726	411.203
	In Care, on ART2	0	0	0	100	31.4319	9.16371	2.81638	1.64695	2.4595	147.565	141.192	134.308	141.734	156.38	171.95	185.768	197.21	206.395	213.639	219.273
	Subtotal lost	0	0	0	32.7621	46.015	43.3755	41.0685	39.3993	37.6389	139.92	109.858	96.6454	95.8373	98.9518	102.494	105.489	107.825	109.607	110.962	111.991
	Subtotal - This period	0	0	14.8595	23.5456	27.9363	30.4494	32.5704	34.0459	34.9335	54.7853	52.3293	49.6393	47.3314	45.4358	43.9193	42.7314	41.8174	41.1245	40.6056	40.2211
Intermediate		0	0	0	0	0	0	0	0	0	0	0	0	0	0	0	0	0	0	0	0
	Not in care	0	0	0	0	0	0	0	0	0	0	0	0	0	0	0	0	0	0	0	0
	In care, off ART	0	0	0	0	0	0	0	0	0	0	0	0	0	0	0	0	0	0	0	0
	In care, on ART1	0	20.1232	24.4373	26.4619	27.1651	27.6803	28.1876	28.6948	29.1706	29.762	29.9744	29.9941	29.9119	29.7751	29.6095	29.4302	29.2462	29.0633	28.8849	28.7131
	In care, on ART2	0	0	19.152	25.76	28.6529	29.8772	30.6071	31.1891	31.7073	32.2311	32.6595	32.8102	32.7934	32.6876	32.5357	32.3609	32.1764	31.9895	31.8046	31.6246
	Lost from care	0	0	0	0	0	0	0	0	0	0	0	0	0	0	0	0	0	0	0	0
	In Care, Off ART	0	0	0	0	0	0	0	0	0	0	0	0	0	0	0	0	0	0	0	0
	In Care, Off ART (from Asympt)	0	100	100	100	100	100	100	100	100	100	100	100	100	100	100	100	100	100	100	100
	In Care, on ART1	0	0	18.373	23.1774	25.5382	26.6418	27.3187	27.8689	28.3803	28.8795	29.439	29.7766	29.9129	29.9123	29.8271	29.6924	29.5306	29.3554	29.1757	28.9971
	In Care, on ART2	0	0	0	16.5821	23.7773	27.3119	29.075	30.0889	30.7969	31.3906	31.9396	32.406	32.6654	32.7469	32.7094	32.6	32.45	32.2788	32.0982	31.9154
	Subtotal - pre-ART	0	29.8511	34.158	35.5114	34.4562	34.57	35.4271	36.5211	37.4937	38.2282	36.1499	34.1577	32.6221	31.4888	30.6525	30.0309	29.5669	29.2211	28.9643	28.7747
	Subtotal - on ART	0	0	16.8927	22.3894	25.2739	26.7565	27.6471	28.3121	28.8887	29.432	30.0127	30.4025	30.5889	30.6275	30.5718	30.46	30.3167	30.1572	29.9912	29.8248
	Subtotal lost	0	29.7676	33.952	35.1773	34.0851	34.1274	34.8503	35.76	36.5314	37.0714	35.1927	33.4862	32.2184	31.3033	30.634	30.1348	29.7569	29.4677	29.2443	29.07
	Deaths	0	0	0	0	0	0	0	0	0	0	0	0	0	0	0	0	0	0	0	0
	Not in care	0	0	0	0	0	0	0	0	0	0	0	0	0	0	0	0	0	0	0	0
	In care, Off ART	0	0	0	0	0	0	0	0	0	0	0	0	0	0	0	0	0	0	0	0
	ART1	0	0	20.1232	24.4373	26.4619	27.1651	27.6803	28.1876	28.6948	29.1706	29.762	29.9744	29.9941	29.9119	29.7751	29.6095	29.4302	29.2462	29.0633	28.8849
	ART2	0	0	0	19.152	25.76	28.6529	29.8772	30.6071	31.1891	31.7073	32.2311	32.6595	32.8102	32.7934	32.6876	32.5357	32.3609	32.1764	31.9895	31.8046
	Lost from care	0	0	0	0	0	0	0	0	0	0	0	0	0	0	0	0	0	0	0	0
	In Care, Off ART	0	0	0	0	0	0	0	0	0	0	0	0	0	0	0	0	0	0	0	0
	In Care, Off ART (from Asympt)	0	0	100	100	100	100	100	100	100	100	100	100	100	100	100	100	100	100	100	100
	In Care, on ART1	0	0	0	18.373	23.1774	25.5382	26.6418	27.3187	27.8689	28.3803	28.8795	29.439	29.7766	29.9129	29.9123	29.8271	29.6924	29.5306	29.3554	29.1757
	In Care, on ART2	0	0	0	0	16.5821	23.7773	27.3119	29.075	30.0889	30.7969	31.3906	31.9396	32.406	32.6654	32.7469	32.7094	32.6	32.45	32.2788	32.0982
	Subtotal lost	0	0	29.7676	33.952	35.1773	34.0851	34.1274	34.8503	35.76	36.5314	37.0714	35.1927	33.4862	32.2184	31.3033	30.634	30.1348	29.7569	29.4677	29.2443
	Subtotal - This period	0	0	2.77679	4.70531	5.83031	6.63489	7.52966	8.46975	9.33537	10.0671	10.5524	10.5537	10.5742	10.6458	10.749	10.8681	10.9942	11.1232	11.2527	11.3816
AIDS		0	0	0	0	0	0	0	0	0	0	0	0	0	0	0	0	0	0	0	0
	Not in care	0	0	0	0	0	0	0	0	0	0	0	0	0	0	0	0	0	0	0	0
	In care, off ART	0	0	0	0	0	0	0	0	0	0	0	0	0	0	0	0	0	0	0	0
	In care, on ART1 to 12mo	0	0	0	0.723637	0.928887	1.38061	1.6587	1.85643	2.03709	2.51294	2.48287	2.46624	2.29708	2.14551	2.04033	1.9726	1.93009	1.90415	1.88938	1.88239
	In care, on ART1 post 12 mo	0	0	0	0	0.286433	0.51616	0.714723	0.878696	1.01952	1.14613	1.29989	1.42014	1.51896	1.5885	1.63627	1.66988	1.69449	1.71329	1.7283	1.74081
	In care, on ART2	0	0	0	5.94998	8.75278	9.30369	9.11673	8.85934	8.62819	8.63871	8.53309	8.38217	8.14131	7.8617	7.58109	7.31813	7.07998	6.86819	6.68179	6.51882
	Lost from care	0	0	0	0	0	0	0	0	0	0	0	0	0	0	0	0	0	0	0	0
	In Care, Off ART	0	0	0	0	0	0	0	0	0	0	0	0	0	0	0	0	0	0	0	0
	In Care, Off ART (from Int --> AIDS)	0	0	100	100	100	100	100	100	100	100	100	100	100	100	100	100	100	100	100	100
	In Care, Off ART (from Int)	0	0	0	0	0	0	0	0	0	0	0	0	0	0	0	0	0	0	0	0
	In Care, on ART1 to 12 mo	0	0	0	0	0.627622	0.880858	1.25661	1.55754	1.78414	1.99354	2.43207	2.47501	2.46757	2.32266	2.17181	2.05969	1.98535	1.93815	1.9091	1.89225
	In Care, on ART1 post 12 mo	0	0	0	0	0	0.246163	0.476356	0.673517	0.840182	0.994269	1.12535	1.27583	1.40001	1.50223	1.57629	1.62775	1.66388	1.69011	1.70997	1.72567
	In Care, on ART1 (from Int)	0	0	0	17.6195	22.6423	25.154	26.4123	27.1662	27.7436	28.2957	28.8013	29.3539	29.7198	29.8867	29.9088	29.8384	29.7127	29.5559	29.3834	29.2048
	In Care, on ART2	0	0	0	0	5.45051	8.35937	9.17481	9.12556	8.9034	8.66267	8.64164	8.54682	8.40356	8.17606	7.90397	7.625	7.36023	7.1187	6.903	6.71268
	In Care, on ART2 (from Int)	0	0	0	0	15.5558	22.941	26.7399	28.724	29.8655	30.6819	31.3011	31.859	32.336	32.6225	32.7305	32.7122	32.6151	32.4724	32.3052	32.1265
	Subtotal - pre-ART	0	0	16.2194	20.4537	19.4939	21.1508	22.6483	23.9032	25.0391	26.0636	26.4661	24.9603	23.302	21.9803	21.0085	20.3023	19.7857	19.4051	19.1239	18.9165
	Subtotal - on ART	0	0	0	0.923709	2.45072	3.48621	4.72519	5.73908	6.53447	7.23595	7.75619	8.2071	8.57752	8.82726	8.98981	9.09723	9.17136	9.22607	9.27	9.30854
	Subtotal lost	0	0	14.4306	18.4357	17.1428	17.5966	18.3779	18.9814	19.4252	19.7202	19.504	18.1562	16.8993	15.9615	15.2933	14.8134	14.4618	14.1996	14.0019	13.8518
	Deaths	0	0	0	0	0	0	0	0	0	0	0	0	0	0	0	0	0	0	0	0
	Not in care	0	0	0	0	0	0	0	0	0	0	0	0	0	0	0	0	0	0	0	0
	In care	0	0	0	0	0	0	0	0	0	0	0	0	0	0	0	0	0	0	0	0
	ART1 to 12 mo	0	0	0	0	0.723637	0.928887	1.38061	1.6587	1.85643	2.03709	2.51294	2.48287	2.46624	2.29708	2.14551	2.04033	1.9726	1.93009	1.90415	1.88938
	ART1 post 12 mo	0	0	0	0	0	0.286433	0.51616	0.714723	0.878696	1.01952	1.14613	1.29989	1.42014	1.51896	1.5885	1.63627	1.66988	1.69449	1.71329	1.7283
	ART2	0	0	0	0	5.94998	8.75278	9.30369	9.11673	8.85934	8.62819	8.63871	8.53309	8.38217	8.14131	7.8617	7.58109	7.31813	7.07998	6.86819	6.68179
	Lost from care	0	0	0	0	0	0	0	0	0	0	0	0	0	0	0	0	0	0	0	0
	In Care, Off ART	0	0	0	0	0	0	0	0	0	0	0	0	0	0	0	0	0	0	0	0
	In Care, Off ART (from Int-->AIDS)	0	0	0	100	100	100	100	100	100	100	100	100	100	100	100	100	100	100	100	100
	In Care, Off ART (from Int)	0	0	0	0	0	0	0	0	0	0	0	0	0	0	0	0	0	0	0	0
	In Care, on ART1 to 12 mo	0	0	0	0	0	0.627622	0.880858	1.25661	1.55754	1.78414	1.99354	2.43207	2.47501	2.46757	2.32266	2.17181	2.05969	1.98535	1.93815	1.9091
	In Care, on ART1 post 12 mo	0	0	0	0	0	0	0.246163	0.476356	0.673517	0.840182	0.994269	1.12535	1.27583	1.40001	1.50223	1.57629	1.62775	1.66388	1.69011	1.70997
	In Care, on ART1 (from Int)	0	0	0	0	17.6195	22.6423	25.154	26.4123	27.1662	27.7436	28.2957	28.8013	29.3539	29.7198	29.8867	29.9088	29.8384	29.7127	29.5559	29.3834
	In Care, on ART2	0	0	0	0	0	5.45051	8.35937	9.17481	9.12556	8.9034	8.66267	8.64164	8.54682	8.40356	8.17606	7.90397	7.625	7.36023	7.1187	6.903
	In Care, on ART2 (from Int)	0	0	0	0	0	15.5558	22.941	26.7399	28.724	29.8655	30.6819	31.3011	31.859	32.336	32.6225	32.7305	32.7122	32.6151	32.4724	32.3052
	Subtotal lost	0	0	0	14.4306	18.4357	17.1428	17.5966	18.3779	18.9814	19.4252	19.7202	19.504	18.1562	16.8993	15.9615	15.2933	14.8134	14.4618	14.1996	14.0019
	Subtotal - This period	0	0	0	0.779752	1.57522	2.26061	2.73237	3.0752	3.37303	3.62507	3.69733	3.72813	3.5901	3.44591	3.33898	3.26517	3.21427	3.17877	3.15407	3.13731
PANEL 4. SUMMARY
	Number of cells with any error	858
	Error magnitude: Frequency and distribution of the percentage difference in model output with and without errors
	Percentage difference in model output	Frequency (percentage) of spreadsheet cells
	0	782	(48)
	>0-5	150	(9)
	>5-10	83	(5)
	>10-20	65	(4)
	>20-30	166	(10)
	>30-40	146	(9)
	>40-50	30	(2)
	>50-60	31	(2)
	>60-70	7	(0)
	>70-80	13	(1)
	>80-90	47	(3)
	>90-100	84	(5)
	>100	36	(2)

## Sheet: Univ, SC
PANEL 1. MODEL WITH UNINTENTIONAL ERRORS
		2004	2005	2006	2007	2008	2009	2010	2011	2012	2013	2014	2015	2016	2017	2018	2019	2020	2021	2022	2023
Asymptomatic
	Not in care	37328.9	35944.6	34129.4	31815.8	29383.7	27210.3	25832.8	24959.9	24406.6	24056	23833.8	23692.9	23603.7	23547.1	23511.3	23488.5	23474.1	23465	23459.2	23455.6
	In care, off ART	8625.51	4922.9	3634.05	3715	3570.2	3342.81	3107.54	2928.63	2805.5	2693.13	2631.67	2595.81	2574.05	2560.57	2552.12	2546.8	2543.44	2541.31	2539.96	2539.11
	In care, on ART1	0	958.295	546.935	403.743	412.736	396.649	371.386	345.248	325.371	480.887	533.141	547.802	549.64	547.761	545.317	543.247	541.719	540.659	539.949	539.484
	In care, on ART2	0	0	203.254	116.005	85.6339	87.5413	84.1294	78.7709	73.2271	100.081	144.461	174.374	190.176	197.27	199.882	200.472	200.283	199.878	199.482	199.164
	Lost from care
	In Care, Off ART	3817.44	3895.77	2785.47	2026.64	1803.09	1685.5	1577.25	1469.64	1379.52	1144.64	1061.82	1025.92	1007.53	997.071	990.783	986.897	984.464	982.932	981.963	981.35
	In Care, on ART1		0	325.82	292.604	233.046	216.61	205.76	193.62	180.759	89.7829	96.19	105.953	110.332	111.53	111.473	111.066	110.648	110.315	110.075	109.911
	In Care, on ART2		0	0	49.2688	44.246	35.24	32.7546	31.114	29.2782	27.3334	33.2064	45.8862	57.2875	64.8496	69.0446	71.0507	71.8502	72.0662	72.0389	71.9339
	Subtotal - pre-ART	3817.44	3895.77	2785.47	2026.64	1803.09	1685.5	1577.25	1469.64	1379.52	1144.64	1061.82	1025.92	1007.53	997.071	990.783	986.897	984.464	982.932	981.963	981.35
	Subtotal - on ART	0	0	325.82	341.872	277.292	251.85	238.515	224.734	210.037	117.116	129.396	151.839	167.619	176.379	180.517	182.117	182.498	182.381	182.114	181.845
	Subtotal lost	3817.44	3895.77	3111.29	2368.51	2080.38	1937.35	1815.76	1694.37	1589.56	1261.76	1191.22	1177.76	1175.15	1173.45	1171.3	1169.01	1166.96	1165.31	1164.08	1163.2
	Deaths
	Not in care		678.827	653.654	620.644	578.572	534.344	494.82	469.771	453.896	443.835	437.459	433.418	430.857	429.234	428.205	427.553	427.14	426.878	426.712	426.607
	In care, off ART		147.178	84	62.0081	63.3893	60.9187	57.0386	53.0243	49.9715	47.8705	45.9532	44.9045	44.2925	43.9212	43.6912	43.5471	43.4563	43.3989	43.3626	43.3396
	ART1		0	96.7878	55.2404	40.778	41.6863	40.0616	37.51	34.8701	65.725	97.1392	107.694	110.656	111.027	110.648	110.154	109.736	109.427	109.213	109.07
	ART2		0	0	24.6344	14.0598	10.3788	10.61	10.1965	9.54704	22.9274	31.3355	45.2306	54.5965	59.544	61.7653	62.583	62.7676	62.7085	62.582	62.4579
	Lost from care		0	0	0	0	0	0	0	0	0	0	0	0	0	0	0	0	0	0	0
	In Care, Off ART		69.4203	70.8448	50.6539	36.8545	32.7893	30.6509	28.6823	26.7254	25.0867	20.8153	19.3093	18.6565	18.322	18.1318	18.0174	17.9468	17.9025	17.8747	17.857
	In Care, on ART1		0	0	0	0	0	0	0	0	0	0	0	0	0	0	0	0	0	0	0
	In Care, on ART2		0	0	0	0	0	0	0	0	0	0	0	0	0	0	0	0	0	0	0
	Subtotal lost		69.4203	70.8448	50.6539	36.8545	32.7893	30.6509	28.6823	26.7254	25.0867	20.8153	19.3093	18.6565	18.322	18.1318	18.0174	17.9468	17.9025	17.8747	17.857
	Subtotal - This period		826.005	834.442	762.527	696.799	647.328	602.53	570.502	548.285	580.358	611.887	631.247	640.402	643.726	644.309	643.837	643.1	642.413	641.87	641.474
Intermediate
	Not in care	24973.4	20500.7	17889.3	15318	13634.7	12349.2	11304.3	10532.8	9991.93	9624.54	9380.01	9219.49	9115.12	9047.73	9004.42	8976.69	8958.99	8947.7	8940.52	8935.96
	In care, off ART	6397.3	7454.22	6589.41	6823.76	6479.07	6009.52	5547.67	5169.01	4888.75	4693.03	4554.73	4463.98	4405.68	4368.45	4344.72	4329.6	4319.98	4313.86	4309.97	4307.49
	In care, on ART1	499.086	1836.54	3184.24	4387.61	5594.86	6729.59	7762.67	8689.04	9520.76	10316.6	11035.4	11700.7	12327.5	12925.4	13500.4	14056.7	14596.8	15122.7	15635.6	16136.4
	In care, on ART2		220.68	505.201	853.297	1209.9	1582.01	1955.86	2321.31	2673.56	3053.41	3405.92	3743.86	4073.75	4399.42	4723.17	5046.42	5370	5694.39	6019.82	6346.39
	Lost from care
	In Care, Off ART	1428.1	1794.16	2147.69	2145	2186.59	2141.94	2036.65	1906.16	1779.8	1601.29	1494.46	1426.65	1383.07	1355.07	1337.12	1325.64	1318.3	1313.62	1310.64	1308.74
	In Care, Off ART (from Asympt)		0	0	0	0	0	0	0	0	0	0	0	0	0	0	0	0	0	0	0
	In Care, on ART1		7.17961	29.5701	58.7832	88.9138	119.503	149.25	177.165	202.742	217.739	235.163	252.445	268.902	284.477	299.282	313.453	327.101	340.31	353.138	365.627
	In Care, on ART2		0	3.17459	8.66069	16.0757	24.4595	33.4916	42.8332	52.1897	59.2545	67.5336	75.9032	84.0993	92.1107	99.9874	107.783	115.539	123.284	131.037	138.807
	Subtotal - pre-ART	1428.1	1794.16	2147.69	2145	2186.59	2141.94	2036.65	1906.16	1779.8	1601.29	1494.46	1426.65	1383.07	1355.07	1337.12	1325.64	1318.3	1313.62	1310.64	1308.74
	Subtotal - on ART	0	7.17961	32.7447	67.4439	104.989	143.962	182.742	219.998	254.931	276.994	302.697	328.348	353.002	376.587	399.269	421.236	442.64	463.594	484.175	504.434
	Subtotal lost	1428.1	1801.34	2180.43	2212.44	2291.58	2285.9	2219.39	2126.16	2034.73	1878.29	1797.15	1755	1736.07	1731.66	1736.39	1746.87	1760.94	1777.22	1794.82	1813.18
	Deaths
	Not in care		696.473	571.734	498.905	427.196	380.252	344.401	315.26	293.743	278.66	268.414	261.595	257.118	254.207	252.328	251.12	250.347	249.853	249.538	249.338
	In care, Off ART		167.404	195.061	172.431	178.564	169.544	157.257	145.171	135.262	127.928	122.807	119.188	116.813	115.287	114.313	113.692	113.297	113.045	112.885	112.783
	ART1		2.52396	9.28767	16.1033	22.1889	28.2942	34.0327	39.2571	43.942	48.1481	52.1727	55.8077	59.1725	62.3425	65.3659	68.2739	71.087	73.8187	76.4783	79.0721
	ART2		0	1.11601	2.55489	4.31527	6.11866	8.00051	9.89112	11.7393	13.5207	15.4416	17.2243	18.9333	20.6017	22.2486	23.8859	25.5206	27.157	28.7975	30.4433
	Lost from care
	In Care, Off ART		39.8275	50.0366	59.8959	59.8209	60.9808	59.7355	56.7992	53.16	49.6359	44.6578	41.6782	39.7871	38.5718	37.7909	37.2903	36.97	36.7655	36.635	36.5519
	In Care, Off ART (from Asympt)		0	0	0	0	0	0	0	0	0	0	0	0	0	0	0	0	0	0	0
	In Care, on ART1		0	0.200229	0.824668	1.63938	2.47968	3.33276	4.16236	4.94088	5.65417	6.07243	6.55835	7.04033	7.49929	7.93364	8.34654	8.74174	9.12237	9.49074	9.84849
	In Care, on ART2		0	0	0.0885348	0.241534	0.448327	0.682139	0.934032	1.19455	1.4555	1.65252	1.88341	2.11683	2.34541	2.56883	2.7885	3.00591	3.22222	3.43822	3.65443
	Subtotal lost		39.8275	50.2368	60.8091	61.7018	63.9088	63.7504	61.8956	59.2955	56.7456	52.3827	50.1199	48.9443	48.4165	48.2934	48.4253	48.7177	49.1101	49.564	50.0548
	Subtotal - This period		906.228	827.436	750.803	693.966	648.117	607.441	571.475	543.982	525.003	511.218	503.934	500.981	500.855	502.549	505.397	508.969	512.984	517.263	521.691
AIDS
	Not in care	20197.7	16460.8	13459.6	6296.26	5030.2	4437.78	4011.22	3668.29	3413.15	3233.28	3110.64	3028.82	2975.01	2939.98	2917.35	2902.79	2893.47	2887.51	2883.72	2881.3
	In care, off ART	3982.81	6470.87	8074.25	11443.5	8062.12	6640.32	5919.8	5389.42	4973.6	4665.34	4448.08	4298.21	4198.33	4133.01	4090.73	4063.52	4046.07	4034.92	4027.81	4023.27
	In care, on ART1 to 12mo	2500.91	3089.92	2485.68	4577.46	5992.22	4640.26	3950.45	3562.69	3272.89	3095.23	2905.26	2781.74	2700.47	2648.63	2616.61	2597.61	2587	2581.74	2579.84	2580.03
	In care, on ART1 post 12 mo	0	2051.97	4449.44	6190.15	9530.26	13806.9	16687.1	18807.9	20468.2	21779.2	22856.4	23705.4	24396	24973.6	25469.9	25906.6	26298.4	26655.1	26983.6	27288.5
	In care, on ART2	0	47.7532	241.065	556.704	940.734	1449.28	2024.73	2604.86	3169.99	3773.01	4310.11	4802.96	5257.34	5676.88	6064.55	6423.07	6754.91	7062.33	7347.42	7612.04
	Lost from care
	In Care, Off ART	248.844	287.908	442.649	570.327	796.006	645.863	529.855	462.451	416.718	352.935	325.553	308.804	297.561	290.056	285.127	281.925	279.86	278.535	277.687	277.145
	In Care, Off ART (from Int --> AIDS)		0	0	0	0	0	0	0	0	0	0	0	0	0	0	0	0	0	0	0
	In Care, Off ART (from Int)		343.29	505.364	625.318	650.556	665.999	658.598	631.692	594.519	514.089	459.511	425.91	404.735	391.188	382.491	376.914	373.345	371.064	369.609	368.681
	In Care, on ART1 to 12 mo		79.2922	115.077	103.641	167.494	226.128	195.916	167.526	149.106	125.401	116.329	108.99	104.009	100.709	98.5871	97.2641	96.4695	96.0178	95.7855	95.6916
	In Care, on ART1 post 12 mo		0	22.1565	52.8245	78.2378	119.787	174.93	217.929	250.107	257.295	272.494	286.33	297.505	306.584	314.137	320.592	326.244	331.294	335.878	340.091
	In Care, on ART1 (from Int)		0	1.72586	7.48058	15.7447	24.7708	34.0717	43.2293	51.9158	56.2679	60.5044	65.3075	70.1587	74.8186	79.2384	83.4387	87.4545	91.3179	95.0536	98.6792
	In Care, on ART2		0	1.31064	6.89909	16.7681	29.4377	46.1291	65.5249	85.6324	99.4279	117.98	135.413	151.469	166.269	179.931	192.553	204.225	215.026	225.03	234.306
	In Care, on ART2 (from Int)		0	0	0.763118	2.24655	4.34909	6.81812	9.52207	12.3511	14.3375	16.3239	18.6023	20.9448	23.2548	25.5158	27.7373	29.9335	32.1166	34.2951	36.4748
	Subtotal - pre-ART	248.844	631.198	948.013	1195.65	1446.56	1311.86	1188.45	1094.14	1011.24	867.024	785.064	734.714	702.297	681.244	667.618	658.84	653.205	649.599	647.296	645.826
	Subtotal - on ART	0	79.2922	140.27	171.609	280.491	404.473	457.865	503.731	549.112	552.729	583.631	614.642	644.086	671.635	697.41	721.585	744.326	765.772	786.043	805.242
	Subtotal lost	248.844	710.49	1088.28	1367.25	1727.05	1716.34	1646.32	1597.87	1560.35	1419.75	1368.69	1349.36	1346.38	1352.88	1365.03	1380.42	1397.53	1415.37	1433.34	1451.07
	Deaths
	Not in care		8291.45	6757.39	5525.35	2584.71	2064.97	1821.77	1646.67	1505.89	1401.15	1327.31	1276.96	1243.37	1221.28	1206.91	1197.61	1191.64	1187.81	1185.37	1183.81
	In care		1534.13	2492.5	3110.1	4407.88	3105.43	2557.77	2280.23	2075.94	1915.77	1797.03	1713.34	1655.62	1617.14	1591.99	1575.7	1565.22	1558.5	1554.2	1551.46
	ART1 to 12 mo		369.647	456.705	367.396	676.572	885.679	685.853	583.896	526.584	483.749	457.49	429.412	411.156	399.142	391.481	386.748	383.939	382.371	381.593	381.313
	ART1 post 12 mo		0	52.849	114.596	159.429	245.454	355.599	429.779	484.401	527.162	560.927	588.671	610.537	628.325	643.201	655.982	667.229	677.319	686.508	694.968
	ART2		0	4.49894	22.7112	52.4483	88.6286	136.539	190.754	245.409	298.652	355.463	406.065	452.498	495.306	534.831	571.355	605.132	636.395	665.358	692.216
	Lost from care
	In Care, Off ART		102.154	118.19	181.714	234.128	326.772	265.136	217.513	189.843	171.069	144.885	133.644	126.769	122.153	119.072	117.049	115.734	114.887	114.343	113.995
	In Care, Off ART (from Int-->AIDS)		0	0	0	0	0	0	0	0	0	0	0	0	0	0	0	0	0	0	0
	In Care, Off ART (from Int)		0	140.926	207.459	256.702	267.063	273.403	270.364	259.319	244.059	211.041	188.636	174.842	166.15	160.588	157.018	154.729	153.264	152.327	151.73
	In Care, on ART1 to 12 mo		0	32.5506	47.2408	42.5462	68.7588	92.8288	80.4263	68.7719	61.2102	51.479	47.7548	44.7419	42.6972	41.3426	40.4714	39.9283	39.6022	39.4167	39.3213
	In Care, on ART1 post 12 mo		0	0	9.09557	21.6853	32.1178	49.1744	71.8115	89.463	102.673	105.623	111.863	117.543	122.13	125.857	128.958	131.608	133.928	136.001	137.883
	In Care, on ART1 (from Int)		0	0	0.70849	3.07089	6.46343	10.1688	13.9869	17.7463	21.3122	23.0988	24.838	26.8097	28.8012	30.7141	32.5285	34.2528	35.9014	37.4874	39.0209
	In Care, on ART2		0	0	0.538036	2.83218	6.88354	12.0846	18.9367	26.8989	35.1534	40.8166	48.4324	55.5889	62.1802	68.256	73.8644	79.046	83.8372	88.2712	92.3783
	In Care, on ART2 (from Int)		0	0	0	0.313271	0.922243	1.78537	2.79894	3.90895	5.0703	5.88575	6.70121	7.63652	8.59813	9.54645	10.4746	11.3866	12.2881	13.1843	14.0787
	Subtotal lost		102.154	291.667	446.756	561.278	708.981	704.581	675.838	655.951	640.546	582.83	561.869	553.931	552.71	555.377	560.364	566.685	573.707	581.031	588.407
	Subtotal - This period		10297.4	10055.6	9586.91	8442.31	7099.14	6262.12	5807.17	5494.17	5267.03	5081.05	4976.33	4927.11	4913.91	4923.78	4947.76	4979.84	5016.1	5054.06	5092.17
PANEL 2. MODEL WITH NO KNOWN ERRORS
		2004	2005	2006	2007	2008	2009	2010	2011	2012	2013	2014	2015	2016	2017	2018	2019	2020	2021	2022	2023
Asymptomatic
	Not in care	37328.9	35944.6	34129.4	31815.8	29383.7	27210.3	25832.8	24959.9	24406.6	24056	23833.8	23692.9	23603.7	23547.1	23511.3	23488.5	23474.1	23465	23459.2	23455.6
	In care, off ART	8625.51	4922.9	3634.05	3715	3570.2	3342.81	3107.54	2928.63	2805.5	2693.13	2631.67	2595.81	2574.05	2560.57	2552.12	2546.8	2543.44	2541.31	2539.96	2539.11
	In care, on ART1	0	1382.79	1459.84	1295.04	1212.91	1166.17	1121.07	1071.27	1023	1405.58	1427.09	1375.04	1317.17	1269.13	1232.5	1205.49	1185.85	1171.69	1161.51	1154.23
	In care, on ART2	0	847.853	1698.12	2159.03	2349.58	2449.11	2495.31	2499.13	2468.79	1893.46	1603.34	1431.12	1315.59	1233.46	1173.82	1130.3	1098.58	1075.53	1058.84	1046.8
	Lost from care
	In Care, Off ART	3817.44	3895.77	2785.47	2026.64	1803.09	1685.5	1577.25	1469.64	1379.52	1144.64	1061.82	1025.92	1007.53	997.071	990.783	986.897	984.464	982.932	981.963	981.35
	In Care, on ART1		0	470.15	650.231	653.144	626.171	601.452	578.029	553.428	279.221	284.609	289.194	281.727	270.839	260.834	252.856	246.848	242.439	239.242	236.94
	In Care, on ART2		0	205.52	478.893	680.098	792.144	852.945	884.046	895.149	832.54	668.571	558.639	490.788	446.486	415.8	393.823	377.872	366.258	357.815	351.695
	Subtotal - pre-ART	3817.44	3895.77	2785.47	2026.64	1803.09	1685.5	1577.25	1469.64	1379.52	1144.64	1061.82	1025.92	1007.53	997.071	990.783	986.897	984.464	982.932	981.963	981.35
	Subtotal - on ART	0	0	675.67	1129.12	1333.24	1418.32	1454.4	1462.07	1448.58	1111.76	953.18	847.833	772.515	717.325	676.634	646.68	624.72	608.697	597.057	588.635
	Subtotal lost	3817.44	3895.77	3461.14	3155.76	3136.33	3103.82	3031.64	2931.71	2828.1	2256.4	2015	1873.76	1780.05	1714.4	1667.42	1633.58	1609.18	1591.63	1579.02	1569.99
	Deaths
	Not in care		678.827	653.654	620.644	578.572	534.344	494.82	469.771	453.896	443.835	437.459	433.418	430.857	429.234	428.205	427.553	427.14	426.878	426.712	426.607
	In care, off ART		147.178	84	62.0081	63.3893	60.9187	57.0386	53.0243	49.9715	47.8705	45.9532	44.9045	44.2925	43.9212	43.6912	43.5471	43.4563	43.3989	43.3626	43.3396
	ART1		0	139.662	147.443	130.799	122.503	117.783	113.228	108.198	206.646	283.927	288.271	277.758	266.069	256.364	248.966	243.508	239.542	236.681	234.626
	ART2		0	102.76	205.812	261.675	284.769	296.832	302.432	302.894	772.979	592.841	502.006	448.083	411.912	386.197	367.524	353.897	343.965	336.748	331.523
	Lost from care
	In Care, Off ART		69.4203	70.8448	50.6539	36.8545	32.7893	30.6509	28.6823	26.7254	25.0867	20.8153	19.3093	18.6565	18.322	18.1318	18.0174	17.9468	17.9025	17.8747	17.857
	In Care, on ART1		0	0	8.5497	11.8245	11.8774	11.387	10.9374	10.5115	10.0641	5.07764	5.17563	5.259	5.12321	4.92521	4.74328	4.5982	4.48895	4.40876	4.35063
	In Care, on ART2		0	0	3.73738	8.70869	12.3676	14.4052	15.5108	16.0764	16.2783	15.1398	12.158	10.1589	8.925	8.11937	7.56135	7.1617	6.87161	6.66042	6.50688
	Subtotal lost		69.4203	70.8448	62.941	57.3876	57.0343	56.443	55.1306	53.3133	51.4292	41.0328	36.6429	34.0744	32.3702	31.1764	30.3221	29.7067	29.2631	28.9438	28.7146
	Subtotal - This period		826.005	980.076	1035.91	1034.44	1002.54	966.473	938.456	914.96	1471.33	1360.18	1268.6	1200.99	1151.14	1114.46	1087.59	1068	1053.78	1043.5	1036.09
Intermediate
	Not in care	24973.4	20500.7	17889.3	15318	13634.7	12349.2	11304.3	10532.8	9991.93	9624.54	9380.01	9219.49	9115.12	9047.73	9004.42	8976.69	8958.99	8947.7	8940.52	8935.96
	In care, off ART	6397.3	7454.22	6589.41	6823.76	6479.07	6009.52	5547.67	5169.01	4888.75	4693.03	4554.73	4463.98	4405.68	4368.45	4344.72	4329.6	4319.98	4313.86	4309.97	4307.49
	In care, on ART1	499.086	2299.21	4214.04	5966.44	7681.56	9305.33	10809.7	12185.7	13441.8	14688	15759	16713.9	17588.6	18405.7	19179.3	19918.8	20630.5	21318.7	21986.4	22635.9
	In care, on ART2		220.68	624.877	1149.38	1695.79	2256.06	2818.53	3373.47	3914.86	4505.63	5057.75	5572.06	6061.54	6535.82	7000.99	7460.81	7917.6	8372.81	8827.32	9281.69
	Lost from care
	In Care, Off ART	1428.1	1794.16	2147.69	2145	2186.59	2141.94	2036.65	1906.16	1779.8	1601.29	1494.46	1426.65	1383.07	1355.07	1337.12	1325.64	1318.3	1313.62	1310.64	1308.74
	In Care, Off ART (from Asympt)		763.488	1114.19	1181.17	1149.48	1131.69	1117.38	1096.67	1067.59	990.979	846.114	740.117	669.635	622.811	591.025	568.964	553.407	542.33	534.405	528.726
	In Care, on ART1		7.17961	36.226	76.5181	119.409	162.903	205.349	245.615	283.081	306.155	333.276	359.489	383.669	405.886	426.492	445.831	464.174	481.721	498.611	514.946
	In Care, on ART2		0	3.17459	10.3823	21.0904	33.6499	47.2212	61.2681	75.4153	86.3649	99.2261	112.293	124.898	136.961	148.59	159.915	171.043	182.047	192.98	203.874
	Subtotal - pre-ART	1428.1	2557.65	3261.88	3326.17	3336.07	3273.63	3154.03	3002.83	2847.39	2592.27	2340.57	2166.77	2052.71	1977.88	1928.14	1894.6	1871.71	1855.95	1845.05	1837.47
	Subtotal - on ART	0	7.17961	39.4005	86.9004	140.499	196.553	252.57	306.884	358.496	392.52	432.502	471.781	508.566	542.848	575.083	605.747	635.217	663.768	691.591	718.821
	Subtotal lost	1428.1	2564.83	3301.28	3413.07	3476.57	3470.18	3406.6	3309.71	3205.88	2984.79	2773.07	2638.55	2561.27	2520.73	2503.23	2500.35	2506.93	2519.72	2536.64	2556.29
	Deaths
	Not in care		696.473	571.734	498.905	427.196	380.252	344.401	315.26	293.743	278.66	268.414	261.595	257.118	254.207	252.328	251.12	250.347	249.853	249.538	249.338
	In care, Off ART		167.404	195.061	172.431	178.564	169.544	157.257	145.171	135.262	127.928	122.807	119.188	116.813	115.287	114.313	113.692	113.297	113.045	112.885	112.783
	ART1		2.52396	11.6275	21.3111	30.1733	38.847	47.0586	54.6663	61.6252	67.9776	74.2799	79.6961	84.5251	88.9488	93.0807	96.993	100.733	104.332	107.812	111.189
	ART2		0	1.11601	3.16011	5.81259	8.5759	11.4093	14.2538	17.0602	19.7981	22.7857	25.5779	28.1788	30.6542	33.0527	35.4052	37.7306	40.0407	42.3427	44.6413
	Lost from care
	In Care, Off ART		39.8275	50.0366	59.8959	59.8209	60.9808	59.7355	56.7992	53.16	49.6359	44.6578	41.6782	39.7871	38.5718	37.7909	37.2903	36.97	36.7655	36.635	36.5519
	In Care, Off ART (from Asympt)		0	21.2926	31.0733	32.941	32.0574	31.5612	31.1621	30.5844	29.7735	27.637	23.5969	20.6408	18.6751	17.3693	16.4828	15.8676	15.4337	15.1248	14.9038
	In Care, on ART1		0	0.200229	1.01029	2.13398	3.33013	4.54313	5.72687	6.84986	7.89471	8.53822	9.29458	10.0256	10.7	11.3196	11.8942	12.4336	12.9451	13.4345	13.9055
	In Care, on ART2		0	0	0.0885348	0.289547	0.588181	0.938447	1.31693	1.70868	2.10322	2.40859	2.76727	3.13168	3.48321	3.81965	4.14397	4.45981	4.77013	5.07703	5.38193
	Subtotal lost		39.8275	71.5294	92.068	95.1855	96.9564	96.7783	95.0051	92.303	89.4074	83.2415	77.3369	73.5852	71.4301	70.2994	69.8113	69.731	69.9145	70.2713	70.7431
	Subtotal - This period		906.228	851.068	787.875	736.931	694.175	656.904	624.356	599.994	583.772	571.528	563.393	560.22	560.528	563.074	567.022	571.838	577.185	582.849	588.694
AIDS
	Not in care	20197.7	16460.8	13459.6	6296.26	5030.2	4437.78	4011.22	3668.29	3413.15	3233.28	3110.64	3028.82	2975.01	2939.98	2917.35	2902.79	2893.47	2887.51	2883.72	2881.3
	In care, off ART	3982.81	6470.87	8074.25	11443.5	8062.12	6640.32	5919.8	5389.42	4973.6	4665.34	4448.08	4298.21	4198.33	4133.01	4090.73	4063.52	4046.07	4034.92	4027.81	4023.27
	In care, on ART1 to 12mo	2500.91	3089.92	2485.68	4610.83	6048.4	4705.22	4017.08	3630.08	3340.95	3175.02	2979.23	2852.08	2763.96	2706.7	2671.11	2649.88	2637.91	2631.85	2629.52	2629.52
	In care, on ART1 post 12 mo	0	2051.97	4449.44	6190.15	9557.64	13878.5	16807.2	18974.6	20679	22031.7	23157.4	24046.9	24772.3	25376.7	25893.6	26346.5	26751.7	27119.7	27458.2	27771.9
	In care, on ART2	0	47.7532	241.065	591.924	1030.97	1597.94	2227.84	2858.06	3469.34	4129.77	4712.21	5242.39	5723.29	6161.26	6562.03	6930.23	7269.59	7583.16	7873.51	8142.86
	Lost from care
	In Care, Off ART	248.844	287.908	442.649	570.327	796.006	645.863	529.855	462.451	416.718	352.935	325.553	308.804	297.561	290.056	285.127	281.925	279.86	278.535	277.687	277.145
	In Care, Off ART (from Int --> AIDS)		0	183.53	307.437	350.273	351.9	347.974	343.687	337.783	305.638	282.558	244.387	213.368	191.926	177.559	167.834	161.12	156.406	153.059	150.669
	In Care, Off ART (from Int)		343.29	505.364	625.318	650.556	665.999	658.598	631.692	594.519	514.089	459.511	425.91	404.735	391.188	382.491	376.914	373.345	371.064	369.609	368.681
	In Care, on ART1 to 12 mo		79.2922	115.077	103.641	168.552	228.137	198.409	170.177	151.814	127.952	119.229	111.756	106.64	103.104	100.776	99.3096	98.4236	97.9156	97.6497	97.5373
	In Care, on ART1 post 12 mo		0	22.1565	52.8245	78.2378	120.083	175.768	219.407	252.226	259.879	275.595	290.03	301.729	311.259	319.168	325.897	331.764	336.989	341.722	346.062
	In Care, on ART1 (from Int)		0	1.72586	9.08052	20.3531	33.0957	46.3008	59.3534	71.8494	78.4721	84.9796	92.4432	99.8271	106.711	113.05	118.923	124.424	129.632	134.605	139.387
	In Care, on ART2		0	1.31064	6.89909	17.7347	32.123	50.7889	72.1049	94.0017	108.858	129.14	148.068	165.365	181.074	195.373	208.448	220.45	231.506	241.716	251.166
	In Care, on ART2 (from Int)		0	0	0.763118	2.6604	5.64385	9.30673	13.3594	17.6106	20.6836	23.7615	27.2997	30.9541	34.5143	37.9307	41.2218	44.4217	47.5607	50.6614	53.7393
	Subtotal - pre-ART	248.844	631.198	1131.54	1503.08	1796.84	1663.76	1536.43	1437.83	1349.02	1172.66	1067.62	979.101	915.665	873.17	845.177	826.673	814.325	806.005	800.355	796.495
	Subtotal - on ART	0	79.2922	140.27	173.208	287.538	419.083	480.573	534.401	587.502	595.844	632.705	669.597	704.516	736.662	766.299	793.799	819.483	843.603	866.354	887.892
	Subtotal lost	248.844	710.49	1271.81	1676.29	2084.37	2082.84	2017	1972.23	1936.52	1768.51	1700.33	1648.7	1620.18	1609.83	1611.48	1620.47	1633.81	1649.61	1666.71	1684.39
	Deaths
	Not in care		8291.45	6757.39	5525.35	2584.71	2064.97	1821.77	1646.67	1505.89	1401.15	1327.31	1276.96	1243.37	1221.28	1206.91	1197.61	1191.64	1187.81	1185.37	1183.81
	In care		1534.13	2492.5	3110.1	4407.88	3105.43	2557.77	2280.23	2075.94	1915.77	1797.03	1713.34	1655.62	1617.14	1591.99	1575.7	1565.22	1558.5	1554.2	1551.46
	ART1 to 12 mo		369.647	456.705	367.396	681.503	893.983	695.455	593.745	536.544	493.809	469.283	440.345	421.552	408.526	400.064	394.804	391.665	389.896	389	388.656
	ART1 post 12 mo		0	52.849	114.596	159.429	246.159	357.444	432.873	488.696	532.592	567.43	596.423	619.332	638.016	653.583	666.895	678.56	688.994	698.474	707.19
	ART2		0	4.49894	22.7112	55.7664	97.1302	150.546	209.889	269.264	326.854	389.075	443.947	493.897	539.204	580.465	618.223	652.913	684.884	714.426	741.781
	Lost from care
	In Care, Off ART		102.154	118.19	181.714	234.128	326.772	265.136	217.513	189.843	171.069	144.885	133.644	126.769	122.153	119.072	117.049	115.734	114.887	114.343	113.995
	In Care, Off ART (from Int-->AIDS)		0	0	75.3416	126.207	143.792	144.46	142.849	141.089	138.665	125.469	115.994	100.324	87.5909	78.7883	72.8905	68.8981	66.142	64.2069	62.833
	In Care, Off ART (from Int)		0	140.926	207.459	256.702	267.063	273.403	270.364	259.319	244.059	211.041	188.636	174.842	166.15	160.588	157.018	154.729	153.264	152.327	151.73
	In Care, on ART1 to 12 mo		0	32.5506	47.2408	42.5462	69.1931	93.6538	81.4499	69.86	62.3221	52.5261	48.9452	45.8774	43.7774	42.3257	41.3699	40.768	40.4043	40.1958	40.0866
	In Care, on ART1 post 12 mo		0	0	9.09557	21.6853	32.1178	49.2957	72.1552	90.0696	103.543	106.684	113.136	119.062	123.864	127.777	131.023	133.785	136.194	138.339	140.282
	In Care, on ART1 (from Int)		0	0	0.70849	3.72769	8.35525	13.5863	19.0071	24.3654	29.4952	32.214	34.8854	37.9493	40.9805	43.8064	46.4089	48.8198	51.078	53.2158	55.2574
	In Care, on ART2		0	0	0.538036	2.83218	7.28036	13.187	20.8496	29.6001	38.5891	44.6878	53.0137	60.784	67.885	74.3335	80.2037	85.5708	90.4981	95.0366	99.228
	In Care, on ART2 (from Int)		0	0	0	0.313271	1.09213	2.31689	3.82055	5.48424	7.2294	8.49092	9.75447	11.2069	12.7071	14.1686	15.5711	16.9222	18.2357	19.5243	20.7972
	Subtotal lost		102.154	291.667	522.098	688.142	855.666	855.039	828.008	809.63	794.971	725.998	698.009	676.815	665.108	660.86	661.534	665.228	670.702	677.188	684.208
	Subtotal - This period		10297.4	10055.6	9662.25	8577.43	7263.34	6438.03	5991.41	5685.96	5465.14	5276.12	5169.03	5110.59	5089.28	5093.86	5114.77	5145.22	5180.79	5218.66	5257.1
PANEL 3. PERCENTAGE DIFFERENCE BETWEEN MODEL WITH AND WITHOUT UNINTENTIONAL ERRORS
		2004	2005	2006	2007	2008	2009	2010	2011	2012	2013	2014	2015	2016	2017	2018	2019	2020	2021	2022	2023
Asymptomatic
	Not in care	0	0	0	0	0	0	0	0	0	0	0	0	0	0	0	0	0	0	0	0
	In care, off ART	0	0	0	0	0	0	0	0	0	0	0	0	0	0	0	0	0	0	0	0
	In care, on ART1	0	30.6987	62.5345	68.8239	65.9713	65.9869	66.8723	67.772	68.1944	65.7872	62.6413	60.1609	58.2712	56.8396	55.7554	54.9355	54.3182	53.8563	53.5133	53.2603
	In care, on ART2	0	100	88.0306	94.627	96.3554	96.4256	96.6285	96.8481	97.0339	94.7144	90.99	87.8156	85.5445	84.0068	82.9717	82.2639	81.7689	81.4158	81.1603	80.974
	Lost from care	0	0	0	0	0	0	0	0	0	0	0	0	0	0	0	0	0	0	0	0
	In Care, Off ART	0	0	0	0	0	0	0	0	0	0	0	0	0	0	0	0	0	0	0	0
	In Care, on ART1	0	0	30.6987	55.0001	64.3193	65.4073	65.7894	66.5035	67.3383	67.8452	66.2028	63.3627	60.8374	58.8206	57.263	56.0755	55.1758	54.4979	53.9901	53.6124
	In Care, on ART2	0	0	100	89.7119	93.4942	95.5513	96.1598	96.4805	96.7292	96.7169	95.0332	91.7861	88.3275	85.4756	83.3948	81.9587	80.9855	80.3237	79.867	79.5465
	Subtotal - pre-ART	0	0	0	0	0	0	0	0	0	0	0	0	0	0	0	0	0	0	0	0
	Subtotal - on ART	0	0	51.7782	69.7223	79.2017	82.243	83.6004	84.6291	85.5005	89.4657	86.4248	82.0909	78.3022	75.4115	73.3213	71.8382	70.7872	70.0375	69.4981	69.1074
	Subtotal lost	0	0	10.1079	24.9465	33.6683	37.5817	40.1064	42.2054	43.794	44.081	40.8825	37.1443	33.982	31.5531	29.7536	28.4384	27.4811	26.7849	26.2785	25.9104
	Deaths	0	0	0	0	0	0	0	0	0	0	0	0	0	0	0	0	0	0	0	0
	Not in care	0	0	0	0	0	0	0	0	0	0	0	0	0	0	0	0	0	0	0	0
	In care, off ART	0	0	0	0	0	0	0	0	0	0	0	0	0	0	0	0	0	0	0	0
	ART1	0	0	30.6987	62.5345	68.8239	65.9713	65.9869	66.8723	67.772	68.1944	65.7872	62.6413	60.1609	58.2712	56.8396	55.7554	54.9355	54.3182	53.8563	53.5133
	ART2	0	0	100	88.0306	94.627	96.3554	96.4256	96.6285	96.8481	97.0339	94.7144	90.99	87.8156	85.5445	84.0068	82.9717	82.2639	81.7689	81.4158	81.1603
	Lost from care	0	0	0	0	0	0	0	0	0	0	0	0	0	0	0	0	0	0	0	0
	In Care, Off ART	0	0	0	0	0	0	0	0	0	0	0	0	0	0	0	0	0	0	0	0
	In Care, on ART1	0	0	0	100	100	100	100	100	100	100	100	100	100	100	100	100	100	100	100	100
	In Care, on ART2	0	0	0	100	100	100	100	100	100	100	100	100	100	100	100	100	100	100	100	100
	Subtotal lost	0	0	0	19.5216	35.7798	42.5096	45.6959	47.9739	49.871	51.2208	49.2714	47.3041	45.2477	43.3986	41.8413	40.5798	39.5867	38.8222	38.2436	37.8119
	Subtotal - This period	0	0	14.8595	26.3904	32.6396	35.4309	37.6568	39.2085	40.0755	60.5556	55.0143	50.2406	46.6772	44.079	42.1863	40.8014	39.7848	39.0375	38.4889	38.0873
Intermediate		0	0	0	0	0	0	0	0	0	0	0	0	0	0	0	0	0	0	0	0
	Not in care	0	0	0	0	0	0	0	0	0	0	0	0	0	0	0	0	0	0	0	0
	In care, off ART	0	0	0	0	0	0	0	0	0	0	0	0	0	0	0	0	0	0	0	0
	In care, on ART1	0	20.1232	24.4373	26.4619	27.1651	27.6803	28.1876	28.6948	29.1706	29.762	29.9744	29.9941	29.9119	29.7751	29.6095	29.4302	29.2462	29.0633	28.8849	28.7131
	In care, on ART2	0	0	19.152	25.76	28.6529	29.8772	30.6071	31.1891	31.7073	32.2311	32.6595	32.8102	32.7934	32.6876	32.5357	32.3609	32.1764	31.9895	31.8046	31.6246
	Lost from care	0	0	0	0	0	0	0	0	0	0	0	0	0	0	0	0	0	0	0	0
	In Care, Off ART	0	0	0	0	0	0	0	0	0	0	0	0	0	0	0	0	0	0	0	0
	In Care, Off ART (from Asympt)	0	100	100	100	100	100	100	100	100	100	100	100	100	100	100	100	100	100	100	100
	In Care, on ART1	0	0	18.373	23.1774	25.5382	26.6418	27.3187	27.8689	28.3803	28.8795	29.439	29.7766	29.9129	29.9123	29.8271	29.6924	29.5306	29.3554	29.1757	28.9971
	In Care, on ART2	0	0	0	16.5821	23.7773	27.3119	29.075	30.0889	30.7969	31.3906	31.9396	32.406	32.6654	32.7469	32.7094	32.6	32.45	32.2788	32.0982	31.9154
	Subtotal - pre-ART	0	29.8511	34.158	35.5114	34.4562	34.57	35.4271	36.5211	37.4937	38.2282	36.1499	34.1577	32.6221	31.4888	30.6525	30.0309	29.5669	29.2211	28.9643	28.7747
	Subtotal - on ART	0	0	16.8927	22.3894	25.2739	26.7565	27.6471	28.3121	28.8887	29.432	30.0127	30.4025	30.5889	30.6275	30.5718	30.46	30.3167	30.1572	29.9912	29.8248
	Subtotal lost	0	29.7676	33.952	35.1773	34.0851	34.1274	34.8503	35.76	36.5314	37.0714	35.1927	33.4862	32.2184	31.3033	30.634	30.1348	29.7569	29.4677	29.2443	29.07
	Deaths	0	0	0	0	0	0	0	0	0	0	0	0	0	0	0	0	0	0	0	0
	Not in care	0	0	0	0	0	0	0	0	0	0	0	0	0	0	0	0	0	0	0	0
	In care, Off ART	0	0	0	0	0	0	0	0	0	0	0	0	0	0	0	0	0	0	0	0
	ART1	0	0	20.1232	24.4373	26.4619	27.1651	27.6803	28.1876	28.6948	29.1706	29.762	29.9744	29.9941	29.9119	29.7751	29.6095	29.4302	29.2462	29.0633	28.8849
	ART2	0	0	0	19.152	25.76	28.6529	29.8772	30.6071	31.1891	31.7073	32.2311	32.6595	32.8102	32.7934	32.6876	32.5357	32.3609	32.1764	31.9895	31.8046
	Lost from care	0	0	0	0	0	0	0	0	0	0	0	0	0	0	0	0	0	0	0	0
	In Care, Off ART	0	0	0	0	0	0	0	0	0	0	0	0	0	0	0	0	0	0	0	0
	In Care, Off ART (from Asympt)	0	0	100	100	100	100	100	100	100	100	100	100	100	100	100	100	100	100	100	100
	In Care, on ART1	0	0	0	18.373	23.1774	25.5382	26.6418	27.3187	27.8689	28.3803	28.8795	29.439	29.7766	29.9129	29.9123	29.8271	29.6924	29.5306	29.3554	29.1757
	In Care, on ART2	0	0	0	0	16.5821	23.7773	27.3119	29.075	30.0889	30.7969	31.3906	31.9396	32.406	32.6654	32.7469	32.7094	32.6	32.45	32.2788	32.0982
	Subtotal lost	0	0	29.7676	33.952	35.1773	34.0851	34.1274	34.8503	35.76	36.5314	37.0714	35.1927	33.4862	32.2184	31.3033	30.634	30.1348	29.7569	29.4677	29.2443
	Subtotal - This period	0	0	2.77679	4.70531	5.83031	6.63489	7.52966	8.46975	9.33537	10.0671	10.5524	10.5537	10.5742	10.6458	10.749	10.8681	10.9942	11.1232	11.2527	11.3816
AIDS		0	0	0	0	0	0	0	0	0	0	0	0	0	0	0	0	0	0	0	0
	Not in care	0	0	0	0	0	0	0	0	0	0	0	0	0	0	0	0	0	0	0	0
	In care, off ART	0	0	0	0	0	0	0	0	0	0	0	0	0	0	0	0	0	0	0	0
	In care, on ART1 to 12mo	0	0	0	0.723637	0.928887	1.38061	1.6587	1.85643	2.03709	2.51294	2.48287	2.46624	2.29708	2.14551	2.04033	1.9726	1.93009	1.90415	1.88938	1.88239
	In care, on ART1 post 12 mo	0	0	0	0	0.286433	0.51616	0.714723	0.878696	1.01952	1.14613	1.29989	1.42014	1.51896	1.5885	1.63627	1.66988	1.69449	1.71329	1.7283	1.74081
	In care, on ART2	0	0	0	5.94998	8.75278	9.30369	9.11673	8.85934	8.62819	8.63871	8.53309	8.38217	8.14131	7.8617	7.58109	7.31813	7.07998	6.86819	6.68179	6.51882
	Lost from care	0	0	0	0	0	0	0	0	0	0	0	0	0	0	0	0	0	0	0	0
	In Care, Off ART	0	0	0	0	0	0	0	0	0	0	0	0	0	0	0	0	0	0	0	0
	In Care, Off ART (from Int --> AIDS)	0	0	100	100	100	100	100	100	100	100	100	100	100	100	100	100	100	100	100	100
	In Care, Off ART (from Int)	0	0	0	0	0	0	0	0	0	0	0	0	0	0	0	0	0	0	0	0
	In Care, on ART1 to 12 mo	0	0	0	0	0.627622	0.880858	1.25661	1.55754	1.78414	1.99354	2.43207	2.47501	2.46757	2.32266	2.17181	2.05969	1.98535	1.93815	1.9091	1.89225
	In Care, on ART1 post 12 mo	0	0	0	0	0	0.246163	0.476356	0.673517	0.840182	0.994269	1.12535	1.27583	1.40001	1.50223	1.57629	1.62775	1.66388	1.69011	1.70997	1.72567
	In Care, on ART1 (from Int)	0	0	0	17.6195	22.6423	25.154	26.4123	27.1662	27.7436	28.2957	28.8013	29.3539	29.7198	29.8867	29.9088	29.8384	29.7127	29.5559	29.3834	29.2048
	In Care, on ART2	0	0	0	0	5.45051	8.35937	9.17481	9.12556	8.9034	8.66267	8.64164	8.54682	8.40356	8.17606	7.90397	7.625	7.36023	7.1187	6.903	6.71268
	In Care, on ART2 (from Int)	0	0	0	0	15.5558	22.941	26.7399	28.724	29.8655	30.6819	31.3011	31.859	32.336	32.6225	32.7305	32.7122	32.6151	32.4724	32.3052	32.1265
	Subtotal - pre-ART	0	0	16.2194	20.4537	19.4939	21.1508	22.6483	23.9032	25.0391	26.0636	26.4661	24.9603	23.302	21.9803	21.0085	20.3023	19.7857	19.4051	19.1239	18.9165
	Subtotal - on ART	0	0	0	0.923709	2.45072	3.48621	4.72519	5.73908	6.53447	7.23595	7.75619	8.2071	8.57752	8.82726	8.98981	9.09723	9.17136	9.22607	9.27	9.30854
	Subtotal lost	0	0	14.4306	18.4357	17.1428	17.5966	18.3779	18.9814	19.4252	19.7202	19.504	18.1562	16.8993	15.9615	15.2933	14.8134	14.4618	14.1996	14.0019	13.8518
	Deaths	0	0	0	0	0	0	0	0	0	0	0	0	0	0	0	0	0	0	0	0
	Not in care	0	0	0	0	0	0	0	0	0	0	0	0	0	0	0	0	0	0	0	0
	In care	0	0	0	0	0	0	0	0	0	0	0	0	0	0	0	0	0	0	0	0
	ART1 to 12 mo	0	0	0	0	0.723637	0.928887	1.38061	1.6587	1.85643	2.03709	2.51294	2.48287	2.46624	2.29708	2.14551	2.04033	1.9726	1.93009	1.90415	1.88938
	ART1 post 12 mo	0	0	0	0	0	0.286433	0.51616	0.714723	0.878696	1.01952	1.14613	1.29989	1.42014	1.51896	1.5885	1.63627	1.66988	1.69449	1.71329	1.7283
	ART2	0	0	0	0	5.94998	8.75278	9.30369	9.11673	8.85934	8.62819	8.63871	8.53309	8.38217	8.14131	7.8617	7.58109	7.31813	7.07998	6.86819	6.68179
	Lost from care	0	0	0	0	0	0	0	0	0	0	0	0	0	0	0	0	0	0	0	0
	In Care, Off ART	0	0	0	0	0	0	0	0	0	0	0	0	0	0	0	0	0	0	0	0
	In Care, Off ART (from Int-->AIDS)	0	0	0	100	100	100	100	100	100	100	100	100	100	100	100	100	100	100	100	100
	In Care, Off ART (from Int)	0	0	0	0	0	0	0	0	0	0	0	0	0	0	0	0	0	0	0	0
	In Care, on ART1 to 12 mo	0	0	0	0	0	0.627622	0.880858	1.25661	1.55754	1.78414	1.99354	2.43207	2.47501	2.46757	2.32266	2.17181	2.05969	1.98535	1.93815	1.9091
	In Care, on ART1 post 12 mo	0	0	0	0	0	0	0.246163	0.476356	0.673517	0.840182	0.994269	1.12535	1.27583	1.40001	1.50223	1.57629	1.62775	1.66388	1.69011	1.70997
	In Care, on ART1 (from Int)	0	0	0	0	17.6195	22.6423	25.154	26.4123	27.1662	27.7436	28.2957	28.8013	29.3539	29.7198	29.8867	29.9088	29.8384	29.7127	29.5559	29.3834
	In Care, on ART2	0	0	0	0	0	5.45051	8.35937	9.17481	9.12556	8.9034	8.66267	8.64164	8.54682	8.40356	8.17606	7.90397	7.625	7.36023	7.1187	6.903
	In Care, on ART2 (from Int)	0	0	0	0	0	15.5558	22.941	26.7399	28.724	29.8655	30.6819	31.3011	31.859	32.336	32.6225	32.7305	32.7122	32.6151	32.4724	32.3052
	Subtotal lost	0	0	0	14.4306	18.4357	17.1428	17.5966	18.3779	18.9814	19.4252	19.7202	19.504	18.1562	16.8993	15.9615	15.2933	14.8134	14.4618	14.1996	14.0019
	Subtotal - This period	0	0	0	0.779752	1.57522	2.26061	2.73237	3.0752	3.37303	3.62507	3.69733	3.72813	3.5901	3.44591	3.33898	3.26517	3.21427	3.17877	3.15407	3.13731
PANEL 4. SUMMARY
	Number of cells with any error	858
	Error magnitude: Frequency and distribution of the percentage difference in model output with and without errors
	Percentage difference in model output	Frequency (percentage) of spreadsheet cells
	0	782	(48)
	>0-5	147	(9)
	>5-10	82	(5)
	>10-20	66	(4)
	>20-30	164	(10)
	>30-40	144	(9)
	>40-50	20	(1)
	>50-60	27	(2)
	>60-70	33	(2)
	>70-80	9	(1)
	>80-90	33	(2)
	>90-100	133	(8)
	>100	0	(0)

## Sheet: Univ, Matrix
PANEL 1. MODEL WITH UNINTENTIONAL ERRORS
		2004	2005	2006	2007	2008	2009	2010	2011	2012	2013	2014	2015	2016	2017	2018	2019	2020	2021	2022	2023
Asymptomatic
	Not in care	37328.9	35944.6	34129.4	31815.8	29383.7	27210.3	25832.8	24959.9	24406.6	24056	23833.8	23692.9	23603.7	23547.1	23511.3	23488.5	23474.1	23465	23459.2	23455.6
	In care, off ART	8625.51	4922.9	3634.05	3715	3570.2	3342.81	3107.54	2928.63	2805.5	2693.13	2631.67	2595.81	2574.05	2560.57	2552.12	2546.8	2543.44	2541.31	2539.96	2539.11
	In care, on ART1	0	1382.79	1459.84	1295.04	1212.91	1166.17	1121.07	1071.27	1023	1234.15	1237.08	1219.95	1203.23	1189.5	1178.57	1169.9	1163	1157.5	1153.11	1149.61
	In care, on ART2	0	847.853	1698.12	2159.03	2349.58	2449.11	2495.31	2499.13	2468.79	2240.35	2011.09	1819.49	1660.76	1530.44	1424.51	1339.15	1270.83	1216.46	1173.37	1139.35
	Lost from care
	In Care, Off ART	3817.44	3895.77	2785.47	2026.64	1803.09	1685.5	1577.25	1469.64	1379.52	1144.64	1061.82	1025.92	1007.53	997.071	990.783	986.897	984.464	982.932	981.963	981.35
	In Care, on ART1		0	470.15	650.231	653.144	626.171	601.452	578.029	553.428	279.221	256.907	252.787	249.171	245.726	242.797	240.428	238.539	237.035	235.837	234.882
	In Care, on ART2		0	205.52	478.893	680.098	792.144	852.945	884.046	895.149	832.54	759.666	684.464	618.671	563.447	517.86	480.661	450.588	426.459	407.214	391.939
	Subtotal - pre-ART	3817.44	3895.77	2785.47	2026.64	1803.09	1685.5	1577.25	1469.64	1379.52	1144.64	1061.82	1025.92	1007.53	997.071	990.783	986.897	984.464	982.932	981.963	981.35
	Subtotal - on ART	0	0	675.67	1129.12	1333.24	1418.32	1454.4	1462.07	1448.58	1111.76	1016.57	937.251	867.842	809.173	760.657	721.089	689.127	663.494	643.052	626.821
	Subtotal lost	3817.44	3895.77	3461.14	3155.76	3136.33	3103.82	3031.64	2931.71	2828.1	2256.4	2078.4	1963.18	1875.37	1806.24	1751.44	1707.99	1673.59	1646.43	1625.01	1608.17
	Deaths
	Not in care		678.827	653.654	620.644	578.572	534.344	494.82	469.771	453.896	443.835	437.459	433.418	430.857	429.234	428.205	427.553	427.14	426.878	426.712	426.607
	In care, off ART		147.178	84	62.0081	63.3893	60.9187	57.0386	53.0243	49.9715	47.8705	45.9532	44.9045	44.2925	43.9212	43.6912	43.5471	43.4563	43.3989	43.3626	43.3396
	ART1		0	139.662	147.443	130.799	122.503	117.783	113.228	108.198	206.646	249.299	249.889	246.43	243.053	240.279	238.071	236.319	234.926	233.815	232.929
	ART2		0	102.76	205.812	261.675	284.769	296.832	302.432	302.894	772.979	701.455	629.674	569.682	519.984	479.182	446.015	419.288	397.898	380.874	367.383
	Lost from care
	In Care, Off ART		69.4203	70.8448	50.6539	33.4099	23.3438	16.0743	10.7925	7.09889	4.60371	2.39909	1.39974	0.857838	0.536245	0.337883	0.213593	0.13521	0.085645	0.0542645	0.0343864
	In Care, on ART1		0	0	8.5497	11.8245	11.4533	9.94662	8.22726	6.61756	5.2355	2.21479	1.34292	0.908056	0.647571	0.476393	0.356828	0.270067	0.205681	0.157271	0.120586
	In Care, on ART2		0	0	3.73738	8.70869	12.3676	14.1556	14.5422	13.9806	12.8445	10.4623	8.8441	7.26331	5.85235	4.66298	3.68932	2.90508	2.27969	1.78428	1.39372
	Subtotal lost		69.4203	70.8448	62.941	53.9431	47.1647	40.1765	33.5619	27.6971	22.6837	15.0762	11.5868	9.02921	7.03617	5.47726	4.25974	3.31036	2.57101	1.99582	1.54869
	Subtotal - This period		826.005	980.076	1035.91	1034.44	1002.54	966.473	938.456	914.96	1471.33	1434.17	1357.89	1291.26	1236.19	1191.36	1155.19	1126.2	1103.1	1084.76	1070.26
Intermediate
	Not in care	24973.4	20500.7	17889.3	15318	13634.7	12349.2	11304.3	10532.8	9991.93	9624.54	9380.01	9219.49	9115.12	9047.73	9004.42	8976.69	8958.99	8947.7	8940.52	8935.96
	In care, off ART	6397.3	7454.22	6589.41	6823.76	6479.07	6009.52	5547.67	5169.01	4888.75	4693.03	4554.73	4463.98	4405.68	4368.45	4344.72	4329.6	4319.98	4313.86	4309.97	4307.49
	In care, on ART1	499.086	2299.21	4214.04	5966.44	7681.56	9305.33	10809.7	12185.7	13441.8	14688	15759	16722.2	17610.5	18443.2	19232.4	19986.4	20710.8	21409.7	22086.1	22742.5
	In care, on ART2		220.68	624.877	1149.38	1695.79	2256.06	2818.53	3373.47	3914.86	4505.63	5057.75	5572.06	6063.79	6542.17	7012.45	7477.73	7939.9	8400.18	8859.33	9317.85
	Lost from care
	In Care, Off ART	1428.1	1794.16	2147.69	2145	2186.59	2141.94	2036.65	1906.16	1779.8	1601.29	1494.46	1426.65	1383.07	1355.07	1337.12	1325.64	1318.3	1313.62	1310.64	1308.74
	In Care, Off ART (from Asympt)		763.488	1114.19	1181.17	1149.48	1131.69	1117.38	1096.67	1067.59	990.979	846.114	752.795	692.57	651.014	620.632	597.565	579.684	565.681	554.669	545.999
	In Care, on ART1		7.17961	36.226	76.5181	119.409	162.903	205.349	245.615	283.081	306.155	333.276	359.489	383.789	406.249	427.176	446.868	465.56	483.427	500.6	517.174
	In Care, on ART2		0	3.17459	10.3823	21.0904	33.6499	47.2212	61.2681	75.4153	86.3649	99.2261	112.293	124.898	136.994	148.695	160.122	171.368	182.498	193.553	204.563
	Subtotal - pre-ART	1428.1	2557.65	3261.88	3326.17	3336.07	3273.63	3154.03	3002.83	2847.39	2592.27	2340.57	2179.44	2075.64	2006.08	1957.75	1923.2	1897.99	1879.3	1865.31	1854.74
	Subtotal - on ART	0	7.17961	39.4005	86.9004	140.499	196.553	252.57	306.884	358.496	392.52	432.502	471.781	508.686	543.243	575.871	606.99	636.928	665.925	694.153	721.737
	Subtotal lost	1428.1	2564.83	3301.28	3413.07	3476.57	3470.18	3406.6	3309.71	3205.88	2984.79	2773.07	2651.23	2584.33	2549.33	2533.62	2530.19	2534.91	2545.23	2559.46	2576.48
	Deaths
	Not in care		696.473	571.734	498.905	427.196	380.252	344.401	315.26	293.743	278.66	268.414	261.595	257.118	254.207	252.328	251.12	250.347	249.853	249.538	249.338
	In care, Off ART		167.404	195.061	172.431	178.564	169.544	157.257	145.171	135.262	127.928	122.807	119.188	116.813	115.287	114.313	113.692	113.297	113.045	112.885	112.783
	ART1		2.52396	11.6275	21.3111	30.1733	38.847	47.0586	54.6663	61.6252	67.9776	74.2799	79.6961	84.5672	89.0594	93.2704	97.2617	101.075	104.738	108.272	111.693
	ART2		0	1.11601	3.16011	5.81259	8.5759	11.4093	14.2538	17.0602	19.7981	22.7857	25.5779	28.1788	30.6656	33.0849	35.4632	37.8161	40.1534	42.4811	44.8031
	Lost from care
	In Care, Off ART		39.8275	50.0366	59.8959	59.8209	60.9808	59.7355	56.7992	53.16	49.6359	44.6578	41.6782	39.7871	38.5718	37.7909	37.2903	36.97	36.7655	36.635	36.5519
	In Care, Off ART (from Asympt)		0	21.2926	31.0733	32.941	32.0574	31.5612	31.1621	30.5844	29.7735	27.637	23.5969	20.9944	19.3148	18.1558	17.3085	16.6652	16.1665	15.776	15.4689
	In Care, on ART1		0	0.200229	1.01029	2.13398	3.33013	4.54313	5.72687	6.84986	7.89471	8.53822	9.29458	10.0256	10.7033	11.3297	11.9133	12.4625	12.9838	13.4821	13.961
	In Care, on ART2		0	0	0.0885348	0.289547	0.588181	0.938447	1.31693	1.70868	2.10322	2.40859	2.76727	3.13168	3.48321	3.82055	4.14688	4.46557	4.77921	5.08959	5.39792
	Subtotal lost		39.8275	71.5294	92.068	95.1855	96.9564	96.7783	95.0051	92.303	89.4074	83.2415	77.3369	73.9388	72.0731	71.097	70.659	70.5633	70.695	70.9827	71.3797
	Subtotal - This period		906.228	851.068	787.875	736.931	694.175	656.904	624.356	599.994	583.772	571.528	563.393	560.616	561.293	564.093	568.196	573.098	578.484	584.159	589.997
AIDS
	Not in care	20197.7	16460.8	13459.6	6296.26	5030.2	4437.78	4011.22	3668.29	3413.15	3233.28	3110.64	3028.82	2975.01	2939.98	2917.35	2902.79	2893.47	2887.51	2883.72	2881.3
	In care, off ART	3982.81	6470.87	8074.25	11443.5	8062.12	6640.32	5919.8	5389.42	4973.6	4665.34	4448.08	4298.21	4198.33	4133.01	4090.73	4063.52	4046.07	4034.92	4027.81	4023.27
	In care, on ART1 to 12mo	2500.91	3089.92	2485.68	4610.83	6048.4	4705.22	4017.08	3630.08	3340.95	3175.02	2979.23	2852.08	2763.96	2707.35	2672.38	2651.53	2639.72	2633.67	2631.26	2631.14
	In care, on ART1 post 12 mo	0	2051.97	4449.44	6190.15	9557.64	13878.5	16807.2	18974.6	20679	22031.7	23157.4	24046.9	24772.3	25376.7	25894.1	26348.1	26754.4	27123.8	27463.5	27778.3
	In care, on ART2	0	47.7532	241.065	591.924	1030.97	1597.94	2227.84	2858.06	3469.34	4129.77	4712.21	5242.39	5723.29	6161.96	6564.04	6933.82	7274.78	7589.79	7881.36	8151.69
	Lost from care
	In Care, Off ART	248.844	287.908	442.649	570.327	796.006	645.863	529.855	462.451	416.718	352.935	325.553	308.804	297.561	290.056	285.127	281.925	279.86	278.535	277.687	277.145
	In Care, Off ART (from Int --> AIDS)		0	183.53	307.437	350.273	351.9	347.974	343.687	337.783	305.638	282.558	244.387	216.416	197.881	185.202	176.059	169.188	163.893	159.759	156.512
	In Care, Off ART (from Int)		343.29	505.364	625.318	650.556	665.999	658.598	631.692	594.519	514.089	459.511	425.91	404.735	391.188	382.491	376.914	373.345	371.064	369.609	368.681
	In Care, on ART1 to 12 mo		79.2922	115.077	103.641	168.552	228.137	198.409	170.177	151.814	127.952	119.229	111.756	106.64	103.104	100.796	99.3528	98.4822	97.9815	97.7169	97.6022
	In Care, on ART1 post 12 mo		0	22.1565	52.8245	78.2378	120.083	175.768	219.407	252.226	259.879	275.595	290.03	301.729	311.259	319.168	325.902	331.781	337.022	341.771	346.127
	In Care, on ART1 (from Int)		0	1.72586	9.08052	20.3531	33.0957	46.3008	59.3534	71.8494	78.4721	84.9796	92.4432	99.8271	106.74	113.142	119.101	124.699	130.005	135.07	139.932
	In Care, on ART2		0	1.31064	6.89909	17.7347	32.123	50.7889	72.1049	94.0017	108.858	129.14	148.068	165.365	181.074	195.393	208.506	220.557	231.664	241.921	251.412
	In Care, on ART2 (from Int)		0	0	0.763118	2.6604	5.64385	9.30673	13.3594	17.6106	20.6836	23.7615	27.2997	30.9541	34.5143	37.9384	41.248	44.4751	47.6467	50.7822	53.8947
	Subtotal - pre-ART	248.844	631.198	1131.54	1503.08	1796.84	1663.76	1536.43	1437.83	1349.02	1172.66	1067.62	979.101	918.713	879.125	852.82	834.899	822.394	813.492	807.054	802.338
	Subtotal - on ART	0	79.2922	140.27	173.208	287.538	419.083	480.573	534.401	587.502	595.844	632.705	669.597	704.516	736.691	766.438	794.11	819.995	844.318	867.26	888.968
	Subtotal lost	248.844	710.49	1271.81	1676.29	2084.37	2082.84	2017	1972.23	1936.52	1768.51	1700.33	1648.7	1623.23	1615.82	1619.26	1629.01	1642.39	1657.81	1674.31	1691.31
	Deaths
	Not in care		8291.45	6757.39	5525.35	2584.71	2064.97	1821.77	1646.67	1505.89	1401.15	1327.31	1276.96	1243.37	1221.28	1206.91	1197.61	1191.64	1187.81	1185.37	1183.81
	In care		1534.13	2492.5	3110.1	4407.88	3105.43	2557.77	2280.23	2075.94	1915.77	1797.03	1713.34	1655.62	1617.14	1591.99	1575.7	1565.22	1558.5	1554.2	1551.46
	ART1 to 12 mo		369.647	456.705	367.396	681.503	893.983	695.455	593.745	536.544	493.809	469.283	440.345	421.552	408.526	400.16	394.991	391.909	390.164	389.269	388.913
	ART1 post 12 mo		0	52.849	114.596	159.429	246.159	357.444	432.873	488.696	532.592	567.43	596.423	619.332	638.016	653.583	666.908	678.6	689.066	698.58	707.327
	ART2		0	4.49894	22.7112	55.7664	97.1302	150.546	209.889	269.264	326.854	389.075	443.947	493.897	539.204	580.532	618.412	653.251	685.373	715.051	742.521
	Lost from care
	In Care, Off ART		102.154	118.19	181.714	234.128	326.772	265.136	217.513	189.843	171.069	144.885	133.644	126.769	122.153	119.072	117.049	115.734	114.887	114.343	113.995
	In Care, Off ART (from Int-->AIDS)		0	0	75.3416	126.207	143.792	144.46	142.849	141.089	138.665	125.469	115.994	100.324	88.842	81.233	76.0283	72.275	69.4543	67.2805	65.5832
	In Care, Off ART (from Int)		0	140.926	207.459	256.702	267.063	273.403	270.364	259.319	244.059	211.041	188.636	174.842	166.15	160.588	157.018	154.729	153.264	152.327	151.73
	In Care, on ART1 to 12 mo		0	32.5506	47.2408	42.5462	69.1931	93.6538	81.4499	69.86	62.3221	52.5261	48.9452	45.8774	43.7774	42.3257	41.3783	40.7858	40.4284	40.2228	40.1142
	In Care, on ART1 post 12 mo		0	0	9.09557	21.6853	32.1178	49.2957	72.1552	90.0696	103.543	106.684	113.136	119.062	123.864	127.777	131.023	133.788	136.201	138.352	140.302
	In Care, on ART1 (from Int)		0	0	0.70849	3.72769	8.35525	13.5863	19.0071	24.3654	29.4952	32.214	34.8854	37.9493	40.9805	43.8182	46.4463	48.8928	51.1909	53.3688	55.448
	In Care, on ART2		0	0	0.538036	2.83218	7.28036	13.187	20.8496	29.6001	38.5891	44.6878	53.0137	60.784	67.885	74.3335	80.2116	85.5946	90.542	95.1013	99.3121
	In Care, on ART2 (from Int)		0	0	0	0.313271	1.09213	2.31689	3.82055	5.48424	7.2294	8.49092	9.75447	11.2069	12.7071	14.1686	15.5743	16.9329	18.2577	19.5597	20.8468
	Subtotal lost		102.154	291.667	522.098	688.142	855.666	855.039	828.008	809.63	794.971	725.998	698.009	676.815	666.359	663.317	664.729	668.732	674.225	680.556	687.331
	Subtotal - This period		10297.4	10055.6	9662.25	8577.43	7263.34	6438.03	5991.41	5685.96	5465.14	5276.12	5169.03	5110.59	5090.53	5096.48	5118.35	5149.35	5185.14	5223.02	5261.36
PANEL 2. MODEL WITH NO KNOWN ERRORS
		2004	2005	2006	2007	2008	2009	2010	2011	2012	2013	2014	2015	2016	2017	2018	2019	2020	2021	2022	2023
Asymptomatic
	Not in care	37328.9	35944.6	34129.4	31815.8	29383.7	27210.3	25832.8	24959.9	24406.6	24056	23833.8	23692.9	23603.7	23547.1	23511.3	23488.5	23474.1	23465	23459.2	23455.6
	In care, off ART	8625.51	4922.9	3634.05	3715	3570.2	3342.81	3107.54	2928.63	2805.5	2693.13	2631.67	2595.81	2574.05	2560.57	2552.12	2546.8	2543.44	2541.31	2539.96	2539.11
	In care, on ART1	0	1382.79	1459.84	1295.04	1212.91	1166.17	1121.07	1071.27	1023	1405.58	1427.09	1375.04	1317.17	1269.13	1232.5	1205.49	1185.85	1171.69	1161.51	1154.23
	In care, on ART2	0	847.853	1698.12	2159.03	2349.58	2449.11	2495.31	2499.13	2468.79	1893.46	1603.34	1431.12	1315.59	1233.46	1173.82	1130.3	1098.58	1075.53	1058.84	1046.8
	Lost from care
	In Care, Off ART	3817.44	3895.77	2785.47	2026.64	1803.09	1685.5	1577.25	1469.64	1379.52	1144.64	1061.82	1025.92	1007.53	997.071	990.783	986.897	984.464	982.932	981.963	981.35
	In Care, on ART1		0	470.15	650.231	653.144	626.171	601.452	578.029	553.428	279.221	284.609	289.194	281.727	270.839	260.834	252.856	246.848	242.439	239.242	236.94
	In Care, on ART2		0	205.52	478.893	680.098	792.144	852.945	884.046	895.149	832.54	668.571	558.639	490.788	446.486	415.8	393.823	377.872	366.258	357.815	351.695
	Subtotal - pre-ART	3817.44	3895.77	2785.47	2026.64	1803.09	1685.5	1577.25	1469.64	1379.52	1144.64	1061.82	1025.92	1007.53	997.071	990.783	986.897	984.464	982.932	981.963	981.35
	Subtotal - on ART	0	0	675.67	1129.12	1333.24	1418.32	1454.4	1462.07	1448.58	1111.76	953.18	847.833	772.515	717.325	676.634	646.68	624.72	608.697	597.057	588.635
	Subtotal lost	3817.44	3895.77	3461.14	3155.76	3136.33	3103.82	3031.64	2931.71	2828.1	2256.4	2015	1873.76	1780.05	1714.4	1667.42	1633.58	1609.18	1591.63	1579.02	1569.99
	Deaths
	Not in care		678.827	653.654	620.644	578.572	534.344	494.82	469.771	453.896	443.835	437.459	433.418	430.857	429.234	428.205	427.553	427.14	426.878	426.712	426.607
	In care, off ART		147.178	84	62.0081	63.3893	60.9187	57.0386	53.0243	49.9715	47.8705	45.9532	44.9045	44.2925	43.9212	43.6912	43.5471	43.4563	43.3989	43.3626	43.3396
	ART1		0	139.662	147.443	130.799	122.503	117.783	113.228	108.198	206.646	283.927	288.271	277.758	266.069	256.364	248.966	243.508	239.542	236.681	234.626
	ART2		0	102.76	205.812	261.675	284.769	296.832	302.432	302.894	772.979	592.841	502.006	448.083	411.912	386.197	367.524	353.897	343.965	336.748	331.523
	Lost from care
	In Care, Off ART		69.4203	70.8448	50.6539	36.8545	32.7893	30.6509	28.6823	26.7254	25.0867	20.8153	19.3093	18.6565	18.322	18.1318	18.0174	17.9468	17.9025	17.8747	17.857
	In Care, on ART1		0	0	8.5497	11.8245	11.8774	11.387	10.9374	10.5115	10.0641	5.07764	5.17563	5.259	5.12321	4.92521	4.74328	4.5982	4.48895	4.40876	4.35063
	In Care, on ART2		0	0	3.73738	8.70869	12.3676	14.4052	15.5108	16.0764	16.2783	15.1398	12.158	10.1589	8.925	8.11937	7.56135	7.1617	6.87161	6.66042	6.50688
	Subtotal lost		69.4203	70.8448	62.941	57.3876	57.0343	56.443	55.1306	53.3133	51.4292	41.0328	36.6429	34.0744	32.3702	31.1764	30.3221	29.7067	29.2631	28.9438	28.7146
	Subtotal - This period		826.005	980.076	1035.91	1034.44	1002.54	966.473	938.456	914.96	1471.33	1360.18	1268.6	1200.99	1151.14	1114.46	1087.59	1068	1053.78	1043.5	1036.09
Intermediate
	Not in care	24973.4	20500.7	17889.3	15318	13634.7	12349.2	11304.3	10532.8	9991.93	9624.54	9380.01	9219.49	9115.12	9047.73	9004.42	8976.69	8958.99	8947.7	8940.52	8935.96
	In care, off ART	6397.3	7454.22	6589.41	6823.76	6479.07	6009.52	5547.67	5169.01	4888.75	4693.03	4554.73	4463.98	4405.68	4368.45	4344.72	4329.6	4319.98	4313.86	4309.97	4307.49
	In care, on ART1	499.086	2299.21	4214.04	5966.44	7681.56	9305.33	10809.7	12185.7	13441.8	14688	15759	16713.9	17588.6	18405.7	19179.3	19918.8	20630.5	21318.7	21986.4	22635.9
	In care, on ART2		220.68	624.877	1149.38	1695.79	2256.06	2818.53	3373.47	3914.86	4505.63	5057.75	5572.06	6061.54	6535.82	7000.99	7460.81	7917.6	8372.81	8827.32	9281.69
	Lost from care
	In Care, Off ART	1428.1	1794.16	2147.69	2145	2186.59	2141.94	2036.65	1906.16	1779.8	1601.29	1494.46	1426.65	1383.07	1355.07	1337.12	1325.64	1318.3	1313.62	1310.64	1308.74
	In Care, Off ART (from Asympt)		763.488	1114.19	1181.17	1149.48	1131.69	1117.38	1096.67	1067.59	990.979	846.114	740.117	669.635	622.811	591.025	568.964	553.407	542.33	534.405	528.726
	In Care, on ART1		7.17961	36.226	76.5181	119.409	162.903	205.349	245.615	283.081	306.155	333.276	359.489	383.669	405.886	426.492	445.831	464.174	481.721	498.611	514.946
	In Care, on ART2		0	3.17459	10.3823	21.0904	33.6499	47.2212	61.2681	75.4153	86.3649	99.2261	112.293	124.898	136.961	148.59	159.915	171.043	182.047	192.98	203.874
	Subtotal - pre-ART	1428.1	2557.65	3261.88	3326.17	3336.07	3273.63	3154.03	3002.83	2847.39	2592.27	2340.57	2166.77	2052.71	1977.88	1928.14	1894.6	1871.71	1855.95	1845.05	1837.47
	Subtotal - on ART	0	7.17961	39.4005	86.9004	140.499	196.553	252.57	306.884	358.496	392.52	432.502	471.781	508.566	542.848	575.083	605.747	635.217	663.768	691.591	718.821
	Subtotal lost	1428.1	2564.83	3301.28	3413.07	3476.57	3470.18	3406.6	3309.71	3205.88	2984.79	2773.07	2638.55	2561.27	2520.73	2503.23	2500.35	2506.93	2519.72	2536.64	2556.29
	Deaths
	Not in care		696.473	571.734	498.905	427.196	380.252	344.401	315.26	293.743	278.66	268.414	261.595	257.118	254.207	252.328	251.12	250.347	249.853	249.538	249.338
	In care, Off ART		167.404	195.061	172.431	178.564	169.544	157.257	145.171	135.262	127.928	122.807	119.188	116.813	115.287	114.313	113.692	113.297	113.045	112.885	112.783
	ART1		2.52396	11.6275	21.3111	30.1733	38.847	47.0586	54.6663	61.6252	67.9776	74.2799	79.6961	84.5251	88.9488	93.0807	96.993	100.733	104.332	107.812	111.189
	ART2		0	1.11601	3.16011	5.81259	8.5759	11.4093	14.2538	17.0602	19.7981	22.7857	25.5779	28.1788	30.6542	33.0527	35.4052	37.7306	40.0407	42.3427	44.6413
	Lost from care
	In Care, Off ART		39.8275	50.0366	59.8959	59.8209	60.9808	59.7355	56.7992	53.16	49.6359	44.6578	41.6782	39.7871	38.5718	37.7909	37.2903	36.97	36.7655	36.635	36.5519
	In Care, Off ART (from Asympt)		0	21.2926	31.0733	32.941	32.0574	31.5612	31.1621	30.5844	29.7735	27.637	23.5969	20.6408	18.6751	17.3693	16.4828	15.8676	15.4337	15.1248	14.9038
	In Care, on ART1		0	0.200229	1.01029	2.13398	3.33013	4.54313	5.72687	6.84986	7.89471	8.53822	9.29458	10.0256	10.7	11.3196	11.8942	12.4336	12.9451	13.4345	13.9055
	In Care, on ART2		0	0	0.0885348	0.289547	0.588181	0.938447	1.31693	1.70868	2.10322	2.40859	2.76727	3.13168	3.48321	3.81965	4.14397	4.45981	4.77013	5.07703	5.38193
	Subtotal lost		39.8275	71.5294	92.068	95.1855	96.9564	96.7783	95.0051	92.303	89.4074	83.2415	77.3369	73.5852	71.4301	70.2994	69.8113	69.731	69.9145	70.2713	70.7431
	Subtotal - This period		906.228	851.068	787.875	736.931	694.175	656.904	624.356	599.994	583.772	571.528	563.393	560.22	560.528	563.074	567.022	571.838	577.185	582.849	588.694
AIDS
	Not in care	20197.7	16460.8	13459.6	6296.26	5030.2	4437.78	4011.22	3668.29	3413.15	3233.28	3110.64	3028.82	2975.01	2939.98	2917.35	2902.79	2893.47	2887.51	2883.72	2881.3
	In care, off ART	3982.81	6470.87	8074.25	11443.5	8062.12	6640.32	5919.8	5389.42	4973.6	4665.34	4448.08	4298.21	4198.33	4133.01	4090.73	4063.52	4046.07	4034.92	4027.81	4023.27
	In care, on ART1 to 12mo	2500.91	3089.92	2485.68	4610.83	6048.4	4705.22	4017.08	3630.08	3340.95	3175.02	2979.23	2852.08	2763.96	2706.7	2671.11	2649.88	2637.91	2631.85	2629.52	2629.52
	In care, on ART1 post 12 mo	0	2051.97	4449.44	6190.15	9557.64	13878.5	16807.2	18974.6	20679	22031.7	23157.4	24046.9	24772.3	25376.7	25893.6	26346.5	26751.7	27119.7	27458.2	27771.9
	In care, on ART2	0	47.7532	241.065	591.924	1030.97	1597.94	2227.84	2858.06	3469.34	4129.77	4712.21	5242.39	5723.29	6161.26	6562.03	6930.23	7269.59	7583.16	7873.51	8142.86
	Lost from care
	In Care, Off ART	248.844	287.908	442.649	570.327	796.006	645.863	529.855	462.451	416.718	352.935	325.553	308.804	297.561	290.056	285.127	281.925	279.86	278.535	277.687	277.145
	In Care, Off ART (from Int --> AIDS)		0	183.53	307.437	350.273	351.9	347.974	343.687	337.783	305.638	282.558	244.387	213.368	191.926	177.559	167.834	161.12	156.406	153.059	150.669
	In Care, Off ART (from Int)		343.29	505.364	625.318	650.556	665.999	658.598	631.692	594.519	514.089	459.511	425.91	404.735	391.188	382.491	376.914	373.345	371.064	369.609	368.681
	In Care, on ART1 to 12 mo		79.2922	115.077	103.641	168.552	228.137	198.409	170.177	151.814	127.952	119.229	111.756	106.64	103.104	100.776	99.3096	98.4236	97.9156	97.6497	97.5373
	In Care, on ART1 post 12 mo		0	22.1565	52.8245	78.2378	120.083	175.768	219.407	252.226	259.879	275.595	290.03	301.729	311.259	319.168	325.897	331.764	336.989	341.722	346.062
	In Care, on ART1 (from Int)		0	1.72586	9.08052	20.3531	33.0957	46.3008	59.3534	71.8494	78.4721	84.9796	92.4432	99.8271	106.711	113.05	118.923	124.424	129.632	134.605	139.387
	In Care, on ART2		0	1.31064	6.89909	17.7347	32.123	50.7889	72.1049	94.0017	108.858	129.14	148.068	165.365	181.074	195.373	208.448	220.45	231.506	241.716	251.166
	In Care, on ART2 (from Int)		0	0	0.763118	2.6604	5.64385	9.30673	13.3594	17.6106	20.6836	23.7615	27.2997	30.9541	34.5143	37.9307	41.2218	44.4217	47.5607	50.6614	53.7393
	Subtotal - pre-ART	248.844	631.198	1131.54	1503.08	1796.84	1663.76	1536.43	1437.83	1349.02	1172.66	1067.62	979.101	915.665	873.17	845.177	826.673	814.325	806.005	800.355	796.495
	Subtotal - on ART	0	79.2922	140.27	173.208	287.538	419.083	480.573	534.401	587.502	595.844	632.705	669.597	704.516	736.662	766.299	793.799	819.483	843.603	866.354	887.892
	Subtotal lost	248.844	710.49	1271.81	1676.29	2084.37	2082.84	2017	1972.23	1936.52	1768.51	1700.33	1648.7	1620.18	1609.83	1611.48	1620.47	1633.81	1649.61	1666.71	1684.39
	Deaths
	Not in care		8291.45	6757.39	5525.35	2584.71	2064.97	1821.77	1646.67	1505.89	1401.15	1327.31	1276.96	1243.37	1221.28	1206.91	1197.61	1191.64	1187.81	1185.37	1183.81
	In care		1534.13	2492.5	3110.1	4407.88	3105.43	2557.77	2280.23	2075.94	1915.77	1797.03	1713.34	1655.62	1617.14	1591.99	1575.7	1565.22	1558.5	1554.2	1551.46
	ART1 to 12 mo		369.647	456.705	367.396	681.503	893.983	695.455	593.745	536.544	493.809	469.283	440.345	421.552	408.526	400.064	394.804	391.665	389.896	389	388.656
	ART1 post 12 mo		0	52.849	114.596	159.429	246.159	357.444	432.873	488.696	532.592	567.43	596.423	619.332	638.016	653.583	666.895	678.56	688.994	698.474	707.19
	ART2		0	4.49894	22.7112	55.7664	97.1302	150.546	209.889	269.264	326.854	389.075	443.947	493.897	539.204	580.465	618.223	652.913	684.884	714.426	741.781
	Lost from care
	In Care, Off ART		102.154	118.19	181.714	234.128	326.772	265.136	217.513	189.843	171.069	144.885	133.644	126.769	122.153	119.072	117.049	115.734	114.887	114.343	113.995
	In Care, Off ART (from Int-->AIDS)		0	0	75.3416	126.207	143.792	144.46	142.849	141.089	138.665	125.469	115.994	100.324	87.5909	78.7883	72.8905	68.8981	66.142	64.2069	62.833
	In Care, Off ART (from Int)		0	140.926	207.459	256.702	267.063	273.403	270.364	259.319	244.059	211.041	188.636	174.842	166.15	160.588	157.018	154.729	153.264	152.327	151.73
	In Care, on ART1 to 12 mo		0	32.5506	47.2408	42.5462	69.1931	93.6538	81.4499	69.86	62.3221	52.5261	48.9452	45.8774	43.7774	42.3257	41.3699	40.768	40.4043	40.1958	40.0866
	In Care, on ART1 post 12 mo		0	0	9.09557	21.6853	32.1178	49.2957	72.1552	90.0696	103.543	106.684	113.136	119.062	123.864	127.777	131.023	133.785	136.194	138.339	140.282
	In Care, on ART1 (from Int)		0	0	0.70849	3.72769	8.35525	13.5863	19.0071	24.3654	29.4952	32.214	34.8854	37.9493	40.9805	43.8064	46.4089	48.8198	51.078	53.2158	55.2574
	In Care, on ART2		0	0	0.538036	2.83218	7.28036	13.187	20.8496	29.6001	38.5891	44.6878	53.0137	60.784	67.885	74.3335	80.2037	85.5708	90.4981	95.0366	99.228
	In Care, on ART2 (from Int)		0	0	0	0.313271	1.09213	2.31689	3.82055	5.48424	7.2294	8.49092	9.75447	11.2069	12.7071	14.1686	15.5711	16.9222	18.2357	19.5243	20.7972
	Subtotal lost		102.154	291.667	522.098	688.142	855.666	855.039	828.008	809.63	794.971	725.998	698.009	676.815	665.108	660.86	661.534	665.228	670.702	677.188	684.208
	Subtotal - This period		10297.4	10055.6	9662.25	8577.43	7263.34	6438.03	5991.41	5685.96	5465.14	5276.12	5169.03	5110.59	5089.28	5093.86	5114.77	5145.22	5180.79	5218.66	5257.1
PANEL 3. PERCENTAGE DIFFERENCE BETWEEN MODEL WITH AND WITHOUT UNINTENTIONAL ERRORS
		2004	2005	2006	2007	2008	2009	2010	2011	2012	2013	2014	2015	2016	2017	2018	2019	2020	2021	2022	2023
Asymptomatic
	Not in care	0	0	0	0	0	0	0	0	0	0	0	0	0	0	0	0	0	0	0	0
	In care, off ART	0	0	0	0	0	0	0	0	0	0	0	0	0	0	0	0	0	0	0	0
	In care, on ART1	0	0	0	0	0	0	0	0	0	12.196	13.3145	11.2788	8.65021	6.27431	4.37597	2.95239	1.92711	1.21075	0.723248	0.40001
	In care, on ART2	0	0	0	0	0	0	0	0	0	18.3208	25.4315	27.1376	26.2366	24.0771	21.357	18.4775	15.68	13.1036	10.817	8.84165
	Lost from care	0	0	0	0	0	0	0	0	0	0	0	0	0	0	0	0	0	0	0	0
	In Care, Off ART	0	0	0	0	0	0	0	0	0	0	0	0	0	0	0	0	0	0	0	0
	In Care, on ART1	0	0	0	0	0	0	0	0	0	0	9.73344	12.5891	11.5556	9.27222	6.91499	4.91503	3.36616	2.22867	1.42305	0.868678
	In Care, on ART2	0	0	0	0	0	0	0	0	0	0	13.6253	22.5234	26.0566	26.1959	24.5454	22.0498	19.2437	16.4367	13.8058	11.4429
	Subtotal - pre-ART	0	0	0	0	0	0	0	0	0	0	0	0	0	0	0	0	0	0	0	0
	Subtotal - on ART	0	0	0	0	0	0	0	0	0	0	6.65066	10.5466	12.3399	12.8043	12.4178	11.5064	10.3098	9.00247	7.70358	6.48717
	Subtotal lost	0	0	0	0	0	0	0	0	0	0	3.14604	4.77211	5.35535	5.35747	5.03912	4.555	4.00248	3.44287	2.91287	2.43223
	Deaths	0	0	0	0	0	0	0	0	0	0	0	0	0	0	0	0	0	0	0	0
	Not in care	0	0	0	0	0	0	0	0	0	0	0	0	0	0	0	0	0	0	0	0
	In care, off ART	0	0	0	0	0	0	0	0	0	0	0	0	0	0	0	0	0	0	0	0
	ART1	0	0	0	0	0	0	0	0	0	0	12.196	13.3145	11.2788	8.65021	6.27431	4.37597	2.95239	1.92711	1.21075	0.723248
	ART2	0	0	0	0	0	0	0	0	0	0	18.3208	25.4315	27.1376	26.2366	24.0771	21.357	18.4775	15.68	13.1036	10.817
	Lost from care	0	0	0	0	0	0	0	0	0	0	0	0	0	0	0	0	0	0	0	0
	In Care, Off ART	0	0	0	0	9.34641	28.8067	47.5569	62.3723	73.4376	81.6488	88.4744	92.751	95.4019	97.0732	98.1365	98.8145	99.2466	99.5216	99.6964	99.8074
	In Care, on ART1	0	0	0	0	0	3.57072	12.649	24.7788	37.0445	47.9785	56.3816	74.0531	82.7333	87.3601	90.3275	92.4772	94.1267	95.4181	96.4328	97.2283
	In Care, on ART2	0	0	0	0	0	0	1.73255	6.24519	13.0366	21.0947	30.8951	27.2569	28.5028	34.4274	42.5697	51.2082	59.4358	66.8245	73.2107	78.5808
	Subtotal lost	0	0	0	0	6.00229	17.3047	28.8194	39.1229	48.0485	55.8933	63.2581	68.3793	73.5015	78.2634	82.4314	85.9517	88.8565	91.2141	93.1045	94.6066
	Subtotal - This period	0	0	0	0	0	0	0	0	0	0	5.43939	7.03814	7.51641	7.38889	6.90021	6.21533	5.4496	4.68004	3.95405	3.29738
Intermediate		0	0	0	0	0	0	0	0	0	0	0	0	0	0	0	0	0	0	0	0
	Not in care	0	0	0	0	0	0	0	0	0	0	0	0	0	0	0	0	0	0	0	0
	In care, off ART	0	0	0	0	0	0	0	0	0	0	0	0	0	0	0	0	0	0	0	0
	In care, on ART1	0	0	0	0	0	0	0	0	0	0	0	0.0497996	0.124392	0.203775	0.277034	0.339297	0.38912	0.42686	0.453737	0.471306
	In care, on ART2	0	0	0	0	0	0	0	0	0	0	0	0	0.0371029	0.0972076	0.163763	0.226801	0.281674	0.326882	0.362569	0.389651
	Lost from care	0	0	0	0	0	0	0	0	0	0	0	0	0	0	0	0	0	0	0	0
	In Care, Off ART	0	0	0	0	0	0	0	0	0	0	0	0	0	0	0	0	0	0	0	0
	In Care, Off ART (from Asympt)	0	0	0	0	0	0	0	0	0	0	0	1.71305	3.42501	4.52842	5.00939	5.02681	4.74827	4.30569	3.79174	3.2668
	In Care, on ART1	0	0	0	0	0	0	0	0	0	0	0	0	0.0312085	0.0892976	0.160368	0.232567	0.298454	0.354312	0.398934	0.432594
	In Care, on ART2	0	0	0	0	0	0	0	0	0	0	0	0	0	0.0236221	0.0701836	0.129119	0.190413	0.247511	0.29705	0.337859
	Subtotal - pre-ART	0	0	0	0	0	0	0	0	0	0	0	0.585137	1.11731	1.42595	1.5355	1.50959	1.40392	1.25817	1.09825	0.940011
	Subtotal - on ART	0	0	0	0	0	0	0	0	0	0	0	0	0.0235441	0.0727276	0.137066	0.205257	0.269362	0.32502	0.370504	0.405725
	Subtotal lost	0	0	0	0	0	0	0	0	0	0	0	0.480513	0.90013	1.13453	1.21423	1.1936	1.11644	1.01235	0.899838	0.789771
	Deaths	0	0	0	0	0	0	0	0	0	0	0	0	0	0	0	0	0	0	0	0
	Not in care	0	0	0	0	0	0	0	0	0	0	0	0	0	0	0	0	0	0	0	0
	In care, Off ART	0	0	0	0	0	0	0	0	0	0	0	0	0	0	0	0	0	0	0	0
	ART1	0	0	0	0	0	0	0	0	0	0	0	0	0.0497996	0.124392	0.203775	0.277034	0.339297	0.38912	0.42686	0.453737
	ART2	0	0	0	0	0	0	0	0	0	0	0	0	0	0.0371029	0.0972076	0.163763	0.226801	0.281674	0.326882	0.362569
	Lost from care	0	0	0	0	0	0	0	0	0	0	0	0	0	0	0	0	0	0	0	0
	In Care, Off ART	0	0	0	0	0	0	0	0	0	0	0	0	0	0	0	0	0	0	0	0
	In Care, Off ART (from Asympt)	0	0	0	0	0	0	0	0	0	0	0	0	1.71305	3.42501	4.52842	5.00939	5.02681	4.74827	4.30569	3.79174
	In Care, on ART1	0	0	0	0	0	0	0	0	0	0	0	0	0	0.0312085	0.0892976	0.160368	0.232567	0.298454	0.354312	0.398934
	In Care, on ART2	0	0	0	0	0	0	0	0	0	0	0	0	0	0	0.0236221	0.0701836	0.129119	0.190413	0.247511	0.29705
	Subtotal lost	0	0	0	0	0	0	0	0	0	0	0	0	0.480513	0.90013	1.13453	1.21423	1.1936	1.11644	1.01235	0.899838
	Subtotal - This period	0	0	0	0	0	0	0	0	0	0	0	0	0.0706293	0.136476	0.181037	0.207109	0.220284	0.225112	0.22476	0.221326
AIDS		0	0	0	0	0	0	0	0	0	0	0	0	0	0	0	0	0	0	0	0
	Not in care	0	0	0	0	0	0	0	0	0	0	0	0	0	0	0	0	0	0	0	0
	In care, off ART	0	0	0	0	0	0	0	0	0	0	0	0	0	0	0	0	0	0	0	0
	In care, on ART1 to 12mo	0	0	0	0	0	0	0	0	0	0	0	0	0	0.0238821	0.0475173	0.0622937	0.0686396	0.0691465	0.0661627	0.0613484
	In care, on ART1 post 12 mo	0	0	0	0	0	0	0	0	0	0	0	0	0	0	0.00204831	0.00583061	0.0104196	0.015066	0.0193191	0.0229582
	In care, on ART2	0	0	0	0	0	0	0	0	0	0	0	0	0	0.0114909	0.0306608	0.0518214	0.0713178	0.0874597	0.0997751	0.108428
	Lost from care	0	0	0	0	0	0	0	0	0	0	0	0	0	0	0	0	0	0	0	0
	In Care, Off ART	0	0	0	0	0	0	0	0	0	0	0	0	0	0	0	0	0	0	0	0
	In Care, Off ART (from Int --> AIDS)	0	0	0	0	0	0	0	0	0	0	0	0	1.42838	3.10296	4.30487	4.90125	5.00783	4.78706	4.37706	3.87801
	In Care, Off ART (from Int)	0	0	0	0	0	0	0	0	0	0	0	0	0	0	0	0	0	0	0	0
	In Care, on ART1 to 12 mo	0	0	0	0	0	0	0	0	0	0	0	0	0	0	0.0203371	0.0435156	0.0595448	0.0673132	0.0688798	0.0665573
	In Care, on ART1 post 12 mo	0	0	0	0	0	0	0	0	0	0	0	0	0	0	0	0.00175726	0.00525008	0.00968118	0.0142956	0.0185994
	In Care, on ART1 (from Int)	0	0	0	0	0	0	0	0	0	0	0	0	0	0.0269727	0.0807623	0.149388	0.221033	0.287672	0.345	0.391377
	In Care, on ART2	0	0	0	0	0	0	0	0	0	0	0	0	0	0	0.00994575	0.0278439	0.048532	0.0681698	0.0847792	0.0976812
	In Care, on ART2 (from Int)	0	0	0	0	0	0	0	0	0	0	0	0	0	0	0.0205036	0.0635512	0.120291	0.180911	0.23844	0.289033
	Subtotal - pre-ART	0	0	0	0	0	0	0	0	0	0	0	0	0.332841	0.682041	0.904389	0.995066	0.990833	0.928932	0.837065	0.733582
	Subtotal - on ART	0	0	0	0	0	0	0	0	0	0	0	0	0	0.0039072	0.0181399	0.0391581	0.0624133	0.0847921	0.104602	0.121127
	Subtotal lost	0	0	0	0	0	0	0	0	0	0	0	0	0.188109	0.371726	0.482954	0.526808	0.525158	0.497242	0.456331	0.410738
	Deaths	0	0	0	0	0	0	0	0	0	0	0	0	0	0	0	0	0	0	0	0
	Not in care	0	0	0	0	0	0	0	0	0	0	0	0	0	0	0	0	0	0	0	0
	In care	0	0	0	0	0	0	0	0	0	0	0	0	0	0	0	0	0	0	0	0
	ART1 to 12 mo	0	0	0	0	0	0	0	0	0	0	0	0	0	0	0.0238821	0.0475173	0.0622937	0.0686396	0.0691465	0.0661627
	ART1 post 12 mo	0	0	0	0	0	0	0	0	0	0	0	0	0	0	0	0.00204831	0.00583061	0.0104196	0.015066	0.0193191
	ART2	0	0	0	0	0	0	0	0	0	0	0	0	0	0	0.0114909	0.0306608	0.0518214	0.0713178	0.0874597	0.0997751
	Lost from care	0	0	0	0	0	0	0	0	0	0	0	0	0	0	0	0	0	0	0	0
	In Care, Off ART	0	0	0	0	0	0	0	0	0	0	0	0	0	0	0	0	0	0	0	0
	In Care, Off ART (from Int-->AIDS)	0	0	0	0	0	0	0	0	0	0	0	0	0	1.42838	3.10296	4.30487	4.90125	5.00783	4.78706	4.37706
	In Care, Off ART (from Int)	0	0	0	0	0	0	0	0	0	0	0	0	0	0	0	0	0	0	0	0
	In Care, on ART1 to 12 mo	0	0	0	0	0	0	0	0	0	0	0	0	0	0	0	0.0203371	0.0435156	0.0595448	0.0673132	0.0688798
	In Care, on ART1 post 12 mo	0	0	0	0	0	0	0	0	0	0	0	0	0	0	0	0	0.00175726	0.00525008	0.00968118	0.0142956
	In Care, on ART1 (from Int)	0	0	0	0	0	0	0	0	0	0	0	0	0	0	0.0269727	0.0807623	0.149388	0.221033	0.287672	0.345
	In Care, on ART2	0	0	0	0	0	0	0	0	0	0	0	0	0	0	0	0.00994575	0.0278439	0.048532	0.0681698	0.0847792
	In Care, on ART2 (from Int)	0	0	0	0	0	0	0	0	0	0	0	0	0	0	0	0.0205036	0.0635512	0.120291	0.180911	0.23844
	Subtotal lost	0	0	0	0	0	0	0	0	0	0	0	0	0	0.188109	0.371726	0.482954	0.526808	0.525158	0.497242	0.456331
	Subtotal - This period	0	0	0	0	0	0	0	0	0	0	0	0	0	0.0245836	0.0514115	0.0701052	0.0801981	0.0839661	0.0836674	0.0809597
PANEL 4. SUMMARY
	Number of cells with any error	416
	Error magnitude: Frequency and distribution of the percentage difference in model output with and without errors
	Percentage difference in model output	Frequency (percentage) of spreadsheet cells
	0	1224	(75)
	>0-5	285	(17)
	>5-10	31	(2)
	>10-20	32	(2)
	>20-30	21	(1)
	>30-40	4	(0)
	>40-50	4	(0)
	>50-60	4	(0)
	>60-70	4	(0)
	>70-80	6	(0)
	>80-90	7	(0)
	>90-100	18	(1)
	>100	0	(0)

## Sheet: Guideline, SN
PANEL 1. MODEL WITH UNINTENTIONAL ERRORS
		2004	2005	2006	2007	2008	2009	2010	2011	2012	2013	2014	2015	2016	2017	2018	2019	2020	2021	2022	2023
Asymptomatic Early
	Not in care	37328.9	35944.6	34129.4	31815.8	29383.7	27210.3	25832.8	24959.9	24406.6	24056	23833.8	23692.9	23603.7	23547.1	23511.3	23488.5	23474.1	23465	23459.2	23455.6
	In care, off ART	8625.51	4922.9	3634.05	3715	3570.2	3342.81	3107.54	2928.63	2805.5	2693.13	2631.67	2595.81	2574.05	2560.57	2552.12	2546.8	2543.44	2541.31	2539.96	2539.11
	In care, on ART1	0	1382.79	1459.84	1295.04	1212.91	1166.17	1121.07	1071.27	1023	1405.58	1427.09	1375.04	1317.17	1269.13	1232.5	1205.49	1185.85	1171.69	1161.51	1154.23
	In care, on ART2	0	847.853	1698.12	2159.03	2349.58	2449.11	2495.31	2499.13	2468.79	1893.46	1603.34	1431.12	1315.59	1233.46	1173.82	1130.3	1098.58	1075.53	1058.84	1046.8
	Lost from care
	In Care, Off ART	3817.44	3895.77	2785.47	2026.64	1803.09	1685.5	1577.25	1469.64	1379.52	1144.64	1061.82	1025.92	1007.53	997.071	990.783	986.897	984.464	982.932	981.963	981.35
	In Care, on ART1		0	470.15	650.231	653.144	626.171	601.452	578.029	553.428	279.221	284.609	289.194	281.727	270.839	260.834	252.856	246.848	242.439	239.242	236.94
	In Care, on ART2		0	205.52	478.893	680.098	792.144	852.945	884.046	895.149	832.54	668.571	558.639	490.788	446.486	415.8	393.823	377.872	366.258	357.815	351.695
	Subtotal - pre-ART	3817.44	3895.77	2785.47	2026.64	1803.09	1685.5	1577.25	1469.64	1379.52	1144.64	1061.82	1025.92	1007.53	997.071	990.783	986.897	984.464	982.932	981.963	981.35
	Subtotal - on ART	0	0	675.67	1129.12	1333.24	1418.32	1454.4	1462.07	1448.58	1111.76	953.18	847.833	772.515	717.325	676.634	646.68	624.72	608.697	597.057	588.635
	Subtotal lost	3817.44	3895.77	3461.14	3155.76	3136.33	3103.82	3031.64	2931.71	2828.1	2256.4	2015	1873.76	1780.05	1714.4	1667.42	1633.58	1609.18	1591.63	1579.02	1569.99
	Deaths
	Not in care		678.827	653.654	620.644	578.572	534.344	494.82	469.771	453.896	443.835	437.459	433.418	430.857	429.234	428.205	427.553	427.14	426.878	426.712	426.607
	In care, off ART		147.178	84	62.0081	63.3893	60.9187	57.0386	53.0243	49.9715	47.8705	45.9532	44.9045	44.2925	43.9212	43.6912	43.5471	43.4563	43.3989	43.3626	43.3396
	ART1		0	139.662	147.443	130.799	122.503	117.783	113.228	108.198	206.646	283.927	288.271	277.758	266.069	256.364	248.966	243.508	239.542	236.681	234.626
	ART2		0	102.76	205.812	261.675	284.769	296.832	302.432	302.894	772.979	592.841	502.006	448.083	411.912	386.197	367.524	353.897	343.965	336.748	331.523
	Lost from care
	In Care, Off ART		69.4203	70.8448	50.6539	36.8545	32.7893	30.6509	28.6823	26.7254	25.0867	20.8153	19.3093	18.6565	18.322	18.1318	18.0174	17.9468	17.9025	17.8747	17.857
	In Care, on ART1		0	0	8.5497	11.8245	11.8774	11.387	10.9374	10.5115	10.0641	5.07764	5.17563	5.259	5.12321	4.92521	4.74328	4.5982	4.48895	4.40876	4.35063
	In Care, on ART2		0	0	3.73738	8.70869	12.3676	14.4052	15.5108	16.0764	16.2783	15.1398	12.158	10.1589	8.925	8.11937	7.56135	7.1617	6.87161	6.66042	6.50688
	Subtotal lost		69.4203	70.8448	62.941	57.3876	57.0343	56.443	55.1306	53.3133	51.4292	41.0328	36.6429	34.0744	32.3702	31.1764	30.3221	29.7067	29.2631	28.9438	28.7146
	Subtotal - This period		895.425	1050.92	1098.85	1091.82	1059.57	1022.92	993.586	968.273	1522.76	1401.21	1305.24	1235.06	1183.51	1145.63	1117.91	1097.71	1083.05	1072.45	1064.81
Asymptomatic Late
	Not in care	0	7465.77	6721.15	4259.6	2699.56	1710.88	1847.77	1171.04	742.161	1233.84	781.959	1259.06	797.943	505.705	320.495	203.117	128.728	81.5824	51.7037	32.7677
	In care, off ART	0	3827.11	4680.66	5281.64	5140.89	4770.37	4369.63	4099.68	3860.9	3642.62	3561.62	3473.84	3463.82	3415.56	3371.8	3339.92	3318.41	3304.37	3295.34	3289.58
	In care, on ART1	0	790.443	1443.53	1853.25	2143.63	2307.59	2365.98	2354.72	2315.38	3094.6	3100.66	3013.97	2925.69	2854.52	2795.18	2742.94	2697.93	2660.22	2629.23	2604.02
	In care, on ART2	0	0	337.224	1069.8	1853.44	2586.96	3198.9	3662.03	3981.29	4186.18	4263.49	4268.68	4232.76	4171.83	4103.86	4032.81	3962.22	3895.11	3833.52	3778.51
	Lost from care
	In Care, Off ART	0	0	1174.14	1820.32	2216.2	2302.6	2217.2	2066.3	1934.1	1582.57	1443.25	1389.73	1351.78	1340.9	1323.86	1306.92	1293.66	1284.33	1278.1	1274.05
	In Care, Off ART (from Asympt Early)		763.488	1029.06	1029.05	967.976	944.1	929.781	910.66	884.415	747.646	605.157	527.551	483.329	455.486	436.625	423.347	413.846	407.013	402.095	398.561
	In Care, on ART1		0	268.751	578.768	819.543	997.082	1110.94	1168.06	1182.93	617.63	627.204	630.154	616.753	599.729	584.723	572.046	560.995	551.446	543.388	536.721
	In Care, on ART2		0	0	81.743	286.076	542.911	804.781	1038.83	1227.7	1298.17	1366.47	1400.83	1409.27	1401.57	1383.99	1362.52	1339.44	1316.16	1293.74	1272.95
	Subtotal - pre-ART	0	763.488	2203.19	2849.37	3184.18	3246.69	3146.98	2976.96	2818.51	2330.22	2048.41	1917.28	1835.11	1796.39	1760.48	1730.27	1707.5	1691.34	1680.19	1672.61
	Subtotal - on ART	0	0	268.751	660.511	1105.62	1539.99	1915.72	2206.89	2410.63	1915.8	1993.68	2030.99	2026.02	2001.3	1968.71	1934.56	1900.44	1867.6	1837.13	1809.67
	Subtotal lost	0	763.488	2471.94	3509.88	4289.79	4786.69	5062.7	5183.86	5229.14	4246.01	4042.09	3948.27	3861.13	3797.69	3729.19	3664.83	3607.94	3558.94	3517.32	3482.28
	Deaths
	Not in care		0	135.765	122.224	77.461	49.0917	31.1124	33.6018	21.2955	13.4962	22.4374	14.22	22.8961	14.5106	9.19626	5.82822	3.6937	2.34092	1.48358	0.940233
	In care, off ART		0	65.3023	79.8665	90.1211	87.7194	81.3972	74.5594	69.9533	65.8788	62.1543	60.7723	59.2744	59.1035	58.2801	57.5333	56.9894	56.6224	56.3828	56.2288
	ART1		0	79.8348	145.797	187.178	216.506	233.067	238.964	237.827	467.707	625.108	626.333	608.822	590.99	576.612	564.627	554.074	544.981	537.365	531.104
	ART2		0	0	40.8715	129.66	224.637	313.539	387.707	443.838	1246.54	1310.69	1334.9	1336.52	1325.28	1306.2	1284.92	1262.67	1240.57	1219.56	1200.28
	Lost from care
	In Care, Off ART		0	0	21.3518	33.1026	40.3017	41.8728	40.3199	37.5758	35.1716	28.7791	26.2456	25.2723	24.5823	24.3844	24.0744	23.7664	23.5252	23.3555	23.2423
	In Care, Off ART (from Asympt Early)		0	13.8841	18.7134	18.7134	17.6027	17.1685	16.9081	16.5604	16.0831	13.596	11.0048	9.59354	8.78937	8.28303	7.94005	7.69859	7.52582	7.40154	7.31211
	In Care, on ART1		0	0	4.88724	10.5249	14.9034	18.132	20.2025	21.2412	21.5116	11.2316	11.4057	11.4594	11.2157	10.9061	10.6332	10.4027	10.2017	10.0281	9.88153
	In Care, on ART2		0	0	0	1.4865	5.2023	9.87286	14.635	18.8912	22.3258	23.6072	24.8494	25.4742	25.6276	25.4876	25.1678	24.7775	24.3578	23.9343	23.5267
	Subtotal lost		0	13.8841	44.9524	63.8273	78.0101	87.0461	92.0655	94.2687	95.0921	77.2139	73.5055	71.7994	70.2149	69.0611	67.8155	66.6452	65.6105	64.7195	63.9626
	Subtotal - This period		0	294.786	433.712	548.247	655.965	746.162	826.898	867.182	1888.72	2097.61	2109.73	2099.32	2060.1	2019.35	1980.72	1944.07	1910.12	1879.51	1852.51
Intermediate		0	0	0	0	0	0	0	0	0	0	0	0	0	0	0	0	0	0	0	0
	Not in care	24973.4	20500.7	17889.3	15318	13634.7	12349.2	11304.3	10532.8	9991.93	9624.54	9380.01	9219.49	9115.12	9047.73	9004.42	8976.69	8958.99	8947.7	8940.52	8935.96
	In care, off ART	6397.3	7454.22	6589.41	6823.76	6479.07	6009.52	5547.67	5169.01	4888.75	4693.03	4554.73	4463.98	4405.68	4368.45	4344.72	4329.6	4319.98	4313.86	4309.97	4307.49
	In care, on ART1	499.086	2299.21	4214.04	5966.44	7681.56	9305.33	10809.7	12185.7	13441.8	14688	15759	16713.9	17588.6	18405.7	19179.3	19918.8	20630.5	21318.7	21986.4	22635.9
	In care, on ART2		220.68	624.877	1149.38	1695.79	2256.06	2818.53	3373.47	3914.86	4505.63	5057.75	5572.06	6061.54	6535.82	7000.99	7460.81	7917.6	8372.81	8827.32	9281.69
	Lost from care
	In Care, Off ART	1428.1	1794.16	2147.69	2145	2186.59	2141.94	2036.65	1906.16	1779.8	1601.29	1494.46	1426.65	1383.07	1355.07	1337.12	1325.64	1318.3	1313.62	1310.64	1308.74
	In Care, Off ART (from Asympt Late)		763.488	1114.19	1181.17	1149.48	1131.69	1117.38	1096.67	1067.59	990.979	846.114	740.117	669.635	622.811	591.025	568.964	553.407	542.33	534.405	528.726
	In Care, on ART1		7.17961	36.226	76.5181	119.409	162.903	205.349	245.615	283.081	306.155	333.276	359.489	383.669	405.886	426.492	445.831	464.174	481.721	498.611	514.946
	In Care, on ART2		0	3.17459	10.3823	21.0904	33.6499	47.2212	61.2681	75.4153	86.3649	99.2261	112.293	124.898	136.961	148.59	159.915	171.043	182.047	192.98	203.874
	Subtotal - pre-ART	1428.1	2557.65	3261.88	3326.17	3336.07	3273.63	3154.03	3002.83	2847.39	2592.27	2340.57	2166.77	2052.71	1977.88	1928.14	1894.6	1871.71	1855.95	1845.05	1837.47
	Subtotal - on ART	0	7.17961	39.4005	86.9004	140.499	196.553	252.57	306.884	358.496	392.52	432.502	471.781	508.566	542.848	575.083	605.747	635.217	663.768	691.591	718.821
	Subtotal lost	1428.1	2564.83	3301.28	3413.07	3476.57	3470.18	3406.6	3309.71	3205.88	2984.79	2773.07	2638.55	2561.27	2520.73	2503.23	2500.35	2506.93	2519.72	2536.64	2556.29
	Deaths
	Not in care		696.473	571.734	498.905	427.196	380.252	344.401	315.26	293.743	278.66	268.414	261.595	257.118	254.207	252.328	251.12	250.347	249.853	249.538	249.338
	In care, Off ART		167.404	195.061	172.431	178.564	169.544	157.257	145.171	135.262	127.928	122.807	119.188	116.813	115.287	114.313	113.692	113.297	113.045	112.885	112.783
	ART1		2.52396	11.6275	21.3111	30.1733	38.847	47.0586	54.6663	61.6252	67.9776	74.2799	79.6961	84.5251	88.9488	93.0807	96.993	100.733	104.332	107.812	111.189
	ART2		0	1.11601	3.16011	5.81259	8.5759	11.4093	14.2538	17.0602	19.7981	22.7857	25.5779	28.1788	30.6542	33.0527	35.4052	37.7306	40.0407	42.3427	44.6413
	Lost from care
	In Care, Off ART		39.8275	50.0366	59.8959	59.8209	60.9808	59.7355	56.7992	53.16	49.6359	44.6578	41.6782	39.7871	38.5718	37.7909	37.2903	36.97	36.7655	36.635	36.5519
	In Care, Off ART (from Asympt)		0	21.2926	31.0733	32.941	32.0574	31.5612	31.1621	30.5844	29.7735	27.637	23.5969	20.6408	18.6751	17.3693	16.4828	15.8676	15.4337	15.1248	14.9038
	In Care, on ART1		0	0.200229	1.01029	2.13398	3.33013	4.54313	5.72687	6.84986	7.89471	8.53822	9.29458	10.0256	10.7	11.3196	11.8942	12.4336	12.9451	13.4345	13.9055
	In Care, on ART2		0	0	0.0885348	0.289547	0.588181	0.938447	1.31693	1.70868	2.10322	2.40859	2.76727	3.13168	3.48321	3.81965	4.14397	4.45981	4.77013	5.07703	5.38193
	Subtotal lost		39.8275	71.5294	92.068	95.1855	96.9564	96.7783	95.0051	92.303	89.4074	83.2415	77.3369	73.5852	71.4301	70.2994	69.8113	69.731	69.9145	70.2713	70.7431
	Subtotal - This period		906.228	851.068	787.875	736.931	694.175	656.904	624.356	599.994	583.772	571.528	563.393	560.22	560.528	563.074	567.022	571.838	577.185	582.849	588.694
AIDS
	Not in care	20197.7	16460.8	13459.6	6296.26	5030.2	4437.78	4011.22	3668.29	3413.15	3233.28	3110.64	3028.82	2975.01	2939.98	2917.35	2902.79	2893.47	2887.51	2883.72	2881.3
	In care, off ART	3982.81	6470.87	8074.25	11443.5	8062.12	6640.32	5919.8	5389.42	4973.6	4665.34	4448.08	4298.21	4198.33	4133.01	4090.73	4063.52	4046.07	4034.92	4027.81	4023.27
	In care, on ART1 to 12mo	2500.91	3089.92	2485.68	4610.83	6048.4	4705.22	4017.08	3630.08	3340.95	3175.02	2979.23	2852.08	2763.96	2706.7	2671.11	2649.88	2637.91	2631.85	2629.52	2629.52
	In care, on ART1 post 12 mo	0	2051.97	4449.44	6190.15	9557.64	13878.5	16807.2	18974.6	20679	22031.7	23157.4	24046.9	24772.3	25376.7	25893.6	26346.5	26751.7	27119.7	27458.2	27771.9
	In care, on ART2	0	47.7532	241.065	591.924	1030.97	1597.94	2227.84	2858.06	3469.34	4129.77	4712.21	5242.39	5723.29	6161.26	6562.03	6930.23	7269.59	7583.16	7873.51	8142.86
	Lost from care
	In Care, Off ART	248.844	287.908	442.649	570.327	796.006	645.863	529.855	462.451	416.718	352.935	325.553	308.804	297.561	290.056	285.127	281.925	279.86	278.535	277.687	277.145
	In Care, Off ART (from Int --> AIDS)		0	183.53	307.437	350.273	351.9	347.974	343.687	337.783	305.638	282.558	244.387	213.368	191.926	177.559	167.834	161.12	156.406	153.059	150.669
	In Care, Off ART (from Int)		343.29	505.364	625.318	650.556	665.999	658.598	631.692	594.519	514.089	459.511	425.91	404.735	391.188	382.491	376.914	373.345	371.064	369.609	368.681
	In Care, on ART1 to 12 mo		79.2922	115.077	103.641	168.552	228.137	198.409	170.177	151.814	127.952	119.229	111.756	106.64	103.104	100.776	99.3096	98.4236	97.9156	97.6497	97.5373
	In Care, on ART1 post 12 mo		0	22.1565	52.8245	78.2378	120.083	175.768	219.407	252.226	259.879	275.595	290.03	301.729	311.259	319.168	325.897	331.764	336.989	341.722	346.062
	In Care, on ART1 (from Int)		0	1.72586	9.08052	20.3531	33.0957	46.3008	59.3534	71.8494	78.4721	84.9796	92.4432	99.8271	106.711	113.05	118.923	124.424	129.632	134.605	139.387
	In Care, on ART2		0	1.31064	6.89909	17.7347	32.123	50.7889	72.1049	94.0017	108.858	129.14	148.068	165.365	181.074	195.373	208.448	220.45	231.506	241.716	251.166
	In Care, on ART2 (from Int)		0	0	0.763118	2.6604	5.64385	9.30673	13.3594	17.6106	20.6836	23.7615	27.2997	30.9541	34.5143	37.9307	41.2218	44.4217	47.5607	50.6614	53.7393
	Subtotal - pre-ART	248.844	631.198	1131.54	1503.08	1796.84	1663.76	1536.43	1437.83	1349.02	1172.66	1067.62	979.101	915.665	873.17	845.177	826.673	814.325	806.005	800.355	796.495
	Subtotal - on ART	0	79.2922	140.27	173.208	287.538	419.083	480.573	534.401	587.502	595.844	632.705	669.597	704.516	736.662	766.299	793.799	819.483	843.603	866.354	887.892
	Subtotal lost	248.844	710.49	1271.81	1676.29	2084.37	2082.84	2017	1972.23	1936.52	1768.51	1700.33	1648.7	1620.18	1609.83	1611.48	1620.47	1633.81	1649.61	1666.71	1684.39
	Deaths
	Not in care		8291.45	6757.39	5525.35	2584.71	2064.97	1821.77	1646.67	1505.89	1401.15	1327.31	1276.96	1243.37	1221.28	1206.91	1197.61	1191.64	1187.81	1185.37	1183.81
	In care		1534.13	2492.5	3110.1	4407.88	3105.43	2557.77	2280.23	2075.94	1915.77	1797.03	1713.34	1655.62	1617.14	1591.99	1575.7	1565.22	1558.5	1554.2	1551.46
	ART1 to 12 mo		369.647	456.705	367.396	681.503	893.983	695.455	593.745	536.544	493.809	469.283	440.345	421.552	408.526	400.064	394.804	391.665	389.896	389	388.656
	ART1 post 12 mo		0	52.849	114.596	159.429	246.159	357.444	432.873	488.696	532.592	567.43	596.423	619.332	638.016	653.583	666.895	678.56	688.994	698.474	707.19
	ART2		0	4.49894	22.7112	55.7664	97.1302	150.546	209.889	269.264	326.854	389.075	443.947	493.897	539.204	580.465	618.223	652.913	684.884	714.426	741.781
	Lost from care
	In Care, Off ART		102.154	118.19	181.714	234.128	326.772	265.136	217.513	189.843	171.069	144.885	133.644	126.769	122.153	119.072	117.049	115.734	114.887	114.343	113.995
	In Care, Off ART (from Int-->AIDS)		0	0	75.3416	126.207	143.792	144.46	142.849	141.089	138.665	125.469	115.994	100.324	87.5909	78.7883	72.8905	68.8981	66.142	64.2069	62.833
	In Care, Off ART (from Int)		0	140.926	207.459	256.702	267.063	273.403	270.364	259.319	244.059	211.041	188.636	174.842	166.15	160.588	157.018	154.729	153.264	152.327	151.73
	In Care, on ART1 to 12 mo		0	32.5506	47.2408	42.5462	69.1931	93.6538	81.4499	69.86	62.3221	52.5261	48.9452	45.8774	43.7774	42.3257	41.3699	40.768	40.4043	40.1958	40.0866
	In Care, on ART1 post 12 mo		0	0	9.09557	21.6853	32.1178	49.2957	72.1552	90.0696	103.543	106.684	113.136	119.062	123.864	127.777	131.023	133.785	136.194	138.339	140.282
	In Care, on ART1 (from Int)		0	0	0.70849	3.72769	8.35525	13.5863	19.0071	24.3654	29.4952	32.214	34.8854	37.9493	40.9805	43.8064	46.4089	48.8198	51.078	53.2158	55.2574
	In Care, on ART2		0	0	0.538036	2.83218	7.28036	13.187	20.8496	29.6001	38.5891	44.6878	53.0137	60.784	67.885	74.3335	80.2037	85.5708	90.4981	95.0366	99.228
	In Care, on ART2 (from Int)		0	0	0	0.313271	1.09213	2.31689	3.82055	5.48424	7.2294	8.49092	9.75447	11.2069	12.7071	14.1686	15.5711	16.9222	18.2357	19.5243	20.7972
	Subtotal lost		102.154	291.667	522.098	688.142	855.666	855.039	828.008	809.63	794.971	725.998	698.009	676.815	665.108	660.86	661.534	665.228	670.702	677.188	684.208
	Subtotal - This period		10297.4	10055.6	9662.25	8577.43	7263.34	6438.03	5991.41	5685.96	5465.14	5276.12	5169.03	5110.59	5089.28	5093.86	5114.77	5145.22	5180.79	5218.66	5257.1
PANEL 2. MODEL WITH NO KNOWN ERRORS
		2004	2005	2006	2007	2008	2009	2010	2011	2012	2013	2014	2015	2016	2017	2018	2019	2020	2021	2022	2023
Asymptomatic Early
	Not in care	37328.9	35944.6	34129.4	31815.8	29383.7	27210.3	25832.8	24959.9	24406.6	24056	23833.8	23692.9	23603.7	23547.1	23511.3	23488.5	23474.1	23465	23459.2	23455.6
	In care, off ART	8625.51	4922.9	3634.05	3715	3570.2	3342.81	3107.54	2928.63	2805.5	2693.13	2631.67	2595.81	2574.05	2560.57	2552.12	2546.8	2543.44	2541.31	2539.96	2539.11
	In care, on ART1	0	1382.79	1459.84	1295.04	1212.91	1166.17	1121.07	1071.27	1023	1405.58	1427.09	1375.04	1317.17	1269.13	1232.5	1205.49	1185.85	1171.69	1161.51	1154.23
	In care, on ART2	0	847.853	1698.12	2159.03	2349.58	2449.11	2495.31	2499.13	2468.79	1893.46	1603.34	1431.12	1315.59	1233.46	1173.82	1130.3	1098.58	1075.53	1058.84	1046.8
	Lost from care
	In Care, Off ART	3817.44	3895.77	2785.47	2026.64	1803.09	1685.5	1577.25	1469.64	1379.52	1144.64	1061.82	1025.92	1007.53	997.071	990.783	986.897	984.464	982.932	981.963	981.35
	In Care, on ART1		0	470.15	650.231	653.144	626.171	601.452	578.029	553.428	279.221	284.609	289.194	281.727	270.839	260.834	252.856	246.848	242.439	239.242	236.94
	In Care, on ART2		0	205.52	478.893	680.098	792.144	852.945	884.046	895.149	832.54	668.571	558.639	490.788	446.486	415.8	393.823	377.872	366.258	357.815	351.695
	Subtotal - pre-ART	3817.44	3895.77	2785.47	2026.64	1803.09	1685.5	1577.25	1469.64	1379.52	1144.64	1061.82	1025.92	1007.53	997.071	990.783	986.897	984.464	982.932	981.963	981.35
	Subtotal - on ART	0	0	675.67	1129.12	1333.24	1418.32	1454.4	1462.07	1448.58	1111.76	953.18	847.833	772.515	717.325	676.634	646.68	624.72	608.697	597.057	588.635
	Subtotal lost	3817.44	3895.77	3461.14	3155.76	3136.33	3103.82	3031.64	2931.71	2828.1	2256.4	2015	1873.76	1780.05	1714.4	1667.42	1633.58	1609.18	1591.63	1579.02	1569.99
	Deaths
	Not in care		678.827	653.654	620.644	578.572	534.344	494.82	469.771	453.896	443.835	437.459	433.418	430.857	429.234	428.205	427.553	427.14	426.878	426.712	426.607
	In care, off ART		147.178	84	62.0081	63.3893	60.9187	57.0386	53.0243	49.9715	47.8705	45.9532	44.9045	44.2925	43.9212	43.6912	43.5471	43.4563	43.3989	43.3626	43.3396
	ART1		0	139.662	147.443	130.799	122.503	117.783	113.228	108.198	206.646	283.927	288.271	277.758	266.069	256.364	248.966	243.508	239.542	236.681	234.626
	ART2		0	102.76	205.812	261.675	284.769	296.832	302.432	302.894	772.979	592.841	502.006	448.083	411.912	386.197	367.524	353.897	343.965	336.748	331.523
	Lost from care
	In Care, Off ART		69.4203	70.8448	50.6539	36.8545	32.7893	30.6509	28.6823	26.7254	25.0867	20.8153	19.3093	18.6565	18.322	18.1318	18.0174	17.9468	17.9025	17.8747	17.857
	In Care, on ART1		0	0	8.5497	11.8245	11.8774	11.387	10.9374	10.5115	10.0641	5.07764	5.17563	5.259	5.12321	4.92521	4.74328	4.5982	4.48895	4.40876	4.35063
	In Care, on ART2		0	0	3.73738	8.70869	12.3676	14.4052	15.5108	16.0764	16.2783	15.1398	12.158	10.1589	8.925	8.11937	7.56135	7.1617	6.87161	6.66042	6.50688
	Subtotal lost		69.4203	70.8448	62.941	57.3876	57.0343	56.443	55.1306	53.3133	51.4292	41.0328	36.6429	34.0744	32.3702	31.1764	30.3221	29.7067	29.2631	28.9438	28.7146
	Subtotal - This period		895.425	1050.92	1098.85	1091.82	1059.57	1022.92	993.586	968.273	1522.76	1401.21	1305.24	1235.06	1183.51	1145.63	1117.91	1097.71	1083.05	1072.45	1064.81
Asymptomatic Late
	Not in care	0	7465.77	12185	14548.2	15583.2	15752.8	15425.5	14942.7	14462	14046.8	13713.5	13457.8	13267.6	13129.2	13030.2	12960.3	12911.4	12877.6	12854.3	12838.4
	In care, off ART	0	3827.11	4680.66	5686.11	6034.81	6016.46	5816.64	5578.04	5363.86	5133.11	4981.04	4879.58	4811	4764.29	4732.4	4710.66	4695.86	4685.83	4679.06	4674.5
	In care, on ART1	0	790.443	1443.53	1853.25	2188.57	2436.3	2585.78	2652.12	2663.59	3615.44	3680.05	3565.51	3430.97	3312.62	3216.32	3140.31	3081.27	3035.88	3001.27	2975.05
	In care, on ART2	0	0	337.224	1069.8	1853.44	2624.05	3323.13	3908.34	4362.48	3768.44	3486.43	3291.1	3130.28	2993.73	2879.43	2785.74	2710.36	2650.65	2603.94	2567.78
	Lost from care
	In Care, Off ART	0	0	1174.14	1820.32	2340.29	2617.46	2702.56	2669.11	2584.96	2177.63	2023	1944.52	1897.24	1866.47	1845.81	1831.77	1822.21	1815.71	1811.29	1808.3
	In Care, Off ART (from Asympt Early)		763.488	1029.06	1029.05	967.976	944.1	929.781	910.66	884.415	747.646	605.157	527.551	483.329	455.486	436.625	423.347	413.846	407.013	402.095	398.561
	In Care, on ART1		0	268.751	578.768	819.543	1012.36	1159.7	1258.75	1313.73	700.822	728.495	744.631	729.442	704.575	680.332	659.78	643.267	630.327	620.329	612.678
	In Care, on ART2		0	0	81.743	286.076	542.911	813.772	1071.89	1298.23	1412.78	1280.36	1179.05	1106.91	1049.83	1002.22	962.411	929.613	903.07	881.927	865.309
	Subtotal - pre-ART	0	763.488	2203.19	2849.37	3308.27	3561.56	3632.34	3579.76	3469.37	2925.28	2628.16	2472.07	2380.57	2321.96	2282.43	2255.12	2236.06	2222.72	2213.39	2206.87
	Subtotal - on ART	0	0	268.751	660.511	1105.62	1555.27	1973.47	2330.64	2611.96	2113.6	2008.86	1923.68	1836.35	1754.4	1682.56	1622.19	1572.88	1533.4	1502.26	1477.99
	Subtotal lost	0	763.488	2471.94	3509.88	4413.89	5116.83	5605.81	5910.4	6081.33	5038.88	4637.02	4395.76	4216.93	4076.36	3964.99	3877.31	3808.94	3756.12	3715.64	3684.85
	Deaths
	Not in care		0	135.765	221.584	264.56	283.382	286.465	280.514	271.733	262.993	255.441	249.38	244.731	241.272	238.755	236.955	235.683	234.794	234.179	233.756
	In care, off ART		0	65.3023	79.8665	97.0227	102.972	102.659	99.2499	95.1787	91.524	87.5868	84.9919	83.2607	82.0905	81.2935	80.7495	80.3784	80.126	79.9548	79.8392
	ART1		0	79.8348	145.797	187.178	221.045	246.066	261.164	267.865	538.045	730.319	743.369	720.233	693.056	669.15	649.696	634.343	622.417	613.248	606.256
	ART2		0	0	40.8715	129.66	224.637	318.035	402.763	473.69	1365.89	1179.9	1091.6	1030.44	980.089	937.337	901.549	872.214	848.615	829.919	815.295
	Lost from care
	In Care, Off ART		0	0	21.3518	33.1026	42.5583	47.5987	49.1461	48.5378	47.0075	39.6003	36.7884	35.3612	34.5015	33.9419	33.5661	33.3109	33.137	33.0187	32.9384
	In Care, Off ART (from Asympt Early)		0	13.8841	18.7134	18.7134	17.6027	17.1685	16.9081	16.5604	16.0831	13.596	11.0048	9.59354	8.78937	8.28303	7.94005	7.69859	7.52582	7.40154	7.31211
	In Care, on ART1		0	0	4.88724	10.5249	14.9034	18.4098	21.0892	22.8905	23.8903	12.7445	13.2477	13.5411	13.2649	12.8127	12.3719	11.9981	11.6978	11.4625	11.2807
	In Care, on ART2		0	0	0	1.4865	5.2023	9.87286	14.7985	19.4923	23.6083	25.6915	23.2835	21.4412	20.1292	19.0912	18.2255	17.5015	16.9051	16.4224	16.0379
	Subtotal lost		0	13.8841	44.9524	63.8273	80.2667	93.0498	101.942	107.481	110.589	91.6322	84.3244	79.9371	76.685	74.1288	72.1035	70.5091	69.2658	68.3052	67.5691
	Subtotal - This period		0	294.786	533.072	742.248	912.303	1046.27	1145.63	1215.95	2369.04	2344.88	2253.67	2158.61	2073.19	2000.66	1941.05	1893.13	1855.22	1825.61	1802.72
Intermediate
	Not in care	24973.4	13034.9	8296.73	6375.49	5936.12	5934.56	5967.72	5918.01	5797.84	5644.67	5488.91	5348.31	5230.43	5136.43	5064.13	5010.01	4970.33	4941.72	4921.37	4907.06
	In care, off ART	6397.3	3627.12	3157.89	3521.95	3808.07	3989.42	4047.82	4002.89	3902.22	3784.37	3660.08	3555.58	3473.86	3412.05	3366.26	3332.87	3308.86	3291.79	3279.78	3271.41
	In care, on ART1	499.086	1508.77	2424.96	3470.41	4725.25	6158.08	7718.1	9347.82	10997.1	12763.2	14318.9	15724.7	17018	18222.6	19355.1	20427.7	21450.1	22429.7	23372.5	24283
	In care, on ART2		220.68	502.362	760.544	1052.77	1407.72	1832.09	2319.98	2858.82	3505.86	4155.58	4772.59	5364.17	5938.68	6501.74	7057.01	7607.06	8153.75	8698.48	9242.27
	Lost from care
	In Care, Off ART	1428.1	1794.16	1449.26	1212.28	1174.72	1210.45	1259.23	1291.29	1297.16	1228.96	1180.28	1138.2	1102.37	1073.18	1050.27	1032.78	1019.72	1010.14	1003.2	998.248
	In Care, Off ART (from Asympt Late)		0	152.698	561.397	948.333	1298.93	1593.38	1820.38	1980.92	2005.52	1806.83	1647.3	1535.48	1455.16	1395.05	1348.83	1312.87	1284.87	1263.15	1246.4
	In Care, on ART1		7.17961	24.855	45.7915	70.0182	98.7011	131.9	168.91	208.596	241.309	279.749	317.444	352.687	385.334	415.67	444.048	470.785	496.146	520.342	543.544
	In Care, on ART2		0	3.17459	8.61984	14.7234	21.6058	29.732	39.4028	50.6652	61.3121	74.8622	89.6074	104.358	118.746	132.743	146.419	159.856	173.123	186.273	199.349
	Subtotal - pre-ART	1428.1	1794.16	1601.96	1773.67	2123.05	2509.39	2852.61	3111.67	3278.08	3234.48	2987.11	2785.5	2637.85	2528.34	2445.32	2381.61	2332.59	2295.01	2266.36	2244.65
	Subtotal - on ART	0	7.17961	28.0296	54.4113	84.7416	120.307	161.632	208.313	259.261	302.621	354.612	407.052	457.046	504.08	548.413	590.467	630.641	669.268	706.615	742.893
	Subtotal lost	1428.1	1801.34	1629.99	1828.08	2207.79	2629.69	3014.24	3319.99	3537.34	3537.1	3341.72	3192.55	3094.9	3032.42	2993.73	2972.07	2963.24	2964.28	2972.97	2987.55
	Deaths
	Not in care		696.473	363.524	231.384	177.803	165.55	165.506	166.431	165.045	161.693	157.422	153.078	149.156	145.869	143.248	141.231	139.722	138.615	137.817	137.25
	In care, Off ART		167.404	94.9141	82.6353	92.1622	99.6492	104.395	105.923	104.747	102.113	99.029	95.7767	93.0421	90.9037	89.2862	88.0879	87.2143	86.586	86.1393	85.8251
	ART1		2.52396	7.63009	12.2635	17.5504	23.8964	31.1425	39.0317	47.2735	55.614	64.5456	72.4129	79.5226	86.0631	92.1548	97.8819	103.307	108.477	113.431	118.199
	ART2		0	1.11601	2.54053	3.8462	5.32405	7.11906	9.26518	11.7325	14.4576	17.7297	21.0155	24.1358	27.1275	30.0329	32.8804	35.6885	38.4702	41.2349	43.9897
	Lost from care
	In Care, Off ART		39.8275	50.0366	40.4178	33.8086	32.7612	33.7578	35.1181	36.0122	36.176	34.2739	32.9163	31.7428	30.7434	29.9293	29.2904	28.8027	28.4385	28.1712	27.9778
	In Care, Off ART (from Asympt)		0	0	4.25851	15.6565	26.4476	36.2253	44.4369	50.7677	55.2448	55.931	50.3899	45.9407	42.8223	40.5824	38.9059	37.6168	36.6141	35.8333	35.2275
	In Care, on ART1		0	0.200229	0.69317	1.27706	1.95271	2.75263	3.6785	4.71067	5.81744	6.72975	7.8018	8.85306	9.83594	10.7464	11.5924	12.3838	13.1295	13.8368	14.5116
	In Care, on ART2		0	0	0.0885348	0.240395	0.410615	0.602553	0.829181	1.09889	1.41298	1.70991	2.0878	2.49902	2.9104	3.31164	3.702	4.08342	4.45816	4.82814	5.19488
	Subtotal lost		39.8275	50.2368	45.458	50.9826	61.5721	73.3383	84.0627	92.5895	98.6512	98.6446	93.1958	89.0356	86.3121	84.5698	83.4908	82.8868	82.6403	82.6694	82.9118
	Subtotal - This period		906.228	517.421	374.281	342.344	355.992	381.501	404.714	421.388	432.529	437.371	435.478	434.893	436.275	439.291	443.572	448.818	454.789	461.292	468.175
AIDS
	Not in care	20197.7	16460.8	11219.8	3263.83	2138.04	1928.48	1913.54	1922.46	1908.16	1871.13	1822.62	1772.54	1726.9	1688.38	1657.53	1633.7	1615.82	1602.68	1593.19	1586.43
	In care, off ART	3982.81	6470.87	6365.58	8122.85	4317.1	3262.17	3088.31	3080.7	3065.56	3014.93	2940.85	2856.33	2777.22	2709.94	2655.77	2613.76	2582.07	2558.66	2541.68	2529.52
	In care, on ART1 to 12mo	2500.91	3089.92	2145.07	3500.75	4101.45	2563.49	2106.87	2040.72	2052.06	2103.8	2066.51	2024.63	1969.8	1919.95	1879.63	1848.71	1825.9	1809.67	1798.62	1791.54
	In care, on ART1 post 12 mo	0	2051.97	4449.44	5910.68	8386.12	11188.2	12540.3	13426.9	14199.7	14930	15653.6	16298.1	16864.9	17348.7	17759.1	18108.8	18409.7	18671.7	18902.8	19109.3
	In care, on ART2	0	47.7532	241.065	556.704	885.437	1293.28	1731.68	2163.06	2588.27	3070.29	3512.76	3927.65	4304.81	4646.89	4958.1	5242.02	5501.64	5739.49	5957.82	6158.65
	Lost from care
	In Care, Off ART	248.844	287.908	442.649	469.848	579.055	378.821	273.577	240.644	233.089	214.089	208.355	203.168	197.445	191.962	187.21	183.335	180.303	177.999	176.288	175.041
	In Care, Off ART (from Int --> AIDS)		0	0	36.7059	142.871	258.793	368.085	462.448	537.378	554.144	562.491	515.941	470.838	437.415	413.259	395.305	381.588	370.955	362.682	356.261
	In Care, Off ART (from Int)		343.29	505.364	457.428	390.117	366.564	370.072	382.554	392.954	368.828	348.933	334.345	322.113	311.725	303.2	296.456	291.274	287.383	284.515	282.432
	In Care, on ART1 to 12 mo		79.2922	115.077	92.842	131.026	158.311	115.437	91.7085	84.491	77.3195	77.9195	76.8243	75.3376	73.3834	71.5195	69.9706	68.7657	67.8676	67.2228	66.779
	In Care, on ART1 post 12 mo		0	22.1565	52.8245	75.2202	106.782	143.849	166.446	180.896	179.569	187.261	196.191	204.445	211.763	218.049	223.392	227.944	231.853	235.249	238.237
	In Care, on ART1 (from Int)		0	1.72586	6.34714	12.3771	19.502	27.9343	37.7344	48.7457	57.2152	66.3077	76.8673	87.4606	97.4693	106.769	115.411	123.486	131.085	138.283	145.144
	In Care, on ART2		0	1.31064	6.89909	16.7681	27.9201	41.5203	56.4873	71.5567	81.4197	96.0803	110.351	123.809	136.113	147.287	157.449	166.717	175.187	182.943	190.061
	In Care, on ART2 (from Int)		0	0	0.763118	2.23673	4.02192	6.06153	8.45505	11.2962	13.818	16.7432	20.4248	24.5034	28.6411	32.6999	36.6534	40.5146	44.3048	48.0438	51.7473
	Subtotal - pre-ART	248.844	631.198	948.013	963.982	1112.04	1004.18	1011.73	1085.64	1163.42	1137.06	1119.78	1053.45	990.396	941.102	903.67	875.096	853.165	836.338	823.485	813.734
	Subtotal - on ART	0	79.2922	140.27	159.676	237.628	316.537	334.802	360.831	396.985	409.341	444.312	480.659	515.556	547.37	576.324	602.876	627.426	650.297	671.742	691.968
	Subtotal lost	248.844	710.49	1088.28	1123.66	1349.67	1320.71	1346.54	1446.48	1560.41	1546.4	1564.09	1534.11	1505.95	1488.47	1479.99	1477.97	1480.59	1486.63	1495.23	1505.7
	Deaths
	Not in care		8291.45	6757.39	4605.9	1339.85	877.697	791.671	785.538	789.198	783.33	768.125	748.211	727.653	708.918	693.107	680.439	670.66	663.319	657.925	654.029
	In care		1534.13	2492.5	2451.94	3128.82	1662.89	1256.55	1189.58	1186.65	1180.81	1161.31	1132.78	1100.22	1069.75	1043.83	1022.97	1006.79	994.58	985.564	979.021
	ART1 to 12 mo		369.647	456.705	317.052	517.428	606.215	378.896	311.405	301.629	303.304	310.952	305.44	299.25	291.146	283.778	277.818	273.249	269.877	267.479	265.846
	ART1 post 12 mo		0	52.849	114.596	152.231	215.986	288.155	322.977	345.813	365.717	384.524	403.161	419.76	434.358	446.818	457.388	466.396	474.146	480.893	486.844
	ART2		0	4.49894	22.7112	52.4483	83.419	121.843	163.145	203.787	243.847	289.259	330.945	370.032	405.566	437.794	467.113	493.863	518.322	540.73	561.299
	Lost from care
	In Care, Off ART		102.154	118.19	181.714	192.88	237.71	155.511	112.308	98.7877	95.6865	87.8868	85.5329	83.4033	81.0539	78.8033	76.8524	75.2619	74.017	73.0712	72.3689
	In Care, Off ART (from Int-->AIDS)		0	0	0	15.0683	58.6506	106.238	151.104	189.842	220.602	227.484	230.911	211.801	193.286	179.565	169.649	162.278	156.647	152.283	148.886
	In Care, Off ART (from Int)		0	140.926	207.459	187.781	160.149	150.48	151.92	157.044	161.313	151.409	143.242	137.253	132.232	127.968	124.468	121.7	119.572	117.975	116.798
	In Care, on ART1 to 12 mo		0	32.5506	47.2408	38.113	53.7882	64.9891	47.3888	37.6477	34.6848	31.7408	31.9871	31.5375	30.9272	30.125	29.3598	28.7239	28.2293	27.8606	27.5959
	In Care, on ART1 post 12 mo		0	0	9.09557	21.6853	30.879	43.8355	59.0519	68.3286	74.2604	73.7157	76.8735	80.5393	83.9278	86.9319	89.5122	91.7056	93.5742	95.179	96.5731
	In Care, on ART1 (from Int)		0	0	0.70849	2.60559	5.08099	8.00585	11.4675	15.4905	20.0108	23.4877	27.2203	31.5552	35.9039	40.0126	43.8303	47.3778	50.6928	53.8122	56.7674
	In Care, on ART2		0	0	0.538036	2.83218	6.88354	11.4616	17.0447	23.1889	29.3751	33.424	39.4424	45.3009	50.8254	55.8764	60.4635	64.6353	68.4396	71.9167	75.1009
	In Care, on ART2 (from Int)		0	0	0	0.313271	0.918212	1.65106	2.48835	3.47092	4.63727	5.67248	6.87332	8.38468	10.059	11.7576	13.4238	15.0468	16.6318	18.1878	19.7227
	Subtotal lost		102.154	291.667	446.756	461.278	554.06	542.173	552.773	593.8	640.57	634.821	642.082	629.775	618.215	611.04	607.559	606.729	607.805	610.285	613.813
	Subtotal - This period		10297.4	10055.6	7958.96	5652.06	4000.27	3379.28	3325.42	3420.87	3517.58	3548.99	3562.62	3546.69	3527.95	3516.37	3513.29	3517.69	3528.05	3542.88	3560.85
PANEL 3. PERCENTAGE DIFFERENCE BETWEEN MODEL WITH AND WITHOUT UNINTENTIONAL ERRORS
		2004	2005	2006	2007	2008	2009	2010	2011	2012	2013	2014	2015	2016	2017	2018	2019	2020	2021	2022	2023
Asymptomatic Early
	Not in care	0	0	2.98463e-13	0	0	0	0	0	0	0	0	0	0	0	0	0	0	0	0	0
	In care, off ART	0	0	0	0	0	0	0	0	0	0	0	0	0	0	0	0	0	0	0	0
	In care, on ART1	0	0	0	0	0	0	0	0	0	0	0	0	0	0	0	0	0	0	0	0
	In care, on ART2	0	0	0	0	0	0	0	0	0	0	0	0	0	0	0	0	0	0	0	0
	Lost from care	0	0	0	0	0	0	0	0	0	0	0	0	0	0	0	0	0	0	0	0
	In Care, Off ART	0	0	0	0	0	0	0	0	0	0	0	0	0	0	0	0	0	0	0	0
	In Care, on ART1	0	0	0	0	0	0	0	0	0	0	0	0	0	0	0	0	0	0	0	0
	In Care, on ART2	0	0	0	0	0	0	0	0	0	0	0	0	0	0	0	0	0	0	0	0
	Subtotal - pre-ART	0	0	0	0	0	0	0	0	0	0	0	0	0	0	0	0	0	0	0	0
	Subtotal - on ART	0	0	0	0	0	0	0	0	0	0	0	0	0	0	0	0	0	0	0	0
	Subtotal lost	0	0	0	0	0	0	0	0	0	0	0	0	0	0	0	6.12426e-12	0	0	0	0
	Deaths	0	0	0	0	0	0	0	0	0	0	0	0	0	0	0	0	0	0	0	0
	Not in care	0	0	0	0	0	0	0	0	0	0	0	0	0	0	0	0	0	0	0	0
	In care, off ART	0	0	0	0	0	0	0	0	0	0	0	0	0	0	0	0	0	0	0	0
	ART1	0	0	0	0	0	0	0	0	0	0	0	0	0	0	0	0	0	0	0	0
	ART2	0	0	0	0	0	0	0	0	0	0	0	0	0	0	0	0	0	0	0	0
	Lost from care	0	0	0	0	0	0	0	0	0	0	0	0	0	0	0	0	0	0	0	0
	In Care, Off ART	0	0	0	0	0	0	0	0	0	0	0	0	0	0	0	0	0	0	0	0
	In Care, on ART1	0	0	0	0	0	0	0	0	0	0	0	0	0	0	0	0	0	0	0	0
	In Care, on ART2	0	0	0	0	0	0	0	0	0	0	0	0	0	0	0	0	0	0	0	0
	Subtotal lost	0	0	0	0	0	0	0	0	0	0	0	0	0	0	0	0	0	0	0	0
	Subtotal - This period	0	0	0	0	0	0	0	0	0	0	0	0	0	0	0	0	0	0	0	0
Asymptomatic Late		0	0	0	0	0	0	0	0	0	0	0	0	0	0	0	0	0	0	0	0
	Not in care	0	0	44.8406	70.7208	82.6765	89.1392	88.0213	92.1631	94.8682	91.2162	94.2979	90.6444	93.9858	96.1482	97.5404	98.4328	99.003	99.3665	99.5978	99.7448
	In care, off ART	0	0	0	7.11334	14.8127	20.7114	24.8771	26.5032	28.0202	29.0369	28.4964	28.8087	28.002	28.3091	28.7508	29.0987	29.3333	29.4817	29.5725	29.627
	In care, on ART1	0	0	0	0	2.05326	5.28269	8.50034	11.2138	13.0729	14.4062	15.744	15.4688	14.7269	13.8291	13.0938	12.6539	12.4411	12.374	12.3961	12.4715
	In care, on ART2	0	0	0	0	0	1.41353	3.73828	6.30198	8.73799	11.0853	22.288	29.7036	35.22	39.3522	42.5234	44.7663	46.1876	46.949	47.2198	47.1507
	Lost from care	0	0	0	0	0	0	0	0	0	0	0	0	0	0	0	0	0	0	0	0
	In Care, Off ART	0	0	0	0	5.30235	12.0295	17.9592	22.5844	25.1788	27.326	28.6578	28.531	28.7501	28.1585	28.2777	28.6527	29.0064	29.2658	29.4371	29.5446
	In Care, Off ART (from Asympt Early)	0	0	0	0	0	0	0	0	0	0	0	0	0	0	0	0	0	0	0	0
	In Care, on ART1	0	0	0	0	0	1.5092	4.20449	7.20489	9.95657	11.8706	13.9041	15.3736	15.4488	14.8807	14.0533	13.2974	12.7898	12.5143	12.4033	12.3976
	In Care, on ART2	0	0	0	0	0	0	1.10485	3.08389	5.43229	8.11279	6.72537	18.8098	27.3154	33.5047	38.0915	41.5735	44.086	45.7424	46.6947	47.1097
	Subtotal - pre-ART	0	0	0	0	3.75092	8.8407	13.3621	16.8391	18.7602	20.342	22.0591	22.4424	22.9129	22.6348	22.8682	23.2738	23.6379	23.9068	24.0894	24.2088
	Subtotal - on ART	0	0	0	0	0	0.982372	2.92634	5.30959	7.70786	9.35878	0.755745	5.57791	10.3285	14.0729	17.0071	19.2563	20.8253	21.795	22.2912	22.4418
	Subtotal lost	0	0	0	0	2.81136	6.45215	9.68829	12.2927	14.0132	15.735	12.83	10.1801	8.43724	6.83635	5.94704	5.48005	5.27711	5.24948	5.33747	5.49735
	Deaths	0	0	0	0	0	0	0	0	0	0	0	0	0	0	0	0	0	0	0	0
	Not in care	0	0	0	44.8406	70.7208	82.6765	89.1392	88.0213	92.1631	94.8682	91.2162	94.2979	90.6444	93.9858	96.1482	97.5404	98.4328	99.003	99.3665	99.5978
	In care, off ART	0	0	0	0	7.11334	14.8127	20.7114	24.8771	26.5032	28.0202	29.0369	28.4964	28.8087	28.002	28.3091	28.7508	29.0987	29.3333	29.4817	29.5725
	ART1	0	0	0	0	0	2.05326	5.28269	8.50034	11.2138	13.0729	14.4062	15.744	15.4688	14.7269	13.8291	13.0938	12.6539	12.4411	12.374	12.3961
	ART2	0	0	0	0	0	0	1.41353	3.73828	6.30198	8.73799	11.0853	22.288	29.7036	35.22	39.3522	42.5234	44.7663	46.1876	46.949	47.2198
	Lost from care	0	0	0	0	0	0	0	0	0	0	0	0	0	0	0	0	0	0	0	0
	In Care, Off ART	0	0	0	0	0	5.30235	12.0295	17.9592	22.5844	25.1788	27.326	28.6578	28.531	28.7501	28.1585	28.2777	28.6527	29.0064	29.2658	29.4371
	In Care, Off ART (from Asympt Early)	0	0	0	0	0	0	0	0	0	0	0	0	0	0	0	0	0	0	0	0
	In Care, on ART1	0	0	0	0	0	0	1.5092	4.20449	7.20489	9.95657	11.8706	13.9041	15.3736	15.4488	14.8807	14.0533	13.2974	12.7898	12.5143	12.4033
	In Care, on ART2	0	0	0	0	0	0	0	1.10485	3.08389	5.43229	8.11279	6.72537	18.8098	27.3154	33.5047	38.0915	41.5735	44.086	45.7424	46.6947
	Subtotal lost	0	0	0	0	0	2.81136	6.45215	9.68829	12.2927	14.0132	15.735	12.83	10.1801	8.43724	6.83635	5.94704	5.48005	5.27711	5.24948	5.33747
	Subtotal - This period	0	0	0	18.6391	26.1369	28.098	28.684	27.8218	28.6826	20.2752	10.5452	6.38687	2.7467	0.631703	0.933917	2.04367	2.69111	2.95962	2.95257	2.76229
Intermediate		0	0	0	0	0	0	0	0	0	0	0	0	0	0	0	0	0	0	0	0
	Not in care	0	57.2753	115.618	140.264	129.69	108.09	89.4238	77.978	72.3387	70.5066	70.8902	72.3814	74.271	76.1481	77.8078	79.1753	80.2494	81.0645	81.6673	82.1042
	In care, off ART	0	105.514	108.665	93.7493	70.1408	50.6365	37.0533	29.132	25.2814	24.0109	24.4434	25.5485	26.8236	28.0301	29.0668	29.9061	30.5579	31.0489	31.4101	31.671
	In care, on ART1	0	52.39	73.7774	71.9234	62.5642	51.1076	40.0559	30.3587	22.2311	15.0813	10.0579	6.29058	3.35301	1.00467	0.90813	2.49135	3.82118	4.95363	5.93048	6.78312
	In care, on ART2	0	0	24.3879	51.1256	61.0786	60.2639	53.8428	45.4095	36.9394	28.517	21.7099	16.7513	13.0005	10.055	7.67872	5.72199	4.08234	2.68661	1.48124	0.426465
	Lost from care	0	0	0	0	0	0	0	0	0	0	0	0	0	0	0	0	0	0	0	0
	In Care, Off ART	0	0	48.192	76.94	86.1371	76.9532	61.7377	47.6166	37.2068	30.2965	26.6186	25.3421	25.4636	26.267	27.3123	28.3559	29.2805	30.0442	30.6458	31.1041
	In Care, Off ART (from Asympt Late)	0	0	629.674	110.398	21.2108	12.8752	29.8733	39.7561	46.1062	50.5874	53.1714	55.0708	56.3892	57.2	57.6342	57.8178	57.8476	57.7912	57.6928	57.5799
	In Care, on ART1	0	0	45.7491	67.1013	70.5395	65.047	55.6849	45.4116	35.7076	26.8727	19.1338	13.2446	8.78438	5.33368	2.6036	0.401625	1.40417	2.9074	4.17627	5.26138
	In Care, on ART2	0	0	0	20.4464	43.2437	55.7452	58.8229	55.4918	48.8504	40.861	32.545	25.3165	19.6815	15.3399	11.9386	9.21744	6.99761	5.15486	3.60061	2.27027
	Subtotal - pre-ART	0	42.554	103.618	87.53	57.1356	30.4553	10.5667	3.49793	13.1385	19.855	21.6444	22.2127	22.1826	21.7717	21.1496	20.4487	19.7585	19.131	18.5897	18.1401
	Subtotal - on ART	0	0	40.5676	59.7102	65.797	63.3765	56.2622	47.3183	38.276	29.7067	21.965	15.9021	11.2726	7.69085	4.86313	2.5877	0.725531	0.821895	2.12618	3.24033
	Subtotal lost	0	42.3844	102.534	86.702	57.468	31.9615	13.017	0.309451	9.37022	15.6147	17.0167	17.353	17.242	16.8741	16.3844	15.872	15.3991	14.9972	14.6767	14.4351
	Deaths	0	0	0	0	0	0	0	0	0	0	0	0	0	0	0	0	0	0	0	0
	Not in care	0	0	57.2753	115.618	140.264	129.69	108.09	89.4238	77.978	72.3387	70.5066	70.8902	72.3814	74.271	76.1481	77.8078	79.1753	80.2494	81.0645	81.6673
	In care, Off ART	0	0	105.514	108.665	93.7493	70.1408	50.6365	37.0533	29.132	25.2814	24.0109	24.4434	25.5485	26.8236	28.0301	29.0668	29.9061	30.5579	31.0489	31.4101
	ART1	0	0	52.39	73.7774	71.9234	62.5642	51.1076	40.0559	30.3587	22.2311	15.0813	10.0579	6.29058	3.35301	1.00467	0.90813	2.49135	3.82118	4.95363	5.93048
	ART2	0	0	0	24.3879	51.1256	61.0786	60.2639	53.8428	45.4095	36.9394	28.517	21.7099	16.7513	13.0005	10.055	7.67872	5.72199	4.08234	2.68661	1.48124
	Lost from care	0	0	0	0	0	0	0	0	0	0	0	0	0	0	0	0	0	0	0	0
	In Care, Off ART	0	0	0	48.192	76.94	86.1371	76.9532	61.7377	47.6166	37.2068	30.2965	26.6186	25.3421	25.4636	26.267	27.3123	28.3559	29.2805	30.0442	30.6458
	In Care, Off ART (from Asympt)	0	0	0	629.674	110.398	21.2108	12.8752	29.8733	39.7561	46.1062	50.5874	53.1714	55.0708	56.3892	57.2	57.6342	57.8178	57.8476	57.7912	57.6928
	In Care, on ART1	0	0	0	45.7491	67.1013	70.5395	65.047	55.6849	45.4116	35.7076	26.8727	19.1338	13.2446	8.78438	5.33368	2.6036	0.401625	1.40417	2.9074	4.17627
	In Care, on ART2	0	0	0	0	20.4464	43.2437	55.7452	58.8229	55.4918	48.8504	40.861	32.545	25.3165	19.6815	15.3399	11.9386	9.21744	6.99761	5.15486	3.60061
	Subtotal lost	0	0	42.3844	102.534	86.702	57.468	31.9615	13.017	0.309451	9.37022	15.6147	17.0167	17.353	17.242	16.8741	16.3844	15.872	15.3991	14.9972	14.6767
	Subtotal - This period	0	0	64.4826	110.504	115.26	94.9976	72.1895	54.2711	42.3853	34.9671	30.6737	29.3734	28.818	28.4803	28.1778	27.8308	27.4098	26.9128	26.3515	25.7423
AIDS		0	0	0	0	0	0	0	0	0	0	0	0	0	0	0	0	0	0	0	0
	Not in care	0	0	19.9623	92.9101	135.272	130.118	109.623	90.8122	78.8709	72.7987	70.6691	70.8745	72.2746	74.13	76.0061	77.6816	79.071	80.1674	81.0022	81.6211
	In care, off ART	0	0	26.8422	40.8798	86.7484	103.555	91.684	74.9416	62.2414	54.7413	51.2512	50.48	51.1701	52.5134	54.0317	55.4662	56.6991	57.6966	58.4705	59.0526
	In care, on ART1 to 12mo	0	0	15.8789	31.7098	47.4698	83.5476	90.6663	77.8823	62.8098	50.9184	44.1674	40.8693	40.3167	40.9778	42.1088	43.3363	44.4719	45.4324	46.1961	46.7749
	In care, on ART1 post 12 mo	0	0	0	4.7282	13.9697	24.0459	34.0258	41.318	45.6296	47.567	47.9366	47.5445	46.887	46.2749	45.805	45.4902	45.3127	45.2453	45.26	45.3323
	In care, on ART2	0	0	0	6.3264	16.4365	23.5571	28.6517	32.1303	34.0407	34.5073	34.1453	33.474	32.9509	32.5887	32.3497	32.2053	32.135	32.1226	32.1543	32.2183
	Lost from care	0	0	0	0	0	0	0	0	0	0	0	0	0	0	0	0	0	0	0	0
	In Care, Off ART	0	0	0	21.3854	37.4666	70.4931	93.6765	92.1728	78.7804	64.8539	56.2489	51.9948	50.7062	51.1008	52.3032	53.7756	55.2168	56.4813	57.5186	58.3314
	In Care, Off ART (from Int --> AIDS)	0	0	0	737.567	145.168	35.9775	5.46361	25.6808	37.1424	44.845	49.7666	52.6328	54.6832	56.1228	57.0345	57.5432	57.7765	57.837	57.798	57.7083
	In Care, Off ART (from Int)	0	0	0	36.7031	66.7594	81.687	77.965	65.1251	51.2947	39.3845	31.6902	27.3865	25.65	25.4915	26.1513	27.14	28.1764	29.1182	29.9085	30.5381
	In Care, on ART1 to 12 mo	0	0	0	11.6318	28.6399	44.1069	71.8759	85.5625	79.6812	65.4846	53.0155	45.4694	41.5499	40.5004	40.9067	41.9305	43.1288	44.2745	45.2627	46.0598
	In Care, on ART1 post 12 mo	0	0	0	0	4.0117	12.456	22.1894	31.8184	39.4319	44.7237	47.1715	47.8306	47.5843	46.9846	46.3749	45.8857	45.5465	45.3461	45.2597	45.2599
	In Care, on ART1 (from Int)	0	0	0	43.0648	64.4415	69.7044	65.7486	57.2925	47.3962	37.1524	28.1596	20.2634	14.1396	9.48156	5.88306	3.04377	0.759893	1.1084	2.65998	3.96667
	In Care, on ART2	0	0	0	0	5.76472	15.0535	22.3232	27.6479	31.3667	33.6997	34.408	34.1785	33.5651	33.032	32.6481	32.3902	32.2306	32.1482	32.1261	32.1503
	In Care, on ART2 (from Int)	0	0	0	0	18.9411	40.3273	53.5377	58.0053	55.8978	49.6863	41.9177	33.6598	26.3255	20.5062	15.9964	12.4638	9.64355	7.34866	5.44838	3.8495
	Subtotal - pre-ART	0	0	19.3594	55.9242	61.5798	65.6841	51.8608	32.4402	15.9528	3.13089	4.65784	7.05796	7.54552	7.21837	6.47282	5.53346	4.55248	3.62685	2.80886	2.11848
	Subtotal - on ART	0	0	0	8.47505	21.0032	32.3961	43.5395	48.1027	47.9909	45.5617	42.401	39.3082	36.6518	34.5822	32.9632	31.6688	30.6103	29.7259	28.9712	28.314
	Subtotal lost	0	0	16.8641	49.1815	54.4357	57.7059	49.7918	36.3473	24.1036	14.3626	8.71019	7.4692	7.58522	8.15334	8.88393	9.64161	10.3484	10.9626	11.4686	11.8672
	Deaths	0	0	0	0	0	0	0	0	0	0	0	0	0	0	0	0	0	0	0	0
	Not in care	0	0	0	19.9623	92.9101	135.272	130.118	109.623	90.8122	78.8709	72.7987	70.6691	70.8745	72.2746	74.13	76.0061	77.6816	79.071	80.1674	81.0022
	In care	0	0	0	26.8422	40.8798	86.7484	103.555	91.684	74.9416	62.2414	54.7413	51.2512	50.48	51.1701	52.5134	54.0317	55.4662	56.6991	57.6966	58.4705
	ART1 to 12 mo	0	0	0	15.8789	31.7098	47.4698	83.5476	90.6663	77.8823	62.8098	50.9184	44.1674	40.8693	40.3167	40.9778	42.1088	43.3363	44.4719	45.4324	46.1961
	ART1 post 12 mo	0	0	0	0	4.7282	13.9697	24.0459	34.0258	41.318	45.6296	47.567	47.9366	47.5445	46.887	46.2749	45.805	45.4902	45.3127	45.2453	45.26
	ART2	0	0	0	0	6.3264	16.4365	23.5571	28.6517	32.1303	34.0407	34.5073	34.1453	33.474	32.9509	32.5887	32.3497	32.2053	32.135	32.1226	32.1543
	Lost from care	0	0	0	0	0	0	0	0	0	0	0	0	0	0	0	0	0	0	0	0
	In Care, Off ART	0	0	0	0	21.3854	37.4666	70.4931	93.6765	92.1728	78.7804	64.8539	56.2489	51.9948	50.7062	51.1008	52.3032	53.7756	55.2168	56.4813	57.5186
	In Care, Off ART (from Int-->AIDS)	0	0	0	0	737.567	145.168	35.9775	5.46361	25.6808	37.1424	44.845	49.7666	52.6328	54.6832	56.1228	57.0345	57.5432	57.7765	57.837	57.798
	In Care, Off ART (from Int)	0	0	0	0	36.7031	66.7594	81.687	77.965	65.1251	51.2947	39.3845	31.6902	27.3865	25.65	25.4915	26.1513	27.14	28.1764	29.1182	29.9085
	In Care, on ART1 to 12 mo	0	0	0	0	11.6318	28.6399	44.1069	71.8759	85.5625	79.6812	65.4846	53.0155	45.4694	41.5499	40.5004	40.9067	41.9305	43.1288	44.2745	45.2627
	In Care, on ART1 post 12 mo	0	0	0	0	0	4.0117	12.456	22.1894	31.8184	39.4319	44.7237	47.1715	47.8306	47.5843	46.9846	46.3749	45.8857	45.5465	45.3461	45.2597
	In Care, on ART1 (from Int)	0	0	0	0	43.0648	64.4415	69.7044	65.7486	57.2925	47.3962	37.1524	28.1596	20.2634	14.1396	9.48156	5.88306	3.04377	0.759893	1.1084	2.65998
	In Care, on ART2	0	0	0	0	0	5.76472	15.0535	22.3232	27.6479	31.3667	33.6997	34.408	34.1785	33.5651	33.032	32.6481	32.3902	32.2306	32.1482	32.1261
	In Care, on ART2 (from Int)	0	0	0	0	0	18.9411	40.3273	53.5377	58.0053	55.8978	49.6863	41.9177	33.6598	26.3255	20.5062	15.9964	12.4638	9.64355	7.34866	5.44838
	Subtotal lost	0	0	0	16.8641	49.1815	54.4357	57.7059	49.7918	36.3473	24.1036	14.3626	8.71019	7.4692	7.58522	8.15334	8.88393	9.64161	10.3484	10.9626	11.4686
	Subtotal - This period	0	0	0	21.4008	51.7576	81.5712	90.5144	80.1703	66.2137	55.3665	48.6654	45.0908	44.0943	44.2559	44.8614	45.5835	46.2672	46.8457	47.3	47.6361
PANEL 4. SUMMARY
	Number of cells with any error	1188
	Error magnitude: Frequency and distribution of the percentage difference in model output with and without errors
	Percentage difference in model output	Frequency (percentage) of spreadsheet cells
	0	952	(44)
	>0-5	91	(4)
	>5-10	104	(5)
	>10-20	164	(8)
	>20-30	199	(9)
	>30-40	125	(6)
	>40-50	169	(8)
	>50-60	126	(6)
	>60-70	36	(2)
	>70-80	65	(3)
	>80-90	35	(2)
	>90-100	41	(2)
	>100	33	(2)

## Sheet: Guideline, SC
PANEL 1. MODEL WITH UNINTENTIONAL ERRORS
		2004	2005	2006	2007	2008	2009	2010	2011	2012	2013	2014	2015	2016	2017	2018	2019	2020	2021	2022	2023
Asymptomatic Early
	Not in care	37328.9	35944.6	34129.4	31815.8	29383.7	27210.3	25832.8	24959.9	24406.6	30025.4	34960.6	39295.4	43102.8	46447	49384.4	51964.4	54230.6	56221	57969.3	59504.9
	In care, off ART	8625.51	4922.9	3634.05	3715	3570.2	3342.81	3107.54	2928.63	2805.5	2693.13	3073.57	3559.11	4033.41	4465.11	4849.07	5187.82	5485.84	5747.76	5977.85	6179.97
	In care, on ART1	0	1382.79	1459.84	1295.04	1212.91	1166.17	1121.07	1071.27	1023	1405.58	1427.09	1429.04	1487.94	1593.76	1726.27	1870.06	2015.23	2155.79	2288.33	2411.1
	In care, on ART2	0	847.853	1698.12	2159.03	2349.58	2449.11	2495.31	2499.13	2468.79	1893.46	1603.34	1431.12	1357.2	1361.21	1420.22	1514.04	1627.12	1748.46	1870.67	1989.07
	Lost from care
	In Care, Off ART	3817.44	3895.77	2785.47	2026.64	1803.09	1685.5	1577.25	1469.64	1379.52	1144.64	1061.82	1161.5	1330.97	1511.36	1680.94	1833.63	1968.99	2088.28	2193.18	2285.37
	In Care, on ART1		0	470.15	650.231	653.144	626.171	601.452	578.029	553.428	279.221	284.609	289.194	290.453	300.23	319.344	344.691	373.145	402.46	431.208	458.543
	In Care, on ART2		0	205.52	478.893	680.098	792.144	852.945	884.046	895.149	832.54	668.571	558.639	490.788	457.412	451.595	465.896	493.475	528.847	567.99	608.138
	Subtotal - pre-ART	3817.44	3895.77	2785.47	2026.64	1803.09	1685.5	1577.25	1469.64	1379.52	1144.64	1061.82	1161.5	1330.97	1511.36	1680.94	1833.63	1968.99	2088.28	2193.18	2285.37
	Subtotal - on ART	0	0	675.67	1129.12	1333.24	1418.32	1454.4	1462.07	1448.58	1111.76	953.18	847.833	781.241	757.642	770.939	810.587	866.62	931.307	999.197	1066.68
	Subtotal lost	3817.44	3895.77	3461.14	3155.76	3136.33	3103.82	3031.64	2931.71	2828.1	2256.4	2015	2009.33	2112.21	2269.01	2451.88	2644.22	2835.61	3019.59	3192.38	3352.05
	Deaths
	Not in care		678.827	653.654	620.644	578.572	534.344	494.82	469.771	453.896	443.835	546.013	635.76	714.588	783.826	844.641	898.058	944.975	986.185	1022.38	1054.17
	In care, off ART		147.178	84	62.0081	63.3893	60.9187	57.0386	53.0243	49.9715	47.8705	45.9532	52.4447	60.7295	68.8224	76.1886	82.7401	88.5203	93.6054	98.0745	102.001
	ART1		0	139.662	147.443	130.799	122.503	117.783	113.228	108.198	206.646	283.927	288.271	288.666	300.564	321.939	348.706	377.753	407.077	435.469	462.243
	ART2		0	102.76	205.812	261.675	284.769	296.832	302.432	302.894	772.979	592.841	502.006	448.083	424.939	426.194	444.672	474.046	509.452	547.442	585.706
	Lost from care
	In Care, Off ART		69.4203	70.8448	50.6539	36.8545	32.7893	30.6509	28.6823	26.7254	25.0867	20.8153	19.3093	21.1219	24.2038	27.4842	30.5679	33.3447	35.8062	37.9754	39.8831
	In Care, on ART1		0	0	8.5497	11.8245	11.8774	11.387	10.9374	10.5115	10.0641	5.07764	5.17563	5.259	5.2819	5.4597	5.80728	6.26822	6.78566	7.31875	7.84153
	In Care, on ART2		0	0	26.9847	62.8786	89.2968	104.009	111.992	116.075	16.2783	15.1398	12.158	10.1589	8.925	8.31805	8.21228	8.47234	8.97387	9.6171	10.3289
	Subtotal lost		69.4203	70.8448	86.1883	111.558	133.964	146.046	151.611	153.312	51.4292	41.0328	36.6429	36.5398	38.4107	41.262	44.5875	48.0853	51.5657	54.9113	58.0536
	Subtotal - This period		826.005	980.076	1035.91	1034.44	1002.54	966.473	938.456	914.96	1471.33	1468.73	1478.48	1512.07	1578.15	1668.96	1774.18	1885.29	1996.32	2103.37	2204.12
Asymptomatic Late
	Not in care	0	7465.77	12185	14548.2	15583.2	15752.8	15425.5	14942.7	14462	14046.8	14907.4	16439.8	18278	20204.4	22094.2	23879.3	25526.6	27023.9	28370.8	29574.2
	In care, off ART	0	3827.11	4680.66	5686.11	6034.81	6016.46	5816.64	5578.04	5363.86	5133.11	5422.94	6019.64	6739.61	7479.87	8190.26	8848.83	9447.79	9986.34	10467.1	10894.1
	In care, on ART1	0	790.443	1443.53	1853.25	2188.57	2436.3	2585.78	2652.12	2663.59	3809.73	3917.5	3882.46	3939.73	4116.63	4385.5	4712.71	5070.46	5438.2	5801.56	6150.95
	In care, on ART2	0	0	337.224	1069.8	1853.44	2624.05	3323.13	3908.34	4362.48	3768.44	3527.64	3365.93	3271.78	3270.01	3362.4	3533.81	3763.08	4029.43	4315.25	4606.81
	Lost from care
	In Care, Off ART	0	0	1174.14	1820.32	2340.29	2617.46	2702.56	2669.11	2584.96	2177.63	2023	2080.1	2274.91	2535.89	2816.71	3092.45	3351.25	3588.28	3802.28	3993.81
	In Care, Off ART (from Asympt Early)		763.488	1029.06	1029.05	967.976	944.1	929.781	910.66	884.415	747.646	605.157	527.551	510.444	527.5	562.369	606.119	653.592	701.641	748.325	792.493
	In Care, on ART1		0	268.751	578.768	819.543	1012.36	1159.7	1258.75	1313.73	700.822	759.893	789.465	789.89	799.231	829.741	879.47	942.581	1013.38	1087.38	1161.33
	In Care, on ART2		0	0	81.743	286.076	542.911	813.772	1071.89	1298.23	1412.78	1280.36	1189.88	1128.79	1091.49	1083.35	1105.94	1155.6	1226.02	1310.46	1402.9
	Subtotal - pre-ART	0	763.488	2203.19	2849.37	3308.27	3561.56	3632.34	3579.76	3469.37	2925.28	2628.16	2607.65	2785.36	3063.39	3379.08	3698.57	4004.85	4289.92	4550.61	4786.3
	Subtotal - on ART	0	0	268.751	660.511	1105.62	1555.27	1973.47	2330.64	2611.96	2113.6	2040.26	1979.34	1918.68	1890.72	1913.09	1985.4	2098.18	2239.41	2397.85	2564.23
	Subtotal lost	0	763.488	2471.94	3509.88	4413.89	5116.83	5605.81	5910.4	6081.33	5038.88	4668.42	4586.99	4704.03	4954.11	5292.17	5683.98	6103.02	6529.32	6948.45	7350.53
	Deaths
	Not in care		0	135.765	221.584	264.56	283.382	286.465	280.514	271.733	262.993	255.441	271.091	298.959	332.386	367.418	401.783	434.246	464.203	491.43	515.925
	In care, off ART		0	65.3023	79.8665	97.0227	102.972	102.659	99.2499	95.1787	91.524	87.5868	92.5321	102.714	114.999	127.63	139.751	150.988	161.209	170.398	178.6
	ART1		0	79.8348	145.797	187.178	221.045	246.066	261.164	267.865	538.045	769.566	791.335	784.258	795.825	831.559	885.871	951.967	1024.23	1098.52	1171.92
	ART2		0	0	40.8715	129.66	224.637	318.035	402.763	473.69	1365.89	1179.9	1104.5	1053.87	1024.4	1023.84	1052.77	1106.44	1178.22	1261.61	1351.11
	Lost from care
	In Care, Off ART		0	0	21.3518	33.1026	42.5583	47.5987	49.1461	48.5378	47.0075	39.6003	36.7884	37.8266	41.3694	46.1153	51.222	56.2364	60.9427	65.253	69.1447
	In Care, Off ART (from Asympt Early)		0	13.8841	18.7134	18.7134	17.6027	17.1685	16.9081	16.5604	16.0831	13.596	11.0048	9.59354	9.28245	9.59261	10.2267	11.0223	11.8856	12.7594	13.6083
	In Care, on ART1		0	0	4.88724	10.5249	14.9034	18.4098	21.0892	22.8905	23.8903	23.8903	12.7445	13.8187	14.3565	14.3642	14.5341	15.0889	15.9932	17.1409	18.4284
	In Care, on ART2		0	0	0	1.4865	5.2023	9.87286	14.7985	19.4923	23.6083	23.6083	25.6915	23.2835	21.6379	20.5271	19.8488	19.7008	20.1115	21.0146	22.2953
	Subtotal lost		0	13.8841	44.9524	63.8273	80.2667	93.0498	101.942	107.481	110.589	100.695	86.2292	84.5223	86.6462	90.5992	95.8316	102.048	108.933	116.168	123.477
	Subtotal - This period		0	294.786	533.072	742.248	912.303	1046.27	1145.63	1215.95	2369.04	2393.19	2345.69	2324.33	2354.25	2441.05	2576	2745.68	2936.8	3138.13	3341.02
Intermediate
	Not in care	24973.4	13034.9	8296.73	6375.49	5936.12	5934.56	5967.72	5918.01	5797.84	5644.67	5488.91	5587.08	5940.18	6475.43	7114.8	7796.26	8476.78	9129.29	9738.49	10297.1
	In care, off ART	6397.3	3627.12	3157.89	3521.95	3808.07	3989.42	4047.82	4002.89	3902.22	3784.37	3660.08	3732.34	3994.6	4381.35	4830.77	5298.93	5758.28	6193	6595.01	6961.1
	In care, on ART1	499.086	1508.77	2424.96	3470.41	4725.25	6158.08	7718.1	9347.82	10997.1	12763.2	14318.9	15745.6	17130.5	18547.9	20050.3	21669.3	23420.4	25307.1	27324.9	29464.3
	In care, on ART2		220.68	502.362	760.544	1052.77	1407.72	1832.09	2319.98	2858.82	3505.86	4155.58	4772.59	5365.43	5953.48	6557.4	7194.24	7876.23	8611.15	9403.26	10254.1
	Lost from care
	In Care, Off ART	1428.1	1794.16	1449.26	1212.28	1174.72	1210.45	1259.23	1291.29	1297.16	1228.96	1180.28	1138.2	1134.63	1181.06	1270.14	1387.65	1519.91	1656.43	1790.16	1916.81
	In Care, Off ART (from Asympt Late)		0	152.698	561.397	948.333	1298.93	1593.38	1820.38	1980.92	2005.52	1806.83	1653.58	1576.23	1568.82	1615.89	1702.25	1815.02	1943.76	2080.31	2218.55
	In Care, on ART1		7.17961	24.855	45.7915	70.0182	98.7011	131.9	168.91	208.596	241.309	279.749	317.444	352.988	387.072	421.042	456.189	493.483	533.532	576.63	622.829
	In Care, on ART2		0	3.17459	8.61984	14.7234	21.6058	29.732	39.4028	50.6652	61.3121	74.8622	89.6074	104.358	118.764	132.963	147.308	162.185	177.923	194.765	212.871
	Subtotal - pre-ART	1428.1	1794.16	1601.96	1773.67	2123.05	2509.39	2852.61	3111.67	3278.08	3234.48	2987.11	2791.78	2710.86	2749.88	2886.03	3089.9	3334.93	3600.19	3870.47	4135.35
	Subtotal - on ART	0	7.17961	28.0296	54.4113	84.7416	120.307	161.632	208.313	259.261	302.621	354.612	407.052	457.347	505.836	554.005	603.497	655.668	711.455	771.395	835.699
	Subtotal lost	1428.1	1801.34	1629.99	1828.08	2207.79	2629.69	3014.24	3319.99	3537.34	3537.1	3341.72	3198.83	3168.2	3255.72	3440.03	3693.4	3990.6	4311.65	4641.87	4971.05
	Deaths
	Not in care		696.473	363.524	231.384	177.803	165.55	165.506	166.431	165.045	161.693	157.422	153.078	155.816	165.663	180.59	198.421	217.426	236.405	254.603	271.592
	In care, Off ART		167.404	94.9141	82.6353	92.1622	99.6492	104.395	105.923	104.747	102.113	99.029	95.7767	97.6676	104.53	114.651	126.411	138.662	150.682	162.058	172.578
	ART1		2.52396	7.63009	12.2635	17.5504	23.8964	31.1425	39.0317	47.2735	55.614	64.5456	72.4129	79.6284	86.6319	93.7999	101.398	109.585	118.441	127.982	138.187
	ART2		0	1.11601	2.54053	3.8462	5.32405	7.11906	9.26518	11.7325	14.4576	17.7297	21.0155	24.1358	27.1339	30.1078	33.1619	36.3825	39.8314	43.5481	47.5539
	Lost from care
	In Care, Off ART		39.8275	50.0366	40.4178	33.8086	32.7612	33.7578	35.1181	36.0122	36.176	34.2739	32.9163	31.7428	31.6431	32.9381	35.4225	38.6996	42.388	46.1955	49.9249
	In Care, Off ART (from Asympt)		0	0	4.25851	15.6565	26.4476	36.2253	44.4369	50.7677	55.2448	55.931	50.3899	46.1158	43.9587	43.7521	45.0647	47.4732	50.6183	54.2086	58.0169
	In Care, on ART1		0	0.200229	0.69317	1.27706	1.95271	2.75263	3.6785	4.71067	5.81744	6.72975	7.8018	8.85306	9.84433	10.7949	11.7422	12.7224	13.7625	14.8794	16.0814
	In Care, on ART2		0	0	0.0885348	0.240395	0.410615	0.602553	0.829181	1.09889	1.41298	1.70991	2.0878	2.49902	2.9104	3.31215	3.70814	4.1082	4.52309	4.962	5.43172
	Subtotal lost		39.8275	50.2368	45.458	50.9826	61.5721	73.3383	84.0627	92.5895	98.6512	98.6446	93.1958	89.2107	88.3565	90.7973	95.9375	103.003	111.292	120.246	129.455
	Subtotal - This period		906.228	517.421	374.281	342.344	355.992	381.501	404.714	421.388	432.529	437.371	435.478	446.458	472.316	509.946	555.329	605.06	656.651	708.436	759.365
AIDS
	Not in care	20197.7	16460.8	11219.8	3263.83	2138.04	1928.48	1913.54	1922.46	1908.16	1871.13	1822.62	1772.54	1798.53	1906.26	2074.27	2277.68	2496.17	2715.41	2926.31	3123.63
	In care, off ART	3982.81	6470.87	6365.58	8122.85	4317.1	3262.17	3088.31	3080.7	3065.56	3014.93	2940.85	2856.33	2853.82	2979.23	3214.02	3519.63	3860.33	4209.68	4550.3	4871.84
	In care, on ART1 to 12mo	2500.91	3089.92	2145.07	3500.75	4101.45	2563.49	2106.87	2040.72	2052.06	2103.8	2066.51	2024.63	1985.53	2003.47	2098.56	2258.26	2459.99	2682.91	2911.46	3135.26
	In care, on ART1 post 12 mo	0	2051.97	4449.44	5910.68	8386.12	11188.2	12540.3	13426.9	14199.7	14930	15653.6	16298.1	16864.9	17361.6	17839.6	18363.6	18983.4	19727.1	20603.8	21609.2
	In care, on ART2	0	47.7532	241.065	556.704	885.437	1293.28	1731.68	2163.06	2588.27	3070.29	3512.76	3927.65	4304.81	4647.24	4964.11	5267.33	5568.62	5877.7	6201.84	6545.89
	Lost from care
	In Care, Off ART	248.844	287.908	442.649	469.848	579.055	378.821	273.577	240.644	233.089	214.089	208.355	203.168	197.445	196.466	203.699	218.556	238.683	261.638	285.512	309.006
	In Care, Off ART (from Int --> AIDS)		0	0	36.7059	142.871	258.793	368.085	462.448	537.378	554.144	562.491	515.941	472.347	447.429	442.034	452.564	474.852	505.194	540.543	578.497
	In Care, Off ART (from Int)		343.29	505.364	457.428	390.117	366.564	370.072	382.554	392.954	368.828	348.933	334.345	322.113	319.479	330.259	353.237	384.818	421.192	459.287	496.96
	In Care, on ART1 to 12 mo		79.2922	115.077	92.842	131.026	158.311	115.437	91.7085	84.491	77.3195	77.9195	76.8243	75.3376	73.8822	74.2399	77.3065	82.815	90.01	98.1216	106.545
	In Care, on ART1 post 12 mo		0	22.1565	52.8245	75.2202	106.782	143.849	166.446	180.896	179.569	187.261	196.191	204.445	211.763	218.188	224.282	230.824	238.466	247.605	258.397
	In Care, on ART1 (from Int)		0	1.72586	6.34714	12.3771	19.502	27.9343	37.7344	48.7457	57.2152	66.3077	76.8673	87.4606	97.5417	107.197	116.764	126.601	136.993	148.128	160.103
	In Care, on ART2		0	1.31064	6.89909	16.7681	27.9201	41.5203	56.4873	71.5567	81.4197	96.0803	110.351	123.809	136.113	147.297	157.616	167.435	177.129	187.019	197.35
	In Care, on ART2 (from Int)		0	0	0.763118	2.23673	4.02192	6.06153	8.45505	11.2962	13.818	16.7432	20.4248	24.5034	28.6411	32.7042	36.7069	40.7359	44.8966	49.2834	53.9686
	Subtotal - pre-ART	248.844	631.198	948.013	963.982	1112.04	1004.18	1011.73	1085.64	1163.42	1137.06	1119.78	1053.45	991.905	963.375	975.992	1024.36	1098.35	1188.02	1285.34	1384.46
	Subtotal - on ART	0	79.2922	140.27	159.676	237.628	316.537	334.802	360.831	396.985	409.341	444.312	480.659	515.556	547.941	579.626	612.675	648.411	687.494	730.156	776.363
	Subtotal lost	248.844	710.49	1088.28	1123.66	1349.67	1320.71	1346.54	1446.48	1560.41	1546.4	1564.09	1534.11	1507.46	1511.32	1555.62	1637.03	1746.76	1875.52	2015.5	2160.83
	Deaths
	Not in care		8291.45	6757.39	4605.9	1339.85	877.697	791.671	785.538	789.198	783.33	768.125	748.211	727.653	738.324	782.546	851.518	935.023	1024.71	1114.72	1201.29
	In care		1534.13	2492.5	2451.94	3128.82	1662.89	1256.55	1189.58	1186.65	1180.81	1161.31	1132.78	1100.22	1099.25	1147.56	1238	1355.72	1486.95	1621.52	1752.72
	ART1 to 12 mo		369.647	456.705	317.052	517.428	606.215	378.896	311.405	301.629	303.304	310.952	305.44	299.25	293.471	296.123	310.177	333.783	363.599	396.547	430.327
	ART1 post 12 mo		0	52.849	114.596	152.231	215.986	288.155	322.977	345.813	365.717	384.524	403.161	419.76	434.358	447.151	459.463	472.958	488.922	508.077	530.656
	ART2		0	4.49894	22.7112	52.4483	83.419	121.843	163.145	203.787	243.847	289.259	330.945	370.032	405.566	437.827	467.679	496.247	524.632	553.751	584.289
	Lost from care
	In Care, Off ART		102.154	118.19	181.714	192.88	237.71	155.511	112.308	98.7877	95.6865	87.8868	85.5329	83.4033	81.0539	80.6524	83.6215	89.7204	97.9828	107.406	117.207
	In Care, Off ART (from Int-->AIDS)		0	0	0	15.0683	58.6506	106.238	151.104	189.842	220.602	227.484	230.911	211.801	193.905	183.676	181.461	185.784	194.934	207.39	221.901
	In Care, Off ART (from Int)		0	140.926	207.459	187.781	160.149	150.48	151.92	157.044	161.313	151.409	143.242	137.253	132.232	131.151	135.576	145.009	157.973	172.905	188.544
	In Care, on ART1 to 12 mo		0	32.5506	47.2408	38.113	53.7882	64.9891	47.3888	37.6477	34.6848	31.7408	31.9871	31.5375	30.9272	30.3297	30.4766	31.7355	33.9968	36.9504	40.2804
	In Care, on ART1 post 12 mo		0	0	9.09557	21.6853	30.879	43.8355	59.0519	68.3286	74.2604	73.7157	76.8735	80.5393	83.9278	86.9319	89.5694	92.0711	94.7566	97.8936	101.645
	In Care, on ART1 (from Int)		0	0	0.70849	2.60559	5.08099	8.00585	11.4675	15.4905	20.0108	23.4877	27.2203	31.5552	35.9039	40.0423	44.0061	47.9334	51.9715	56.2376	60.8086
	In Care, on ART2		0	0	0.538036	2.83218	6.88354	11.4616	17.0447	23.1889	29.3751	33.424	39.4424	45.3009	50.8254	55.8764	60.4674	64.7036	68.7347	72.7141	76.7739
	In Care, on ART2 (from Int)		0	0	0	0.313271	0.918212	1.65106	2.48835	3.47092	4.63727	5.67248	6.87332	8.38468	10.059	11.7576	13.4256	15.0687	16.7227	18.4307	20.2316
	Subtotal lost		102.154	291.667	446.756	461.278	554.06	542.173	552.773	593.8	640.57	634.821	642.082	629.775	618.835	620.417	638.604	672.026	717.072	769.928	827.392
	Subtotal - This period		10297.4	10055.6	7958.96	5652.06	4000.27	3379.28	3325.42	3420.87	3517.58	3548.99	3562.62	3546.69	3589.81	3731.62	3965.44	4265.75	4605.89	4964.54	5326.67
PANEL 2. MODEL WITH NO KNOWN ERRORS
		2004	2005	2006	2007	2008	2009	2010	2011	2012	2013	2014	2015	2016	2017	2018	2019	2020	2021	2022	2023
Asymptomatic Early
	Not in care	37328.9	35944.6	34129.4	31815.8	29383.7	27210.3	25832.8	24959.9	24406.6	24056	23833.8	23692.9	23603.7	23547.1	23511.3	23488.5	23474.1	23465	23459.2	23455.6
	In care, off ART	8625.51	4922.9	3634.05	3715	3570.2	3342.81	3107.54	2928.63	2805.5	2693.13	2631.67	2595.81	2574.05	2560.57	2552.12	2546.8	2543.44	2541.31	2539.96	2539.11
	In care, on ART1	0	1382.79	1459.84	1295.04	1212.91	1166.17	1121.07	1071.27	1023	1405.58	1427.09	1375.04	1317.17	1269.13	1232.5	1205.49	1185.85	1171.69	1161.51	1154.23
	In care, on ART2	0	847.853	1698.12	2159.03	2349.58	2449.11	2495.31	2499.13	2468.79	1893.46	1603.34	1431.12	1315.59	1233.46	1173.82	1130.3	1098.58	1075.53	1058.84	1046.8
	Lost from care
	In Care, Off ART	3817.44	3895.77	2785.47	2026.64	1803.09	1685.5	1577.25	1469.64	1379.52	1144.64	1061.82	1025.92	1007.53	997.071	990.783	986.897	984.464	982.932	981.963	981.35
	In Care, on ART1		0	470.15	650.231	653.144	626.171	601.452	578.029	553.428	279.221	284.609	289.194	281.727	270.839	260.834	252.856	246.848	242.439	239.242	236.94
	In Care, on ART2		0	205.52	478.893	680.098	792.144	852.945	884.046	895.149	832.54	668.571	558.639	490.788	446.486	415.8	393.823	377.872	366.258	357.815	351.695
	Subtotal - pre-ART	3817.44	3895.77	2785.47	2026.64	1803.09	1685.5	1577.25	1469.64	1379.52	1144.64	1061.82	1025.92	1007.53	997.071	990.783	986.897	984.464	982.932	981.963	981.35
	Subtotal - on ART	0	0	675.67	1129.12	1333.24	1418.32	1454.4	1462.07	1448.58	1111.76	953.18	847.833	772.515	717.325	676.634	646.68	624.72	608.697	597.057	588.635
	Subtotal lost	3817.44	3895.77	3461.14	3155.76	3136.33	3103.82	3031.64	2931.71	2828.1	2256.4	2015	1873.76	1780.05	1714.4	1667.42	1633.58	1609.18	1591.63	1579.02	1569.99
	Deaths
	Not in care		678.827	653.654	620.644	578.572	534.344	494.82	469.771	453.896	443.835	437.459	433.418	430.857	429.234	428.205	427.553	427.14	426.878	426.712	426.607
	In care, off ART		147.178	84	62.0081	63.3893	60.9187	57.0386	53.0243	49.9715	47.8705	45.9532	44.9045	44.2925	43.9212	43.6912	43.5471	43.4563	43.3989	43.3626	43.3396
	ART1		0	139.662	147.443	130.799	122.503	117.783	113.228	108.198	206.646	283.927	288.271	277.758	266.069	256.364	248.966	243.508	239.542	236.681	234.626
	ART2		0	102.76	205.812	261.675	284.769	296.832	302.432	302.894	772.979	592.841	502.006	448.083	411.912	386.197	367.524	353.897	343.965	336.748	331.523
	Lost from care
	In Care, Off ART		69.4203	70.8448	50.6539	36.8545	32.7893	30.6509	28.6823	26.7254	25.0867	20.8153	19.3093	18.6565	18.322	18.1318	18.0174	17.9468	17.9025	17.8747	17.857
	In Care, on ART1		0	0	8.5497	11.8245	11.8774	11.387	10.9374	10.5115	10.0641	5.07764	5.17563	5.259	5.12321	4.92521	4.74328	4.5982	4.48895	4.40876	4.35063
	In Care, on ART2		0	0	3.73738	8.70869	12.3676	14.4052	15.5108	16.0764	16.2783	15.1398	12.158	10.1589	8.925	8.11937	7.56135	7.1617	6.87161	6.66042	6.50688
	Subtotal lost		69.4203	70.8448	62.941	57.3876	57.0343	56.443	55.1306	53.3133	51.4292	41.0328	36.6429	34.0744	32.3702	31.1764	30.3221	29.7067	29.2631	28.9438	28.7146
	Subtotal - This period		895.425	1050.92	1098.85	1091.82	1059.57	1022.92	993.586	968.273	1522.76	1401.21	1305.24	1235.06	1183.51	1145.63	1117.91	1097.71	1083.05	1072.45	1064.81
Asymptomatic Late
	Not in care	0	7465.77	12185	14548.2	15583.2	15752.8	15425.5	14942.7	14462	14046.8	13713.5	13457.8	13267.6	13129.2	13030.2	12960.3	12911.4	12877.6	12854.3	12838.4
	In care, off ART	0	3827.11	4680.66	5686.11	6034.81	6016.46	5816.64	5578.04	5363.86	5133.11	4981.04	4879.58	4811	4764.29	4732.4	4710.66	4695.86	4685.83	4679.06	4674.5
	In care, on ART1	0	790.443	1443.53	1853.25	2188.57	2436.3	2585.78	2652.12	2663.59	3615.44	3680.05	3565.51	3430.97	3312.62	3216.32	3140.31	3081.27	3035.88	3001.27	2975.05
	In care, on ART2	0	0	337.224	1069.8	1853.44	2624.05	3323.13	3908.34	4362.48	3768.44	3486.43	3291.1	3130.28	2993.73	2879.43	2785.74	2710.36	2650.65	2603.94	2567.78
	Lost from care
	In Care, Off ART	0	0	1174.14	1820.32	2340.29	2617.46	2702.56	2669.11	2584.96	2177.63	2023	1944.52	1897.24	1866.47	1845.81	1831.77	1822.21	1815.71	1811.29	1808.3
	In Care, Off ART (from Asympt Early)		763.488	1029.06	1029.05	967.976	944.1	929.781	910.66	884.415	747.646	605.157	527.551	483.329	455.486	436.625	423.347	413.846	407.013	402.095	398.561
	In Care, on ART1		0	268.751	578.768	819.543	1012.36	1159.7	1258.75	1313.73	700.822	728.495	744.631	729.442	704.575	680.332	659.78	643.267	630.327	620.329	612.678
	In Care, on ART2		0	0	81.743	286.076	542.911	813.772	1071.89	1298.23	1412.78	1280.36	1179.05	1106.91	1049.83	1002.22	962.411	929.613	903.07	881.927	865.309
	Subtotal - pre-ART	0	763.488	2203.19	2849.37	3308.27	3561.56	3632.34	3579.76	3469.37	2925.28	2628.16	2472.07	2380.57	2321.96	2282.43	2255.12	2236.06	2222.72	2213.39	2206.87
	Subtotal - on ART	0	0	268.751	660.511	1105.62	1555.27	1973.47	2330.64	2611.96	2113.6	2008.86	1923.68	1836.35	1754.4	1682.56	1622.19	1572.88	1533.4	1502.26	1477.99
	Subtotal lost	0	763.488	2471.94	3509.88	4413.89	5116.83	5605.81	5910.4	6081.33	5038.88	4637.02	4395.76	4216.93	4076.36	3964.99	3877.31	3808.94	3756.12	3715.64	3684.85
	Deaths
	Not in care		0	135.765	221.584	264.56	283.382	286.465	280.514	271.733	262.993	255.441	249.38	244.731	241.272	238.755	236.955	235.683	234.794	234.179	233.756
	In care, off ART		0	65.3023	79.8665	97.0227	102.972	102.659	99.2499	95.1787	91.524	87.5868	84.9919	83.2607	82.0905	81.2935	80.7495	80.3784	80.126	79.9548	79.8392
	ART1		0	79.8348	145.797	187.178	221.045	246.066	261.164	267.865	538.045	730.319	743.369	720.233	693.056	669.15	649.696	634.343	622.417	613.248	606.256
	ART2		0	0	40.8715	129.66	224.637	318.035	402.763	473.69	1365.89	1179.9	1091.6	1030.44	980.089	937.337	901.549	872.214	848.615	829.919	815.295
	Lost from care
	In Care, Off ART		0	0	21.3518	33.1026	42.5583	47.5987	49.1461	48.5378	47.0075	39.6003	36.7884	35.3612	34.5015	33.9419	33.5661	33.3109	33.137	33.0187	32.9384
	In Care, Off ART (from Asympt Early)		0	13.8841	18.7134	18.7134	17.6027	17.1685	16.9081	16.5604	16.0831	13.596	11.0048	9.59354	8.78937	8.28303	7.94005	7.69859	7.52582	7.40154	7.31211
	In Care, on ART1		0	0	4.88724	10.5249	14.9034	18.4098	21.0892	22.8905	23.8903	12.7445	13.2477	13.5411	13.2649	12.8127	12.3719	11.9981	11.6978	11.4625	11.2807
	In Care, on ART2		0	0	0	1.4865	5.2023	9.87286	14.7985	19.4923	23.6083	25.6915	23.2835	21.4412	20.1292	19.0912	18.2255	17.5015	16.9051	16.4224	16.0379
	Subtotal lost		0	13.8841	44.9524	63.8273	80.2667	93.0498	101.942	107.481	110.589	91.6322	84.3244	79.9371	76.685	74.1288	72.1035	70.5091	69.2658	68.3052	67.5691
	Subtotal - This period		0	294.786	533.072	742.248	912.303	1046.27	1145.63	1215.95	2369.04	2344.88	2253.67	2158.61	2073.19	2000.66	1941.05	1893.13	1855.22	1825.61	1802.72
Intermediate
	Not in care	24973.4	13034.9	8296.73	6375.49	5936.12	5934.56	5967.72	5918.01	5797.84	5644.67	5488.91	5348.31	5230.43	5136.43	5064.13	5010.01	4970.33	4941.72	4921.37	4907.06
	In care, off ART	6397.3	3627.12	3157.89	3521.95	3808.07	3989.42	4047.82	4002.89	3902.22	3784.37	3660.08	3555.58	3473.86	3412.05	3366.26	3332.87	3308.86	3291.79	3279.78	3271.41
	In care, on ART1	499.086	1508.77	2424.96	3470.41	4725.25	6158.08	7718.1	9347.82	10997.1	12763.2	14318.9	15724.7	17018	18222.6	19355.1	20427.7	21450.1	22429.7	23372.5	24283
	In care, on ART2		220.68	502.362	760.544	1052.77	1407.72	1832.09	2319.98	2858.82	3505.86	4155.58	4772.59	5364.17	5938.68	6501.74	7057.01	7607.06	8153.75	8698.48	9242.27
	Lost from care
	In Care, Off ART	1428.1	1794.16	1449.26	1212.28	1174.72	1210.45	1259.23	1291.29	1297.16	1228.96	1180.28	1138.2	1102.37	1073.18	1050.27	1032.78	1019.72	1010.14	1003.2	998.248
	In Care, Off ART (from Asympt Late)		0	152.698	561.397	948.333	1298.93	1593.38	1820.38	1980.92	2005.52	1806.83	1647.3	1535.48	1455.16	1395.05	1348.83	1312.87	1284.87	1263.15	1246.4
	In Care, on ART1		7.17961	24.855	45.7915	70.0182	98.7011	131.9	168.91	208.596	241.309	279.749	317.444	352.687	385.334	415.67	444.048	470.785	496.146	520.342	543.544
	In Care, on ART2		0	3.17459	8.61984	14.7234	21.6058	29.732	39.4028	50.6652	61.3121	74.8622	89.6074	104.358	118.746	132.743	146.419	159.856	173.123	186.273	199.349
	Subtotal - pre-ART	1428.1	1794.16	1601.96	1773.67	2123.05	2509.39	2852.61	3111.67	3278.08	3234.48	2987.11	2785.5	2637.85	2528.34	2445.32	2381.61	2332.59	2295.01	2266.36	2244.65
	Subtotal - on ART	0	7.17961	28.0296	54.4113	84.7416	120.307	161.632	208.313	259.261	302.621	354.612	407.052	457.046	504.08	548.413	590.467	630.641	669.268	706.615	742.893
	Subtotal lost	1428.1	1801.34	1629.99	1828.08	2207.79	2629.69	3014.24	3319.99	3537.34	3537.1	3341.72	3192.55	3094.9	3032.42	2993.73	2972.07	2963.24	2964.28	2972.97	2987.55
	Deaths
	Not in care		696.473	363.524	231.384	177.803	165.55	165.506	166.431	165.045	161.693	157.422	153.078	149.156	145.869	143.248	141.231	139.722	138.615	137.817	137.25
	In care, Off ART		167.404	94.9141	82.6353	92.1622	99.6492	104.395	105.923	104.747	102.113	99.029	95.7767	93.0421	90.9037	89.2862	88.0879	87.2143	86.586	86.1393	85.8251
	ART1		2.52396	7.63009	12.2635	17.5504	23.8964	31.1425	39.0317	47.2735	55.614	64.5456	72.4129	79.5226	86.0631	92.1548	97.8819	103.307	108.477	113.431	118.199
	ART2		0	1.11601	2.54053	3.8462	5.32405	7.11906	9.26518	11.7325	14.4576	17.7297	21.0155	24.1358	27.1275	30.0329	32.8804	35.6885	38.4702	41.2349	43.9897
	Lost from care
	In Care, Off ART		39.8275	50.0366	40.4178	33.8086	32.7612	33.7578	35.1181	36.0122	36.176	34.2739	32.9163	31.7428	30.7434	29.9293	29.2904	28.8027	28.4385	28.1712	27.9778
	In Care, Off ART (from Asympt)		0	0	4.25851	15.6565	26.4476	36.2253	44.4369	50.7677	55.2448	55.931	50.3899	45.9407	42.8223	40.5824	38.9059	37.6168	36.6141	35.8333	35.2275
	In Care, on ART1		0	0.200229	0.69317	1.27706	1.95271	2.75263	3.6785	4.71067	5.81744	6.72975	7.8018	8.85306	9.83594	10.7464	11.5924	12.3838	13.1295	13.8368	14.5116
	In Care, on ART2		0	0	0.0885348	0.240395	0.410615	0.602553	0.829181	1.09889	1.41298	1.70991	2.0878	2.49902	2.9104	3.31164	3.702	4.08342	4.45816	4.82814	5.19488
	Subtotal lost		39.8275	50.2368	45.458	50.9826	61.5721	73.3383	84.0627	92.5895	98.6512	98.6446	93.1958	89.0356	86.3121	84.5698	83.4908	82.8868	82.6403	82.6694	82.9118
	Subtotal - This period		906.228	517.421	374.281	342.344	355.992	381.501	404.714	421.388	432.529	437.371	435.478	434.893	436.275	439.291	443.572	448.818	454.789	461.292	468.175
AIDS
	Not in care	20197.7	16460.8	11219.8	3263.83	2138.04	1928.48	1913.54	1922.46	1908.16	1871.13	1822.62	1772.54	1726.9	1688.38	1657.53	1633.7	1615.82	1602.68	1593.19	1586.43
	In care, off ART	3982.81	6470.87	6365.58	8122.85	4317.1	3262.17	3088.31	3080.7	3065.56	3014.93	2940.85	2856.33	2777.22	2709.94	2655.77	2613.76	2582.07	2558.66	2541.68	2529.52
	In care, on ART1 to 12mo	2500.91	3089.92	2145.07	3500.75	4101.45	2563.49	2106.87	2040.72	2052.06	2103.8	2066.51	2024.63	1969.8	1919.95	1879.63	1848.71	1825.9	1809.67	1798.62	1791.54
	In care, on ART1 post 12 mo	0	2051.97	4449.44	5910.68	8386.12	11188.2	12540.3	13426.9	14199.7	14930	15653.6	16298.1	16864.9	17348.7	17759.1	18108.8	18409.7	18671.7	18902.8	19109.3
	In care, on ART2	0	47.7532	241.065	556.704	885.437	1293.28	1731.68	2163.06	2588.27	3070.29	3512.76	3927.65	4304.81	4646.89	4958.1	5242.02	5501.64	5739.49	5957.82	6158.65
	Lost from care
	In Care, Off ART	248.844	287.908	442.649	469.848	579.055	378.821	273.577	240.644	233.089	214.089	208.355	203.168	197.445	191.962	187.21	183.335	180.303	177.999	176.288	175.041
	In Care, Off ART (from Int --> AIDS)		0	0	36.7059	142.871	258.793	368.085	462.448	537.378	554.144	562.491	515.941	470.838	437.415	413.259	395.305	381.588	370.955	362.682	356.261
	In Care, Off ART (from Int)		343.29	505.364	457.428	390.117	366.564	370.072	382.554	392.954	368.828	348.933	334.345	322.113	311.725	303.2	296.456	291.274	287.383	284.515	282.432
	In Care, on ART1 to 12 mo		79.2922	115.077	92.842	131.026	158.311	115.437	91.7085	84.491	77.3195	77.9195	76.8243	75.3376	73.3834	71.5195	69.9706	68.7657	67.8676	67.2228	66.779
	In Care, on ART1 post 12 mo		0	22.1565	52.8245	75.2202	106.782	143.849	166.446	180.896	179.569	187.261	196.191	204.445	211.763	218.049	223.392	227.944	231.853	235.249	238.237
	In Care, on ART1 (from Int)		0	1.72586	6.34714	12.3771	19.502	27.9343	37.7344	48.7457	57.2152	66.3077	76.8673	87.4606	97.4693	106.769	115.411	123.486	131.085	138.283	145.144
	In Care, on ART2		0	1.31064	6.89909	16.7681	27.9201	41.5203	56.4873	71.5567	81.4197	96.0803	110.351	123.809	136.113	147.287	157.449	166.717	175.187	182.943	190.061
	In Care, on ART2 (from Int)		0	0	0.763118	2.23673	4.02192	6.06153	8.45505	11.2962	13.818	16.7432	20.4248	24.5034	28.6411	32.6999	36.6534	40.5146	44.3048	48.0438	51.7473
	Subtotal - pre-ART	248.844	631.198	948.013	963.982	1112.04	1004.18	1011.73	1085.64	1163.42	1137.06	1119.78	1053.45	990.396	941.102	903.67	875.096	853.165	836.338	823.485	813.734
	Subtotal - on ART	0	79.2922	140.27	159.676	237.628	316.537	334.802	360.831	396.985	409.341	444.312	480.659	515.556	547.37	576.324	602.876	627.426	650.297	671.742	691.968
	Subtotal lost	248.844	710.49	1088.28	1123.66	1349.67	1320.71	1346.54	1446.48	1560.41	1546.4	1564.09	1534.11	1505.95	1488.47	1479.99	1477.97	1480.59	1486.63	1495.23	1505.7
	Deaths
	Not in care		8291.45	6757.39	4605.9	1339.85	877.697	791.671	785.538	789.198	783.33	768.125	748.211	727.653	708.918	693.107	680.439	670.66	663.319	657.925	654.029
	In care		1534.13	2492.5	2451.94	3128.82	1662.89	1256.55	1189.58	1186.65	1180.81	1161.31	1132.78	1100.22	1069.75	1043.83	1022.97	1006.79	994.58	985.564	979.021
	ART1 to 12 mo		369.647	456.705	317.052	517.428	606.215	378.896	311.405	301.629	303.304	310.952	305.44	299.25	291.146	283.778	277.818	273.249	269.877	267.479	265.846
	ART1 post 12 mo		0	52.849	114.596	152.231	215.986	288.155	322.977	345.813	365.717	384.524	403.161	419.76	434.358	446.818	457.388	466.396	474.146	480.893	486.844
	ART2		0	4.49894	22.7112	52.4483	83.419	121.843	163.145	203.787	243.847	289.259	330.945	370.032	405.566	437.794	467.113	493.863	518.322	540.73	561.299
	Lost from care
	In Care, Off ART		102.154	118.19	181.714	192.88	237.71	155.511	112.308	98.7877	95.6865	87.8868	85.5329	83.4033	81.0539	78.8033	76.8524	75.2619	74.017	73.0712	72.3689
	In Care, Off ART (from Int-->AIDS)		0	0	0	15.0683	58.6506	106.238	151.104	189.842	220.602	227.484	230.911	211.801	193.286	179.565	169.649	162.278	156.647	152.283	148.886
	In Care, Off ART (from Int)		0	140.926	207.459	187.781	160.149	150.48	151.92	157.044	161.313	151.409	143.242	137.253	132.232	127.968	124.468	121.7	119.572	117.975	116.798
	In Care, on ART1 to 12 mo		0	32.5506	47.2408	38.113	53.7882	64.9891	47.3888	37.6477	34.6848	31.7408	31.9871	31.5375	30.9272	30.125	29.3598	28.7239	28.2293	27.8606	27.5959
	In Care, on ART1 post 12 mo		0	0	9.09557	21.6853	30.879	43.8355	59.0519	68.3286	74.2604	73.7157	76.8735	80.5393	83.9278	86.9319	89.5122	91.7056	93.5742	95.179	96.5731
	In Care, on ART1 (from Int)		0	0	0.70849	2.60559	5.08099	8.00585	11.4675	15.4905	20.0108	23.4877	27.2203	31.5552	35.9039	40.0126	43.8303	47.3778	50.6928	53.8122	56.7674
	In Care, on ART2		0	0	0.538036	2.83218	6.88354	11.4616	17.0447	23.1889	29.3751	33.424	39.4424	45.3009	50.8254	55.8764	60.4635	64.6353	68.4396	71.9167	75.1009
	In Care, on ART2 (from Int)		0	0	0	0.313271	0.918212	1.65106	2.48835	3.47092	4.63727	5.67248	6.87332	8.38468	10.059	11.7576	13.4238	15.0468	16.6318	18.1878	19.7227
	Subtotal lost		102.154	291.667	446.756	461.278	554.06	542.173	552.773	593.8	640.57	634.821	642.082	629.775	618.215	611.04	607.559	606.729	607.805	610.285	613.813
	Subtotal - This period		10297.4	10055.6	7958.96	5652.06	4000.27	3379.28	3325.42	3420.87	3517.58	3548.99	3562.62	3546.69	3527.95	3516.37	3513.29	3517.69	3528.05	3542.88	3560.85
PANEL 3. PERCENTAGE DIFFERENCE BETWEEN MODEL WITH AND WITHOUT UNINTENTIONAL ERRORS
		2004	2005	2006	2007	2008	2009	2010	2011	2012	2013	2014	2015	2016	2017	2018	2019	2020	2021	2022	2023
Asymptomatic Early
	Not in care	0	0	2.98463e-13	0	0	0	0	0	0	24.8147	46.6852	65.8528	82.6106	97.2516	110.046	121.233	131.023	139.595	147.107	153.692
	In care, off ART	0	0	0	0	0	0	0	0	0	0	16.7916	37.11	56.695	74.3797	90.0015	103.7	115.686	126.173	135.352	143.392
	In care, on ART1	0	0	0	0	0	0	0	0	0	0	0	3.92717	12.9646	25.579	40.062	55.1293	69.9396	83.9902	97.0129	108.893
	In care, on ART2	0	0	0	0	0	0	0	0	0	0	0	0	3.16244	10.3567	20.9914	33.9502	48.1117	62.5674	76.6717	90.0145
	Lost from care	0	0	0	0	0	0	0	0	0	0	0	0	0	0	0	0	0	0	0	0
	In Care, Off ART	0	0	0	0	0	0	0	0	0	0	0	13.2147	32.1022	51.5804	69.6575	85.7979	100.006	112.454	123.347	132.88
	In Care, on ART1	0	0	0	0	0	0	0	0	0	0	0	0	3.09748	10.8521	22.4317	36.3189	51.1636	66.0049	80.2391	93.527
	In Care, on ART2	0	0	0	0	0	0	0	0	0	0	0	0	0	2.44698	8.60865	18.3007	30.5934	44.3919	58.7383	72.9165
	Subtotal - pre-ART	0	0	0	0	0	0	0	0	0	0	0	13.2147	32.1022	51.5804	69.6575	85.7979	100.006	112.454	123.347	132.88
	Subtotal - on ART	0	0	0	0	0	0	0	0	0	0	0	0	1.12961	5.6205	13.9373	25.3459	38.7214	53.0002	67.3537	81.2127
	Subtotal lost	0	0	0	0	0	0	0	0	0	0	0	7.23534	18.6606	32.3502	47.0463	61.8669	76.2141	89.7167	102.175	113.508
	Deaths	0	0	0	0	0	0	0	0	0	0	0	0	0	0	0	0	0	0	0	0
	Not in care	0	0	0	0	0	0	0	0	0	0	24.8147	46.6852	65.8528	82.6106	97.2516	110.046	121.233	131.023	139.595	147.107
	In care, off ART	0	0	0	0	0	0	0	0	0	0	0	16.7916	37.11	56.695	74.3797	90.0015	103.7	115.686	126.173	135.352
	ART1	0	0	0	0	0	0	0	0	0	0	0	0	3.92717	12.9646	25.579	40.062	55.1293	69.9396	83.9902	97.0129
	ART2	0	0	0	0	0	0	0	0	0	0	0	0	0	3.16244	10.3567	20.9914	33.9502	48.1117	62.5674	76.6717
	Lost from care	0	0	0	0	0	0	0	0	0	0	0	0	0	0	0	0	0	0	0	0
	In Care, Off ART	0	0	0	0	0	0	0	0	0	0	0	0	13.2147	32.1022	51.5804	69.6575	85.7979	100.006	112.454	123.347
	In Care, on ART1	0	0	0	0	0	0	0	0	0	0	0	0	0	3.09748	10.8521	22.4317	36.3189	51.1636	66.0049	80.2391
	In Care, on ART2	0	0	0	622.022	622.022	622.022	622.022	622.022	622.022	0	0	0	0	0	2.44698	8.60865	18.3007	30.5934	44.3919	58.7383
	Subtotal lost	0	0	0	36.9352	94.3931	134.882	158.75	175.004	187.568	0	0	0	7.23534	18.6606	32.3502	47.0463	61.8669	76.2141	89.7167	102.175
	Subtotal - This period	0	7.75278	6.74121	5.7279	5.25613	5.38278	5.51785	5.54864	5.50602	3.37737	4.81876	13.2726	22.4281	33.3454	45.6804	58.7045	71.7482	84.3244	96.1279	106.997
Asymptomatic Late		0	0	0	0	0	0	0	0	0	0	0	0	0	0	0	0	0	0	0	0
	Not in care	0	0	0	0	0	0	6.48563e-13	0	0	0	8.70589	22.1581	37.7639	53.889	69.5612	84.2499	97.7059	109.852	120.711	130.358
	In care, off ART	0	0	0	0	0	0	0	0	0	0	8.87164	23.364	40.0876	56.9986	73.0676	87.8471	101.194	113.118	123.7	133.054
	In care, on ART1	0	0	0	0	0	0	0	0	0	5.37391	6.45243	8.88944	14.8284	24.2709	36.3515	50.0712	64.5574	79.1309	93.3036	106.751
	In care, on ART2	0	0	0	0	0	0	0	0	0	0	1.18198	2.27375	4.52056	9.22867	16.773	26.8536	38.8403	52.0165	65.7199	79.4081
	Lost from care	0	0	0	0	0	0	0	0	0	0	0	0	0	0	0	0	0	0	0	0
	In Care, Off ART	0	0	0	0	0	0	0	0	0	0	0	6.97203	19.9062	35.8655	52.6004	68.8229	83.9111	97.6241	109.921	120.859
	In Care, Off ART (from Asympt Early)	0	0	0	0	0	0	0	0	0	0	0	0	5.60995	15.8104	28.799	43.173	57.9311	72.388	86.1066	98.8384
	In Care, on ART1	0	0	0	0	0	0	0	0	0	0	4.30989	6.02102	8.28678	13.4345	21.9612	33.2975	46.5303	60.771	75.2912	89.5501
	In Care, on ART2	0	0	0	0	0	0	0	0	0	0	0	0.917812	1.97649	3.96848	8.09462	14.913	24.3094	35.7617	48.5908	62.1268
	Subtotal - pre-ART	0	0	0	0	0	0	0	0	0	0	0	5.48417	17.0036	31.9314	48.0472	64.0077	79.1027	93.003	105.595	116.882
	Subtotal - on ART	0	0	0	0	0	0	0	0	0	0	1.56295	2.89319	4.48309	7.77007	13.7015	22.3904	33.3972	46.0422	59.6163	73.4947
	Subtotal lost	0	0	0	0	0	0	0	0	0	0	0.677103	4.3503	11.5513	21.5327	33.4725	46.5958	60.2289	73.8317	87.0054	99.4797
	Deaths	0	0	0	0	0	0	0	0	0	0	0	0	0	0	0	0	0	0	0	0
	Not in care	0	0	0	0	0	0	0	0	0	0	0	8.70589	22.1581	37.7639	53.889	69.5612	84.2499	97.7059	109.852	120.711
	In care, off ART	0	0	0	0	0	0	0	0	0	0	0	8.87164	23.364	40.0876	56.9986	73.0676	87.8471	101.194	113.118	123.7
	ART1	0	0	0	0	0	0	0	0	0	0	5.37391	6.45243	8.88944	14.8284	24.2709	36.3515	50.0712	64.5574	79.1309	93.3036
	ART2	0	0	0	0	0	0	0	0	0	0	0	1.18198	2.27375	4.52056	9.22867	16.773	26.8536	38.8403	52.0165	65.7199
	Lost from care	0	0	0	0	0	0	0	0	0	0	0	0	0	0	0	0	0	0	0	0
	In Care, Off ART	0	0	0	0	0	0	0	0	0	0	0	0	6.97203	19.9062	35.8655	52.6004	68.8229	83.9111	97.6241	109.921
	In Care, Off ART (from Asympt Early)	0	0	0	0	0	0	0	0	0	0	0	0	0	5.60995	15.8104	28.799	43.173	57.9311	72.388	86.1066
	In Care, on ART1	0	0	0	0	0	0	0	0	0	0	87.4558	3.79871	2.0496	8.22855	12.1086	17.4767	25.7603	36.7192	49.5384	63.3622
	In Care, on ART2	0	0	0	0	0	0	0	0	0	0	8.10859	10.3423	8.59236	7.4952	7.52114	8.90695	12.5663	18.9673	27.9631	39.0164
	Subtotal lost	0	0	0	0	0	0	0	0	0	0	9.89015	2.2589	5.73606	12.9898	22.2185	32.9084	44.7308	57.2681	70.0718	82.7413
	Subtotal - This period	0	0	0	0	0	0	0	0	0	0	2.06021	4.08329	7.6772	13.5567	22.0118	32.7116	45.0343	58.2993	71.895	85.3328
Intermediate		0	0	0	0	0	0	0	0	0	0	0	0	0	0	0	0	0	0	0	0
	Not in care	0	0	0	0	0	0	0	0	0	0	0	4.46452	13.5696	26.0686	40.4939	55.6138	70.5477	84.7391	97.8817	109.842
	In care, off ART	0	0	0	0	0	0	0	0	0	0	0	4.97134	14.9903	28.4082	43.5056	58.99	74.0261	88.1345	101.081	112.786
	In care, on ART1	0	0	0	0	0	0	0	0	0	0	0	0.133005	0.660936	1.78515	3.59181	6.07784	9.18528	12.8282	16.9106	21.3372
	In care, on ART2	0	0	0	0	0	0	0	0	0	0	0	0	0.0234771	0.249144	0.856176	1.94468	3.53848	5.60976	8.10233	10.9482
	Lost from care	0	0	0	0	0	0	0	0	0	0	0	0	0	0	0	0	0	0	0	0
	In Care, Off ART	0	0	0	0	0	0	0	0	0	0	0	0	2.92623	10.0529	20.9354	34.3607	49.0513	63.981	78.4446	92.0171
	In Care, Off ART (from Asympt Late)	0	0	0	0	0	0	0	0	0	0	0	0.381199	2.65374	7.81059	15.8299	26.2023	38.2479	51.2802	64.6921	77.9957
	In Care, on ART1	0	0	0	0	0	0	0	0	0	0	0	0	0.0853074	0.45102	1.29239	2.7342	4.8213	7.53542	10.8175	14.5865
	In Care, on ART2	0	0	0	0	0	0	0	0	0	0	0	0	0	0.0152565	0.165783	0.606798	1.45644	2.7725	4.55912	6.78321
	Subtotal - pre-ART	0	0	0	0	0	0	0	0	0	0	0	0.225434	2.76761	8.76235	18.0227	29.7402	42.9708	56.8704	70.7796	84.2313
	Subtotal - on ART	0	0	0	0	0	0	0	0	0	0	0	0	0.065829	0.348368	1.01969	2.20667	3.96836	6.30338	9.16769	12.4926
	Subtotal lost	0	0	0	0	0	0	0	0	0	0	0	0.196691	2.36862	7.36369	14.908	24.2701	34.6702	45.4535	56.1357	66.3925
	Deaths	0	0	0	0	0	0	0	0	0	0	0	0	0	0	0	0	0	0	0	0
	Not in care	0	0	0	0	0	0	0	0	0	0	0	0	4.46452	13.5696	26.0686	40.4939	55.6138	70.5477	84.7391	97.8817
	In care, Off ART	0	0	0	0	0	0	0	0	0	0	0	0	4.97134	14.9903	28.4082	43.5056	58.99	74.0261	88.1345	101.081
	ART1	0	0	0	0	0	0	0	0	0	0	0	0	0.133005	0.660936	1.78515	3.59181	6.07784	9.18528	12.8282	16.9106
	ART2	0	0	0	0	0	0	0	0	0	0	0	0	0	0.0234771	0.249144	0.856176	1.94468	3.53848	5.60976	8.10233
	Lost from care	0	0	0	0	0	0	0	0	0	0	0	0	0	0	0	0	0	0	0	0
	In Care, Off ART	0	0	0	0	0	0	0	0	0	0	0	0	0	2.92623	10.0529	20.9354	34.3607	49.0513	63.981	78.4446
	In Care, Off ART (from Asympt)	0	0	0	0	0	0	0	0	0	0	0	0	0.381199	2.65374	7.81059	15.8299	26.2023	38.2479	51.2802	64.6921
	In Care, on ART1	0	0	0	0	0	0	0	0	0	0	0	0	0	0.0853074	0.45102	1.29239	2.7342	4.8213	7.53542	10.8175
	In Care, on ART2	0	0	0	0	0	0	0	0	0	0	0	0	0	0	0.0152565	0.165783	0.606798	1.45644	2.7725	4.55912
	Subtotal lost	0	0	0	0	0	0	0	0	0	0	0	0	0.196691	2.36862	7.36369	14.908	24.2701	34.6702	45.4535	56.1357
	Subtotal - This period	0	0	0	0	0	0	0	0	0	0	0	0	2.65938	8.26087	16.0838	25.1948	34.8118	44.3861	53.5765	62.1969
AIDS		0	0	0	0	0	0	0	0	0	0	0	0	0	0	0	0	0	0	0	0
	Not in care	0	0	0	0	0	0	0	0	0	0	0	0	4.14806	12.9041	25.1425	39.4183	54.483	69.4292	83.6756	96.8965
	In care, off ART	0	0	0	0	0	0	0	0	0	0	0	0	2.75801	9.93715	21.0203	34.6576	49.5056	64.5268	79.0275	92.599
	In care, on ART1 to 12mo	0	0	0	0	0	0	0	0	0	0	0	0	0.798642	4.35014	11.6475	22.1533	34.7278	48.254	61.8712	75.004
	In care, on ART1 post 12 mo	0	0	0	0	0	0	0	0	0	0	0	0	0	0.0744014	0.453676	1.40699	3.11636	5.65271	8.99905	13.0822
	In care, on ART2	0	0	0	0	0	0	0	0	0	0	0	0	0	0.00754595	0.121205	0.482843	1.21739	2.40809	4.09589	6.28773
	Lost from care	0	0	0	0	0	0	0	0	0	0	0	0	0	0	0	0	0	0	0	0
	In Care, Off ART	0	0	0	0	0	0	0	0	0	0	0	0	0	2.34643	8.80789	19.211	32.3788	46.9886	61.9576	76.5332
	In Care, Off ART (from Int --> AIDS)	0	0	0	0	0	0	0	0	0	0	0	0	0.320594	2.28937	6.96272	14.4849	24.4411	36.1874	49.0405	62.3803
	In Care, Off ART (from Int)	0	0	0	0	0	0	0	0	0	0	0	0	0	2.48753	8.9244	19.1531	32.1151	46.5609	61.4281	75.9575
	In Care, on ART1 to 12 mo	0	0	0	0	0	0	0	0	0	0	0	0	0	0.679685	3.80373	10.4843	20.4306	32.626	45.9648	59.5481
	In Care, on ART1 post 12 mo	0	0	0	0	0	0	0	0	0	0	0	0	0	0	0.063918	0.398481	1.26359	2.85208	5.25225	8.46227
	In Care, on ART1 (from Int)	0	0	0	0	0	0	0	0	0	0	0	0	0	0.0742015	0.401111	1.17276	2.52247	4.50711	7.11893	10.3062
	In Care, on ART2	0	0	0	0	0	0	0	0	0	0	0	0	0	0	0.0065342	0.105642	0.431159	1.10883	2.22758	3.83497
	In Care, on ART2 (from Int)	0	0	0	0	0	0	0	0	0	0	0	0	0	0	0.0133178	0.146048	0.546321	1.33569	2.58027	4.29256
	Subtotal - pre-ART	0	0	0	0	0	0	0	0	0	0	0	0	0.152412	2.36664	8.00316	17.0565	28.7386	42.0508	56.0857	70.1371
	Subtotal - on ART	0	0	0	0	0	0	0	0	0	0	0	0	0	0.104335	0.572945	1.62545	3.34455	5.72009	8.69587	12.1963
	Subtotal lost	0	0	0	0	0	0	0	0	0	0	0	0	0.100234	1.5347	5.10976	10.7621	17.9774	26.1587	34.7954	43.5096
	Deaths	0	0	0	0	0	0	0	0	0	0	0	0	0	0	0	0	0	0	0	0
	Not in care	0	0	0	0	0	0	0	0	0	0	0	0	0	4.14806	12.9041	25.1425	39.4183	54.483	69.4292	83.6756
	In care	0	0	0	0	0	0	0	0	0	0	0	0	0	2.75801	9.93715	21.0203	34.6576	49.5056	64.5268	79.0275
	ART1 to 12 mo	0	0	0	0	0	0	0	0	0	0	0	0	0	0.798642	4.35014	11.6475	22.1533	34.7278	48.254	61.8712
	ART1 post 12 mo	0	0	0	0	0	0	0	0	0	0	0	0	0	0	0.0744014	0.453676	1.40699	3.11636	5.65271	8.99905
	ART2	0	0	0	0	0	0	0	0	0	0	0	0	0	0	0.00754595	0.121205	0.482843	1.21739	2.40809	4.09589
	Lost from care	0	0	0	0	0	0	0	0	0	0	0	0	0	0	0	0	0	0	0	0
	In Care, Off ART	0	0	0	0	0	0	0	0	0	0	0	0	0	0	2.34643	8.80789	19.211	32.3788	46.9886	61.9576
	In Care, Off ART (from Int-->AIDS)	0	0	0	0	0	0	0	0	0	0	0	0	0	0.320594	2.28937	6.96272	14.4849	24.4411	36.1874	49.0405
	In Care, Off ART (from Int)	0	0	0	0	0	0	0	0	0	0	0	0	0	0	2.48753	8.9244	19.1531	32.1151	46.5609	61.4281
	In Care, on ART1 to 12 mo	0	0	0	0	0	0	0	0	0	0	0	0	0	0	0.679685	3.80373	10.4843	20.4306	32.626	45.9648
	In Care, on ART1 post 12 mo	0	0	0	0	0	0	0	0	0	0	0	0	0	0	0	0.063918	0.398481	1.26359	2.85208	5.25225
	In Care, on ART1 (from Int)	0	0	0	0	0	0	0	0	0	0	0	0	0	0	0.0742015	0.401111	1.17276	2.52247	4.50711	7.11893
	In Care, on ART2	0	0	0	0	0	0	0	0	0	0	0	0	0	0	0	0.0065342	0.105642	0.431159	1.10883	2.22758
	In Care, on ART2 (from Int)	0	0	0	0	0	0	0	0	0	0	0	0	0	0	0	0.0133178	0.146048	0.546321	1.33569	2.58027
	Subtotal lost	0	0	0	0	0	0	0	0	0	0	0	0	0	0.100234	1.5347	5.10976	10.7621	17.9774	26.1587	34.7954
	Subtotal - This period	0	0	0	0	0	0	0	0	0	2.84413e-12	0	0	0	1.75328	6.1215	12.8699	21.2659	30.5507	40.1273	49.5898
PANEL 4. SUMMARY
	Number of cells with any error	759
	Error magnitude: Frequency and distribution of the percentage difference in model output with and without errors
	Percentage difference in model output	Frequency (percentage) of spreadsheet cells
	0	1381	(65)
	>0-5	187	(9)
	>5-10	86	(4)
	>10-20	79	(4)
	>20-30	55	(3)
	>30-40	57	(3)
	>40-50	49	(2)
	>50-60	42	(2)
	>60-70	44	(2)
	>70-80	35	(2)
	>80-90	33	(2)
	>90-100	24	(1)
	>100	68	(3)

## Sheet: Guideline, Matrix
PANEL 1. MODEL WITH UNINTENTIONAL ERRORS
		2004	2005	2006	2007	2008	2009	2010	2011	2012	2013	2014	2015	2016	2017	2018	2019	2020	2021	2022	2023
Asymptomatic Early
	Not in care	37328.9	35944.6	34129.4	31815.8	29383.7	27210.3	25832.8	24959.9	24406.6	24056	23833.8	23692.9	23603.7	23547.1	23511.3	23488.5	23474.1	23465	23459.2	23455.6
	In care, off ART	8625.51	4922.9	3634.05	3715	3570.2	3342.81	3107.54	2928.63	2805.5	2693.13	2631.67	2595.81	2574.05	2560.57	2552.12	2546.8	2543.44	2541.31	2539.96	2539.11
	In care, on ART1	0	1382.79	1459.84	1295.04	1212.91	1166.17	1121.07	1071.27	1023	1405.58	1427.09	1375.04	1317.17	1269.13	1232.5	1205.49	1185.85	1171.69	1161.51	1154.23
	In care, on ART2	0	847.853	1698.12	2159.03	2349.58	2449.11	2495.31	2499.13	2468.79	1893.46	1603.34	1431.12	1315.59	1233.46	1173.82	1130.3	1098.58	1075.53	1058.84	1046.8
	Lost from care
	In Care, Off ART	3817.44	3895.77	2785.47	2026.64	1803.09	1685.5	1577.25	1469.64	1379.52	1144.64	1061.82	1025.92	1007.53	997.071	990.783	986.897	984.464	982.932	981.963	981.35
	In Care, on ART1		0	470.15	650.231	653.144	626.171	601.452	578.029	553.428	279.221	284.609	289.194	281.727	270.839	260.834	252.856	246.848	242.439	239.242	236.94
	In Care, on ART2		0	205.52	478.893	680.098	792.144	852.945	884.046	895.149	832.54	668.571	558.639	490.788	446.486	415.8	393.823	377.872	366.258	357.815	351.695
	Subtotal - pre-ART	3817.44	3895.77	2785.47	2026.64	1803.09	1685.5	1577.25	1469.64	1379.52	1144.64	1061.82	1025.92	1007.53	997.071	990.783	986.897	984.464	982.932	981.963	981.35
	Subtotal - on ART	0	0	675.67	1129.12	1333.24	1418.32	1454.4	1462.07	1448.58	1111.76	953.18	847.833	772.515	717.325	676.634	646.68	624.72	608.697	597.057	588.635
	Subtotal lost	3817.44	3895.77	3461.14	3155.76	3136.33	3103.82	3031.64	2931.71	2828.1	2256.4	2015	1873.76	1780.05	1714.4	1667.42	1633.58	1609.18	1591.63	1579.02	1569.99
	Deaths
	Not in care		678.827	36.461	36.4792	36.4974	36.5156	36.5338	36.5519	36.5701	36.5883	36.6065	36.6247	36.6429	36.661	36.6792	36.6974	36.7156	36.7338	36.752	36.7702
	In care, off ART		147.178	613.326	582.353	542.876	501.377	464.291	440.788	425.892	416.452	410.469	406.678	404.275	402.752	401.786	401.175	400.787	400.541	400.386	400.287
	ART1		0	497.213	367.039	375.215	360.59	337.623	313.862	295.792	566.711	544.013	531.598	524.353	519.958	517.235	515.529	514.453	513.774	513.344	513.072
	ART2		0	167.595	176.932	156.959	147.004	141.339	135.874	129.838	320.301	440.086	446.82	430.525	412.407	397.364	385.897	377.438	371.29	366.855	363.67
	Lost from care
	In Care, Off ART		69.4203	187.258	182.862	144.734	102.783	72.7451	61.4524	60.4729	62.2087	63.9674	64.5386	64.7864	64.4968	64.156	63.9453	63.8893	63.9693	64.1577	64.4273
	In Care, on ART1		0	0.018185	0.0363701	0.0545551	0.0727402	0.0909252	0.10911	0.127295	0.14548	0.163665	0.18185	0.200035	0.218221	0.236406	0.254591	0.272776	0.290961	0.309146	0.327331
	In Care, on ART2		0	36.461	36.4792	36.4974	36.5156	36.5338	36.5519	36.5701	36.5883	36.6065	36.6247	36.6429	36.661	36.6792	36.6974	36.7156	36.7338	36.752	36.7702
	Subtotal lost		69.4203	223.738	219.377	181.286	139.371	109.37	98.1135	97.1703	98.9425	100.738	101.345	101.629	101.376	101.072	100.897	100.878	100.994	101.219	101.525
	Subtotal - This period		895.425	1538.33	1382.18	1292.83	1184.86	1089.16	1025.19	985.262	1438.99	1531.91	1523.07	1497.42	1473.15	1454.14	1440.19	1430.27	1423.33	1418.56	1415.32
Asymptomatic Late
	Not in care	0	7465.77	12185	14548.2	15583.2	15752.8	15425.5	14942.7	14462	14046.8	13713.5	13457.8	13267.6	13129.2	13030.2	12960.3	12911.4	12877.6	12854.3	12838.4
	In care, off ART	0	3827.11	4680.66	5686.11	6034.81	6016.46	5816.64	5578.04	5363.86	5133.11	4981.04	4879.58	4811	4764.29	4732.4	4710.66	4695.86	4685.83	4679.06	4674.5
	In care, on ART1	0	790.443	1443.53	1853.25	2188.57	2436.3	2585.78	2652.12	2663.59	3615.44	3680.05	3565.51	3430.97	3312.62	3216.32	3140.31	3081.27	3035.88	3001.27	2975.05
	In care, on ART2	0	0	337.224	1069.8	1853.44	2624.05	3323.13	3908.34	4362.48	3768.44	3486.43	3291.1	3130.28	2993.73	2879.43	2785.74	2710.36	2650.65	2603.94	2567.78
	Lost from care
	In Care, Off ART	0	0	1174.14	1820.32	2340.29	2617.46	2702.56	2669.11	2584.96	2177.63	2023	1944.52	1897.24	1866.47	1845.81	1831.77	1822.21	1815.71	1811.29	1808.3
	In Care, Off ART (from Asympt Early)		763.488	1029.06	1029.05	967.976	944.1	929.781	910.66	884.415	747.646	605.157	527.551	483.329	455.486	436.625	423.347	413.846	407.013	402.095	398.561
	In Care, on ART1		0	268.751	578.768	819.543	1012.36	1159.7	1258.75	1313.73	700.822	728.495	744.631	729.442	704.575	680.332	659.78	643.267	630.327	620.329	612.678
	In Care, on ART2		0	0	81.743	286.076	542.911	813.772	1071.89	1298.23	1412.78	1280.36	1179.05	1106.91	1049.83	1002.22	962.411	929.613	903.07	881.927	865.309
	Subtotal - pre-ART	0	763.488	2203.19	2849.37	3308.27	3561.56	3632.34	3579.76	3469.37	2925.28	2628.16	2472.07	2380.57	2321.96	2282.43	2255.12	2236.06	2222.72	2213.39	2206.87
	Subtotal - on ART	0	0	268.751	660.511	1105.62	1555.27	1973.47	2330.64	2611.96	2113.6	2008.86	1923.68	1836.35	1754.4	1682.56	1622.19	1572.88	1533.4	1502.26	1477.99
	Subtotal lost	0	763.488	2471.94	3509.88	4413.89	5116.83	5605.81	5910.4	6081.33	5038.88	4637.02	4395.76	4216.93	4076.36	3964.99	3877.31	3808.94	3756.12	3715.64	3684.85
	Deaths
	Not in care		0	135.765	221.584	264.56	283.382	286.465	280.514	271.733	262.993	255.441	249.38	244.731	241.272	238.755	236.955	235.683	234.794	234.179	233.756
	In care, off ART		0	65.3023	79.8665	97.0227	102.972	102.659	99.2499	95.1787	91.524	87.5868	84.9919	83.2607	82.0905	81.2935	80.7495	80.3784	80.126	79.9548	79.8392
	ART1		0	79.8348	145.797	187.178	221.045	246.066	261.164	267.865	538.045	730.319	743.369	720.233	693.056	669.15	649.696	634.343	622.417	613.248	606.256
	ART2		0	0	40.8715	129.66	224.637	318.035	402.763	473.69	1365.89	1179.9	1091.6	1030.44	980.089	937.337	901.549	872.214	848.615	829.919	815.295
	Lost from care		0	0	0	0	0	0	0	0	0	0	0	0	0	0	0	0	0	0	0
	In Care, Off ART		0	0	21.3518	33.1026	42.5583	47.5987	49.1461	48.5378	47.0075	39.6003	36.7884	35.3612	34.5015	33.9419	33.5661	33.3109	33.137	33.0187	32.9384
	In Care, Off ART (from Asympt Early)		0	13.8841	18.7134	18.7134	17.6027	17.1685	16.9081	16.5604	16.0831	13.596	11.0048	9.59354	8.78937	8.28303	7.94005	7.69859	7.52582	7.40154	7.31211
	In Care, on ART1		0	0	4.88724	10.5249	14.9034	18.4098	21.0892	22.8905	23.8903	12.7445	13.2477	13.5411	13.2649	12.8127	12.3719	11.9981	11.6978	11.4625	11.2807
	In Care, on ART2		0	0	0	1.4865	5.2023	9.87286	14.7985	19.4923	23.6083	25.6915	23.2835	21.4412	20.1292	19.0912	18.2255	17.5015	16.9051	16.4224	16.0379
	Subtotal lost		0	13.8841	44.9524	63.8273	80.2667	93.0498	101.942	107.481	110.589	91.6322	84.3244	79.9371	76.685	74.1288	72.1035	70.5091	69.2658	68.3052	67.5691
	Subtotal - This period		0	294.786	533.072	742.248	912.303	1046.27	1145.63	1215.95	2369.04	2344.88	2253.67	2158.61	2073.19	2000.66	1941.05	1893.13	1855.22	1825.61	1802.72
Intermediate
	Not in care	24973.4	13034.9	8296.73	6375.49	5936.12	5934.56	5967.72	5918.01	5797.84	5644.67	5488.91	5348.31	5230.43	5136.43	5064.13	5010.01	4970.33	4941.72	4921.37	4907.06
	In care, off ART	6397.3	3627.12	3157.89	3521.95	3808.07	3989.42	4047.82	4002.89	3902.22	3784.37	3660.08	3555.58	3473.86	3412.05	3366.26	3332.87	3308.86	3291.79	3279.78	3271.41
	In care, on ART1	499.086	1508.77	2424.96	3470.41	4725.25	6158.08	7718.1	9347.82	10997.1	12763.2	14318.9	15724.7	17018	18222.6	19355.1	20427.7	21450.1	22429.7	23372.5	24283
	In care, on ART2		220.68	502.362	760.544	1052.77	1407.72	1832.09	2319.98	2858.82	3505.86	4155.58	4772.59	5364.17	5938.68	6501.74	7057.01	7607.06	8153.75	8698.48	9242.27
	Lost from care
	In Care, Off ART	1428.1	1794.16	1449.26	1212.28	1174.72	1210.45	1259.23	1291.29	1297.16	1228.96	1180.28	1138.2	1102.37	1073.18	1050.27	1032.78	1019.72	1010.14	1003.2	998.248
	In Care, Off ART (from Asympt Late)		0	152.698	561.397	948.333	1298.93	1593.38	1820.38	1980.92	2005.52	1806.83	1647.3	1535.48	1455.16	1395.05	1348.83	1312.87	1284.87	1263.15	1246.4
	In Care, on ART1		7.17961	24.855	45.7915	70.0182	98.7011	131.9	168.91	208.596	241.309	279.749	317.444	352.687	385.334	415.67	444.048	470.785	496.146	520.342	543.544
	In Care, on ART2		0	3.17459	8.61984	14.7234	21.6058	29.732	39.4028	50.6652	61.3121	74.8622	89.6074	104.358	118.746	132.743	146.419	159.856	173.123	186.273	199.349
	Subtotal - pre-ART	1428.1	1794.16	1601.96	1773.67	2123.05	2509.39	2852.61	3111.67	3278.08	3234.48	2987.11	2785.5	2637.85	2528.34	2445.32	2381.61	2332.59	2295.01	2266.36	2244.65
	Subtotal - on ART	0	7.17961	28.0296	54.4113	84.7416	120.307	161.632	208.313	259.261	302.621	354.612	407.052	457.046	504.08	548.413	590.467	630.641	669.268	706.615	742.893
	Subtotal lost	1428.1	1801.34	1629.99	1828.08	2207.79	2629.69	3014.24	3319.99	3537.34	3537.1	3341.72	3192.55	3094.9	3032.42	2993.73	2972.07	2963.24	2964.28	2972.97	2987.55
	Deaths
	Not in care		696.473	363.524	231.384	177.803	165.55	165.506	166.431	165.045	161.693	157.422	153.078	149.156	145.869	143.248	141.231	139.722	138.615	137.817	137.25
	In care, Off ART		167.404	94.9141	82.6353	92.1622	99.6492	104.395	105.923	104.747	102.113	99.029	95.7767	93.0421	90.9037	89.2862	88.0879	87.2143	86.586	86.1393	85.8251
	ART1		2.52396	7.63009	12.2635	17.5504	23.8964	31.1425	39.0317	47.2735	55.614	64.5456	72.4129	79.5226	86.0631	92.1548	97.8819	103.307	108.477	113.431	118.199
	ART2		0	1.11601	2.54053	3.8462	5.32405	7.11906	9.26518	11.7325	14.4576	17.7297	21.0155	24.1358	27.1275	30.0329	32.8804	35.6885	38.4702	41.2349	43.9897
	Lost from care
	In Care, Off ART		39.8275	50.0366	40.4178	33.8086	32.7612	33.7578	35.1181	36.0122	36.176	34.2739	32.9163	31.7428	30.7434	29.9293	29.2904	28.8027	28.4385	28.1712	27.9778
	In Care, Off ART (from Asympt)		0	0	4.25851	15.6565	26.4476	36.2253	44.4369	50.7677	55.2448	55.931	50.3899	45.9407	42.8223	40.5824	38.9059	37.6168	36.6141	35.8333	35.2275
	In Care, on ART1		0	0.200229	0.69317	1.27706	1.95271	2.75263	3.6785	4.71067	5.81744	6.72975	7.8018	8.85306	9.83594	10.7464	11.5924	12.3838	13.1295	13.8368	14.5116
	In Care, on ART2		0	0	0.0885348	0.240395	0.410615	0.602553	0.829181	1.09889	1.41298	1.70991	2.0878	2.49902	2.9104	3.31164	3.702	4.08342	4.45816	4.82814	5.19488
	Subtotal lost		39.8275	50.2368	45.458	50.9826	61.5721	73.3383	84.0627	92.5895	98.6512	98.6446	93.1958	89.0356	86.3121	84.5698	83.4908	82.8868	82.6403	82.6694	82.9118
	Subtotal - This period		906.228	517.421	374.281	342.344	355.992	381.501	404.714	421.388	432.529	437.371	435.478	434.893	436.275	439.291	443.572	448.818	454.789	461.292	468.175
AIDS
	Not in care	20197.7	16460.8	11219.8	3263.83	2138.04	1928.48	1913.54	1922.46	1908.16	1871.13	1822.62	1772.54	1726.9	1688.38	1657.53	1633.7	1615.82	1602.68	1593.19	1586.43
	In care, off ART	3982.81	6470.87	6365.58	8122.85	4317.1	3262.17	3088.31	3080.7	3065.56	3014.93	2940.85	2856.33	2777.22	2709.94	2655.77	2613.76	2582.07	2558.66	2541.68	2529.52
	In care, on ART1 to 12mo	2500.91	3089.92	2145.07	3500.75	4101.45	2563.49	2106.87	2040.72	2052.06	2103.8	2066.51	2024.63	1969.8	1919.95	1879.63	1848.71	1825.9	1809.67	1798.62	1791.54
	In care, on ART1 post 12 mo	0	2051.97	4449.44	5910.68	8386.12	11188.2	12540.3	13426.9	14199.7	14930	15653.6	16298.1	16864.9	17348.7	17759.1	18108.8	18409.7	18671.7	18902.8	19109.3
	In care, on ART2	0	47.7532	241.065	556.704	885.437	1293.28	1731.68	2163.06	2588.27	3070.29	3512.76	3927.65	4304.81	4646.89	4958.1	5242.02	5501.64	5739.49	5957.82	6158.65
	Lost from care
	In Care, Off ART	248.844	287.908	442.649	469.848	579.055	378.821	273.577	240.644	233.089	214.089	208.355	203.168	197.445	191.962	187.21	183.335	180.303	177.999	176.288	175.041
	In Care, Off ART (from Int --> AIDS)		0	0	36.7059	142.871	258.793	368.085	462.448	537.378	554.144	562.491	515.941	470.838	437.415	413.259	395.305	381.588	370.955	362.682	356.261
	In Care, Off ART (from Int)		343.29	505.364	457.428	390.117	366.564	370.072	382.554	392.954	368.828	348.933	334.345	322.113	311.725	303.2	296.456	291.274	287.383	284.515	282.432
	In Care, on ART1 to 12 mo		79.2922	115.077	92.842	131.026	158.311	115.437	91.7085	84.491	77.3195	77.9195	76.8243	75.3376	73.3834	71.5195	69.9706	68.7657	67.8676	67.2228	66.779
	In Care, on ART1 post 12 mo		0	22.1565	52.8245	75.2202	106.782	143.849	166.446	180.896	179.569	187.261	196.191	204.445	211.763	218.049	223.392	227.944	231.853	235.249	238.237
	In Care, on ART1 (from Int)		0	1.72586	6.34714	12.3771	19.502	27.9343	37.7344	48.7457	57.2152	66.3077	76.8673	87.4606	97.4693	106.769	115.411	123.486	131.085	138.283	145.144
	In Care, on ART2		0	1.31064	6.89909	16.7681	27.9201	41.5203	56.4873	71.5567	81.4197	96.0803	110.351	123.809	136.113	147.287	157.449	166.717	175.187	182.943	190.061
	In Care, on ART2 (from Int)		0	0	0.763118	2.23673	4.02192	6.06153	8.45505	11.2962	13.818	16.7432	20.4248	24.5034	28.6411	32.6999	36.6534	40.5146	44.3048	48.0438	51.7473
	Subtotal - pre-ART	248.844	631.198	948.013	963.982	1112.04	1004.18	1011.73	1085.64	1163.42	1137.06	1119.78	1053.45	990.396	941.102	903.67	875.096	853.165	836.338	823.485	813.734
	Subtotal - on ART	0	79.2922	140.27	159.676	237.628	316.537	334.802	360.831	396.985	409.341	444.312	480.659	515.556	547.37	576.324	602.876	627.426	650.297	671.742	691.968
	Subtotal lost	248.844	710.49	1088.28	1123.66	1349.67	1320.71	1346.54	1446.48	1560.41	1546.4	1564.09	1534.11	1505.95	1488.47	1479.99	1477.97	1480.59	1486.63	1495.23	1505.7
	Deaths
	Not in care		8291.45	6757.39	4605.9	1339.85	877.697	791.671	785.538	789.198	783.33	768.125	748.211	727.653	708.918	693.107	680.439	670.66	663.319	657.925	654.029
	In care		1534.13	2492.5	2451.94	3128.82	1662.89	1256.55	1189.58	1186.65	1180.81	1161.31	1132.78	1100.22	1069.75	1043.83	1022.97	1006.79	994.58	985.564	979.021
	ART1 to 12 mo		369.647	456.705	317.052	517.428	606.215	378.896	311.405	301.629	303.304	310.952	305.44	299.25	291.146	283.778	277.818	273.249	269.877	267.479	265.846
	ART1 post 12 mo		0	52.849	114.596	152.231	215.986	288.155	322.977	345.813	365.717	384.524	403.161	419.76	434.358	446.818	457.388	466.396	474.146	480.893	486.844
	ART2		0	4.49894	22.7112	52.4483	83.419	121.843	163.145	203.787	243.847	289.259	330.945	370.032	405.566	437.794	467.113	493.863	518.322	540.73	561.299
	Lost from care
	In Care, Off ART		102.154	118.19	181.714	192.88	237.71	155.511	112.308	98.7877	95.6865	87.8868	85.5329	83.4033	81.0539	78.8033	76.8524	75.2619	74.017	73.0712	72.3689
	In Care, Off ART (from Int-->AIDS)		0	0	0	15.0683	58.6506	106.238	151.104	189.842	220.602	227.484	230.911	211.801	193.286	179.565	169.649	162.278	156.647	152.283	148.886
	In Care, Off ART (from Int)		0	140.926	207.459	187.781	160.149	150.48	151.92	157.044	161.313	151.409	143.242	137.253	132.232	127.968	124.468	121.7	119.572	117.975	116.798
	In Care, on ART1 to 12 mo		0	32.5506	47.2408	38.113	53.7882	64.9891	47.3888	37.6477	34.6848	31.7408	31.9871	31.5375	30.9272	30.125	29.3598	28.7239	28.2293	27.8606	27.5959
	In Care, on ART1 post 12 mo		0	0	9.09557	21.6853	30.879	43.8355	59.0519	68.3286	74.2604	73.7157	76.8735	80.5393	83.9278	86.9319	89.5122	91.7056	93.5742	95.179	96.5731
	In Care, on ART1 (from Int)		0	0	0.70849	2.60559	5.08099	8.00585	11.4675	15.4905	20.0108	23.4877	27.2203	31.5552	35.9039	40.0126	43.8303	47.3778	50.6928	53.8122	56.7674
	In Care, on ART2		0	0	0.538036	2.83218	6.88354	11.4616	17.0447	23.1889	29.3751	33.424	39.4424	45.3009	50.8254	55.8764	60.4635	64.6353	68.4396	71.9167	75.1009
	In Care, on ART2 (from Int)		0	0	0	0.313271	0.918212	1.65106	2.48835	3.47092	4.63727	5.67248	6.87332	8.38468	10.059	11.7576	13.4238	15.0468	16.6318	18.1878	19.7227
	Subtotal lost		102.154	291.667	446.756	461.278	554.06	542.173	552.773	593.8	640.57	634.821	642.082	629.775	618.215	611.04	607.559	606.729	607.805	610.285	613.813
	Subtotal - This period		10297.4	10055.6	7958.96	5652.06	4000.27	3379.28	3325.42	3420.87	3517.58	3548.99	3562.62	3546.69	3527.95	3516.37	3513.29	3517.69	3528.05	3542.88	3560.85
PANEL 2. MODEL WITH NO KNOWN ERRORS
		2004	2005	2006	2007	2008	2009	2010	2011	2012	2013	2014	2015	2016	2017	2018	2019	2020	2021	2022	2023
Asymptomatic Early
	Not in care	37328.9	35944.6	34129.4	31815.8	29383.7	27210.3	25832.8	24959.9	24406.6	24056	23833.8	23692.9	23603.7	23547.1	23511.3	23488.5	23474.1	23465	23459.2	23455.6
	In care, off ART	8625.51	4922.9	3634.05	3715	3570.2	3342.81	3107.54	2928.63	2805.5	2693.13	2631.67	2595.81	2574.05	2560.57	2552.12	2546.8	2543.44	2541.31	2539.96	2539.11
	In care, on ART1	0	1382.79	1459.84	1295.04	1212.91	1166.17	1121.07	1071.27	1023	1405.58	1427.09	1375.04	1317.17	1269.13	1232.5	1205.49	1185.85	1171.69	1161.51	1154.23
	In care, on ART2	0	847.853	1698.12	2159.03	2349.58	2449.11	2495.31	2499.13	2468.79	1893.46	1603.34	1431.12	1315.59	1233.46	1173.82	1130.3	1098.58	1075.53	1058.84	1046.8
	Lost from care
	In Care, Off ART	3817.44	3895.77	2785.47	2026.64	1803.09	1685.5	1577.25	1469.64	1379.52	1144.64	1061.82	1025.92	1007.53	997.071	990.783	986.897	984.464	982.932	981.963	981.35
	In Care, on ART1		0	470.15	650.231	653.144	626.171	601.452	578.029	553.428	279.221	284.609	289.194	281.727	270.839	260.834	252.856	246.848	242.439	239.242	236.94
	In Care, on ART2		0	205.52	478.893	680.098	792.144	852.945	884.046	895.149	832.54	668.571	558.639	490.788	446.486	415.8	393.823	377.872	366.258	357.815	351.695
	Subtotal - pre-ART	3817.44	3895.77	2785.47	2026.64	1803.09	1685.5	1577.25	1469.64	1379.52	1144.64	1061.82	1025.92	1007.53	997.071	990.783	986.897	984.464	982.932	981.963	981.35
	Subtotal - on ART	0	0	675.67	1129.12	1333.24	1418.32	1454.4	1462.07	1448.58	1111.76	953.18	847.833	772.515	717.325	676.634	646.68	624.72	608.697	597.057	588.635
	Subtotal lost	3817.44	3895.77	3461.14	3155.76	3136.33	3103.82	3031.64	2931.71	2828.1	2256.4	2015	1873.76	1780.05	1714.4	1667.42	1633.58	1609.18	1591.63	1579.02	1569.99
	Deaths
	Not in care		678.827	653.654	620.644	578.572	534.344	494.82	469.771	453.896	443.835	437.459	433.418	430.857	429.234	428.205	427.553	427.14	426.878	426.712	426.607
	In care, off ART		147.178	84	62.0081	63.3893	60.9187	57.0386	53.0243	49.9715	47.8705	45.9532	44.9045	44.2925	43.9212	43.6912	43.5471	43.4563	43.3989	43.3626	43.3396
	ART1		0	139.662	147.443	130.799	122.503	117.783	113.228	108.198	206.646	283.927	288.271	277.758	266.069	256.364	248.966	243.508	239.542	236.681	234.626
	ART2		0	102.76	205.812	261.675	284.769	296.832	302.432	302.894	772.979	592.841	502.006	448.083	411.912	386.197	367.524	353.897	343.965	336.748	331.523
	Lost from care
	In Care, Off ART		69.4203	70.8448	50.6539	36.8545	32.7893	30.6509	28.6823	26.7254	25.0867	20.8153	19.3093	18.6565	18.322	18.1318	18.0174	17.9468	17.9025	17.8747	17.857
	In Care, on ART1		0	0	8.5497	11.8245	11.8774	11.387	10.9374	10.5115	10.0641	5.07764	5.17563	5.259	5.12321	4.92521	4.74328	4.5982	4.48895	4.40876	4.35063
	In Care, on ART2		0	0	3.73738	8.70869	12.3676	14.4052	15.5108	16.0764	16.2783	15.1398	12.158	10.1589	8.925	8.11937	7.56135	7.1617	6.87161	6.66042	6.50688
	Subtotal lost		69.4203	70.8448	62.941	57.3876	57.0343	56.443	55.1306	53.3133	51.4292	41.0328	36.6429	34.0744	32.3702	31.1764	30.3221	29.7067	29.2631	28.9438	28.7146
	Subtotal - This period		895.425	1050.92	1098.85	1091.82	1059.57	1022.92	993.586	968.273	1522.76	1401.21	1305.24	1235.06	1183.51	1145.63	1117.91	1097.71	1083.05	1072.45	1064.81
Asymptomatic Late
	Not in care	0	7465.77	12185	14548.2	15583.2	15752.8	15425.5	14942.7	14462	14046.8	13713.5	13457.8	13267.6	13129.2	13030.2	12960.3	12911.4	12877.6	12854.3	12838.4
	In care, off ART	0	3827.11	4680.66	5686.11	6034.81	6016.46	5816.64	5578.04	5363.86	5133.11	4981.04	4879.58	4811	4764.29	4732.4	4710.66	4695.86	4685.83	4679.06	4674.5
	In care, on ART1	0	790.443	1443.53	1853.25	2188.57	2436.3	2585.78	2652.12	2663.59	3615.44	3680.05	3565.51	3430.97	3312.62	3216.32	3140.31	3081.27	3035.88	3001.27	2975.05
	In care, on ART2	0	0	337.224	1069.8	1853.44	2624.05	3323.13	3908.34	4362.48	3768.44	3486.43	3291.1	3130.28	2993.73	2879.43	2785.74	2710.36	2650.65	2603.94	2567.78
	Lost from care
	In Care, Off ART	0	0	1174.14	1820.32	2340.29	2617.46	2702.56	2669.11	2584.96	2177.63	2023	1944.52	1897.24	1866.47	1845.81	1831.77	1822.21	1815.71	1811.29	1808.3
	In Care, Off ART (from Asympt Early)		763.488	1029.06	1029.05	967.976	944.1	929.781	910.66	884.415	747.646	605.157	527.551	483.329	455.486	436.625	423.347	413.846	407.013	402.095	398.561
	In Care, on ART1		0	268.751	578.768	819.543	1012.36	1159.7	1258.75	1313.73	700.822	728.495	744.631	729.442	704.575	680.332	659.78	643.267	630.327	620.329	612.678
	In Care, on ART2		0	0	81.743	286.076	542.911	813.772	1071.89	1298.23	1412.78	1280.36	1179.05	1106.91	1049.83	1002.22	962.411	929.613	903.07	881.927	865.309
	Subtotal - pre-ART	0	763.488	2203.19	2849.37	3308.27	3561.56	3632.34	3579.76	3469.37	2925.28	2628.16	2472.07	2380.57	2321.96	2282.43	2255.12	2236.06	2222.72	2213.39	2206.87
	Subtotal - on ART	0	0	268.751	660.511	1105.62	1555.27	1973.47	2330.64	2611.96	2113.6	2008.86	1923.68	1836.35	1754.4	1682.56	1622.19	1572.88	1533.4	1502.26	1477.99
	Subtotal lost	0	763.488	2471.94	3509.88	4413.89	5116.83	5605.81	5910.4	6081.33	5038.88	4637.02	4395.76	4216.93	4076.36	3964.99	3877.31	3808.94	3756.12	3715.64	3684.85
	Deaths
	Not in care		0	135.765	221.584	264.56	283.382	286.465	280.514	271.733	262.993	255.441	249.38	244.731	241.272	238.755	236.955	235.683	234.794	234.179	233.756
	In care, off ART		0	65.3023	79.8665	97.0227	102.972	102.659	99.2499	95.1787	91.524	87.5868	84.9919	83.2607	82.0905	81.2935	80.7495	80.3784	80.126	79.9548	79.8392
	ART1		0	79.8348	145.797	187.178	221.045	246.066	261.164	267.865	538.045	730.319	743.369	720.233	693.056	669.15	649.696	634.343	622.417	613.248	606.256
	ART2		0	0	40.8715	129.66	224.637	318.035	402.763	473.69	1365.89	1179.9	1091.6	1030.44	980.089	937.337	901.549	872.214	848.615	829.919	815.295
	Lost from care
	In Care, Off ART		0	0	21.3518	33.1026	42.5583	47.5987	49.1461	48.5378	47.0075	39.6003	36.7884	35.3612	34.5015	33.9419	33.5661	33.3109	33.137	33.0187	32.9384
	In Care, Off ART (from Asympt Early)		0	13.8841	18.7134	18.7134	17.6027	17.1685	16.9081	16.5604	16.0831	13.596	11.0048	9.59354	8.78937	8.28303	7.94005	7.69859	7.52582	7.40154	7.31211
	In Care, on ART1		0	0	4.88724	10.5249	14.9034	18.4098	21.0892	22.8905	23.8903	12.7445	13.2477	13.5411	13.2649	12.8127	12.3719	11.9981	11.6978	11.4625	11.2807
	In Care, on ART2		0	0	0	1.4865	5.2023	9.87286	14.7985	19.4923	23.6083	25.6915	23.2835	21.4412	20.1292	19.0912	18.2255	17.5015	16.9051	16.4224	16.0379
	Subtotal lost		0	13.8841	44.9524	63.8273	80.2667	93.0498	101.942	107.481	110.589	91.6322	84.3244	79.9371	76.685	74.1288	72.1035	70.5091	69.2658	68.3052	67.5691
	Subtotal - This period		0	294.786	533.072	742.248	912.303	1046.27	1145.63	1215.95	2369.04	2344.88	2253.67	2158.61	2073.19	2000.66	1941.05	1893.13	1855.22	1825.61	1802.72
Intermediate
	Not in care	24973.4	13034.9	8296.73	6375.49	5936.12	5934.56	5967.72	5918.01	5797.84	5644.67	5488.91	5348.31	5230.43	5136.43	5064.13	5010.01	4970.33	4941.72	4921.37	4907.06
	In care, off ART	6397.3	3627.12	3157.89	3521.95	3808.07	3989.42	4047.82	4002.89	3902.22	3784.37	3660.08	3555.58	3473.86	3412.05	3366.26	3332.87	3308.86	3291.79	3279.78	3271.41
	In care, on ART1	499.086	1508.77	2424.96	3470.41	4725.25	6158.08	7718.1	9347.82	10997.1	12763.2	14318.9	15724.7	17018	18222.6	19355.1	20427.7	21450.1	22429.7	23372.5	24283
	In care, on ART2		220.68	502.362	760.544	1052.77	1407.72	1832.09	2319.98	2858.82	3505.86	4155.58	4772.59	5364.17	5938.68	6501.74	7057.01	7607.06	8153.75	8698.48	9242.27
	Lost from care
	In Care, Off ART	1428.1	1794.16	1449.26	1212.28	1174.72	1210.45	1259.23	1291.29	1297.16	1228.96	1180.28	1138.2	1102.37	1073.18	1050.27	1032.78	1019.72	1010.14	1003.2	998.248
	In Care, Off ART (from Asympt Late)		0	152.698	561.397	948.333	1298.93	1593.38	1820.38	1980.92	2005.52	1806.83	1647.3	1535.48	1455.16	1395.05	1348.83	1312.87	1284.87	1263.15	1246.4
	In Care, on ART1		7.17961	24.855	45.7915	70.0182	98.7011	131.9	168.91	208.596	241.309	279.749	317.444	352.687	385.334	415.67	444.048	470.785	496.146	520.342	543.544
	In Care, on ART2		0	3.17459	8.61984	14.7234	21.6058	29.732	39.4028	50.6652	61.3121	74.8622	89.6074	104.358	118.746	132.743	146.419	159.856	173.123	186.273	199.349
	Subtotal - pre-ART	1428.1	1794.16	1601.96	1773.67	2123.05	2509.39	2852.61	3111.67	3278.08	3234.48	2987.11	2785.5	2637.85	2528.34	2445.32	2381.61	2332.59	2295.01	2266.36	2244.65
	Subtotal - on ART	0	7.17961	28.0296	54.4113	84.7416	120.307	161.632	208.313	259.261	302.621	354.612	407.052	457.046	504.08	548.413	590.467	630.641	669.268	706.615	742.893
	Subtotal lost	1428.1	1801.34	1629.99	1828.08	2207.79	2629.69	3014.24	3319.99	3537.34	3537.1	3341.72	3192.55	3094.9	3032.42	2993.73	2972.07	2963.24	2964.28	2972.97	2987.55
	Deaths
	Not in care		696.473	363.524	231.384	177.803	165.55	165.506	166.431	165.045	161.693	157.422	153.078	149.156	145.869	143.248	141.231	139.722	138.615	137.817	137.25
	In care, Off ART		167.404	94.9141	82.6353	92.1622	99.6492	104.395	105.923	104.747	102.113	99.029	95.7767	93.0421	90.9037	89.2862	88.0879	87.2143	86.586	86.1393	85.8251
	ART1		2.52396	7.63009	12.2635	17.5504	23.8964	31.1425	39.0317	47.2735	55.614	64.5456	72.4129	79.5226	86.0631	92.1548	97.8819	103.307	108.477	113.431	118.199
	ART2		0	1.11601	2.54053	3.8462	5.32405	7.11906	9.26518	11.7325	14.4576	17.7297	21.0155	24.1358	27.1275	30.0329	32.8804	35.6885	38.4702	41.2349	43.9897
	Lost from care
	In Care, Off ART		39.8275	50.0366	40.4178	33.8086	32.7612	33.7578	35.1181	36.0122	36.176	34.2739	32.9163	31.7428	30.7434	29.9293	29.2904	28.8027	28.4385	28.1712	27.9778
	In Care, Off ART (from Asympt)		0	0	4.25851	15.6565	26.4476	36.2253	44.4369	50.7677	55.2448	55.931	50.3899	45.9407	42.8223	40.5824	38.9059	37.6168	36.6141	35.8333	35.2275
	In Care, on ART1		0	0.200229	0.69317	1.27706	1.95271	2.75263	3.6785	4.71067	5.81744	6.72975	7.8018	8.85306	9.83594	10.7464	11.5924	12.3838	13.1295	13.8368	14.5116
	In Care, on ART2		0	0	0.0885348	0.240395	0.410615	0.602553	0.829181	1.09889	1.41298	1.70991	2.0878	2.49902	2.9104	3.31164	3.702	4.08342	4.45816	4.82814	5.19488
	Subtotal lost		39.8275	50.2368	45.458	50.9826	61.5721	73.3383	84.0627	92.5895	98.6512	98.6446	93.1958	89.0356	86.3121	84.5698	83.4908	82.8868	82.6403	82.6694	82.9118
	Subtotal - This period		906.228	517.421	374.281	342.344	355.992	381.501	404.714	421.388	432.529	437.371	435.478	434.893	436.275	439.291	443.572	448.818	454.789	461.292	468.175
AIDS
	Not in care	20197.7	16460.8	11219.8	3263.83	2138.04	1928.48	1913.54	1922.46	1908.16	1871.13	1822.62	1772.54	1726.9	1688.38	1657.53	1633.7	1615.82	1602.68	1593.19	1586.43
	In care, off ART	3982.81	6470.87	6365.58	8122.85	4317.1	3262.17	3088.31	3080.7	3065.56	3014.93	2940.85	2856.33	2777.22	2709.94	2655.77	2613.76	2582.07	2558.66	2541.68	2529.52
	In care, on ART1 to 12mo	2500.91	3089.92	2145.07	3500.75	4101.45	2563.49	2106.87	2040.72	2052.06	2103.8	2066.51	2024.63	1969.8	1919.95	1879.63	1848.71	1825.9	1809.67	1798.62	1791.54
	In care, on ART1 post 12 mo	0	2051.97	4449.44	5910.68	8386.12	11188.2	12540.3	13426.9	14199.7	14930	15653.6	16298.1	16864.9	17348.7	17759.1	18108.8	18409.7	18671.7	18902.8	19109.3
	In care, on ART2	0	47.7532	241.065	556.704	885.437	1293.28	1731.68	2163.06	2588.27	3070.29	3512.76	3927.65	4304.81	4646.89	4958.1	5242.02	5501.64	5739.49	5957.82	6158.65
	Lost from care
	In Care, Off ART	248.844	287.908	442.649	469.848	579.055	378.821	273.577	240.644	233.089	214.089	208.355	203.168	197.445	191.962	187.21	183.335	180.303	177.999	176.288	175.041
	In Care, Off ART (from Int --> AIDS)		0	0	36.7059	142.871	258.793	368.085	462.448	537.378	554.144	562.491	515.941	470.838	437.415	413.259	395.305	381.588	370.955	362.682	356.261
	In Care, Off ART (from Int)		343.29	505.364	457.428	390.117	366.564	370.072	382.554	392.954	368.828	348.933	334.345	322.113	311.725	303.2	296.456	291.274	287.383	284.515	282.432
	In Care, on ART1 to 12 mo		79.2922	115.077	92.842	131.026	158.311	115.437	91.7085	84.491	77.3195	77.9195	76.8243	75.3376	73.3834	71.5195	69.9706	68.7657	67.8676	67.2228	66.779
	In Care, on ART1 post 12 mo		0	22.1565	52.8245	75.2202	106.782	143.849	166.446	180.896	179.569	187.261	196.191	204.445	211.763	218.049	223.392	227.944	231.853	235.249	238.237
	In Care, on ART1 (from Int)		0	1.72586	6.34714	12.3771	19.502	27.9343	37.7344	48.7457	57.2152	66.3077	76.8673	87.4606	97.4693	106.769	115.411	123.486	131.085	138.283	145.144
	In Care, on ART2		0	1.31064	6.89909	16.7681	27.9201	41.5203	56.4873	71.5567	81.4197	96.0803	110.351	123.809	136.113	147.287	157.449	166.717	175.187	182.943	190.061
	In Care, on ART2 (from Int)		0	0	0.763118	2.23673	4.02192	6.06153	8.45505	11.2962	13.818	16.7432	20.4248	24.5034	28.6411	32.6999	36.6534	40.5146	44.3048	48.0438	51.7473
	Subtotal - pre-ART	248.844	631.198	948.013	963.982	1112.04	1004.18	1011.73	1085.64	1163.42	1137.06	1119.78	1053.45	990.396	941.102	903.67	875.096	853.165	836.338	823.485	813.734
	Subtotal - on ART	0	79.2922	140.27	159.676	237.628	316.537	334.802	360.831	396.985	409.341	444.312	480.659	515.556	547.37	576.324	602.876	627.426	650.297	671.742	691.968
	Subtotal lost	248.844	710.49	1088.28	1123.66	1349.67	1320.71	1346.54	1446.48	1560.41	1546.4	1564.09	1534.11	1505.95	1488.47	1479.99	1477.97	1480.59	1486.63	1495.23	1505.7
	Deaths
	Not in care		8291.45	6757.39	4605.9	1339.85	877.697	791.671	785.538	789.198	783.33	768.125	748.211	727.653	708.918	693.107	680.439	670.66	663.319	657.925	654.029
	In care		1534.13	2492.5	2451.94	3128.82	1662.89	1256.55	1189.58	1186.65	1180.81	1161.31	1132.78	1100.22	1069.75	1043.83	1022.97	1006.79	994.58	985.564	979.021
	ART1 to 12 mo		369.647	456.705	317.052	517.428	606.215	378.896	311.405	301.629	303.304	310.952	305.44	299.25	291.146	283.778	277.818	273.249	269.877	267.479	265.846
	ART1 post 12 mo		0	52.849	114.596	152.231	215.986	288.155	322.977	345.813	365.717	384.524	403.161	419.76	434.358	446.818	457.388	466.396	474.146	480.893	486.844
	ART2		0	4.49894	22.7112	52.4483	83.419	121.843	163.145	203.787	243.847	289.259	330.945	370.032	405.566	437.794	467.113	493.863	518.322	540.73	561.299
	Lost from care
	In Care, Off ART		102.154	118.19	181.714	192.88	237.71	155.511	112.308	98.7877	95.6865	87.8868	85.5329	83.4033	81.0539	78.8033	76.8524	75.2619	74.017	73.0712	72.3689
	In Care, Off ART (from Int-->AIDS)		0	0	0	15.0683	58.6506	106.238	151.104	189.842	220.602	227.484	230.911	211.801	193.286	179.565	169.649	162.278	156.647	152.283	148.886
	In Care, Off ART (from Int)		0	140.926	207.459	187.781	160.149	150.48	151.92	157.044	161.313	151.409	143.242	137.253	132.232	127.968	124.468	121.7	119.572	117.975	116.798
	In Care, on ART1 to 12 mo		0	32.5506	47.2408	38.113	53.7882	64.9891	47.3888	37.6477	34.6848	31.7408	31.9871	31.5375	30.9272	30.125	29.3598	28.7239	28.2293	27.8606	27.5959
	In Care, on ART1 post 12 mo		0	0	9.09557	21.6853	30.879	43.8355	59.0519	68.3286	74.2604	73.7157	76.8735	80.5393	83.9278	86.9319	89.5122	91.7056	93.5742	95.179	96.5731
	In Care, on ART1 (from Int)		0	0	0.70849	2.60559	5.08099	8.00585	11.4675	15.4905	20.0108	23.4877	27.2203	31.5552	35.9039	40.0126	43.8303	47.3778	50.6928	53.8122	56.7674
	In Care, on ART2		0	0	0.538036	2.83218	6.88354	11.4616	17.0447	23.1889	29.3751	33.424	39.4424	45.3009	50.8254	55.8764	60.4635	64.6353	68.4396	71.9167	75.1009
	In Care, on ART2 (from Int)		0	0	0	0.313271	0.918212	1.65106	2.48835	3.47092	4.63727	5.67248	6.87332	8.38468	10.059	11.7576	13.4238	15.0468	16.6318	18.1878	19.7227
	Subtotal lost		102.154	291.667	446.756	461.278	554.06	542.173	552.773	593.8	640.57	634.821	642.082	629.775	618.215	611.04	607.559	606.729	607.805	610.285	613.813
	Subtotal - This period		10297.4	10055.6	7958.96	5652.06	4000.27	3379.28	3325.42	3420.87	3517.58	3548.99	3562.62	3546.69	3527.95	3516.37	3513.29	3517.69	3528.05	3542.88	3560.85
PANEL 3. PERCENTAGE DIFFERENCE BETWEEN MODEL WITH AND WITHOUT UNINTENTIONAL ERRORS
		2004	2005	2006	2007	2008	2009	2010	2011	2012	2013	2014	2015	2016	2017	2018	2019	2020	2021	2022	2023
Asymptomatic Early
	Not in care	0	0	2.98463e-13	0	0	0	0	0	0	0	0	0	0	0	0	0	0	0	0	0
	In care, off ART	0	0	0	0	0	0	0	0	0	0	0	0	0	0	0	0	0	0	0	0
	In care, on ART1	0	0	0	0	0	0	0	0	0	0	0	0	0	0	0	0	0	0	0	0
	In care, on ART2	0	0	0	0	0	0	0	0	0	0	0	0	0	0	0	0	0	0	0	0
	Lost from care	0	0	0	0	0	0	0	0	0	0	0	0	0	0	0	0	0	0	0	0
	In Care, Off ART	0	0	0	0	0	0	0	0	0	0	0	0	0	0	0	0	0	0	0	0
	In Care, on ART1	0	0	0	0	0	0	0	0	0	0	0	0	0	0	0	0	0	0	0	0
	In Care, on ART2	0	0	0	0	0	0	0	0	0	0	0	0	0	0	0	0	0	0	0	0
	Subtotal - pre-ART	0	0	0	0	0	0	0	0	0	0	0	0	0	0	0	0	0	0	0	0
	Subtotal - on ART	0	0	0	0	0	0	0	0	0	0	0	0	0	0	0	0	0	0	0	0
	Subtotal lost	0	0	0	0	0	0	0	0	0	0	0	0	0	0	0	0	0	0	0	0
	Deaths	0	0	0	0	0	0	0	0	0	0	0	0	0	0	0	0	0	0	0	0
	Not in care	0	0	94.422	94.1224	93.6918	93.1663	92.6168	92.2192	91.9431	91.7563	91.632	91.5498	91.4953	91.459	91.4342	91.4169	91.4043	91.3948	91.3872	91.3808
	In care, off ART	0	0	630.151	839.155	756.416	723.027	713.995	731.294	752.27	769.956	793.234	805.65	812.738	816.986	819.605	821.243	822.277	822.93	823.344	823.606
	ART1	0	0	256.011	148.936	186.864	194.351	186.649	177.194	173.38	174.242	91.6031	84.409	88.7807	95.4223	101.758	107.068	111.267	114.482	116.893	118.677
	ART2	0	0	63.0935	14.032	40.0176	48.3778	52.384	55.0729	57.1343	58.5627	25.7666	10.993	3.91867	0.120059	2.89176	4.99921	6.65197	7.94424	8.94055	9.69683
	Lost from care	0	0	0	0	0	0	0	0	0	0	0	0	0	0	0	0	0	0	0	0
	In Care, Off ART	0	0	164.322	261.002	292.718	213.465	137.334	114.252	126.275	147.975	207.309	234.235	247.26	252.018	253.832	254.908	255.993	257.32	258.931	260.795
	In Care, on ART1	0	0	0	99.5746	99.5386	99.3876	99.2015	99.0024	98.789	98.5545	96.7767	96.4864	96.1963	95.7406	95.2001	94.6326	94.0678	93.5183	92.9879	92.4762
	In Care, on ART2	0	0	0	876.062	319.092	195.252	153.615	135.654	127.477	124.767	141.79	201.24	260.698	310.768	351.75	385.329	412.666	434.573	451.797	465.096
	Subtotal lost	0	0	215.814	248.544	215.897	144.364	93.7702	77.9657	82.2628	92.3859	145.505	176.575	198.257	213.177	224.193	232.752	239.579	245.124	249.708	253.566
	Subtotal - This period	0	0	46.3795	25.7845	18.4105	11.8245	6.47573	3.18069	1.75461	5.50084	9.3276	16.6884	21.2426	24.4736	26.9286	28.8291	30.2962	31.4194	32.2728	32.918
Asymptomatic Late		0	0	0	0	0	0	0	0	0	0	0	0	0	0	0	0	0	0	0	0
	Not in care	0	0	0	0	0	0	6.48563e-13	0	0	0	0	0	0	0	0	0	0	0	0	0
	In care, off ART	0	0	0	0	0	0	0	0	0	0	0	0	0	0	0	0	0	0	0	0
	In care, on ART1	0	0	0	0	0	0	0	0	0	0	0	0	0	0	0	0	0	0	0	0
	In care, on ART2	0	0	0	0	0	0	0	0	0	0	0	0	0	0	0	0	0	0	0	0
	Lost from care	0	0	0	0	0	0	0	0	0	0	0	0	0	0	0	0	0	0	0	0
	In Care, Off ART	0	0	0	0	0	0	0	0	0	0	0	0	0	0	0	0	0	0	0	0
	In Care, Off ART (from Asympt Early)	0	0	0	0	0	0	0	0	0	0	0	0	0	0	0	0	0	0	0	0
	In Care, on ART1	0	0	0	0	0	0	0	0	0	0	0	0	0	0	0	0	0	0	0	0
	In Care, on ART2	0	0	0	0	0	0	0	0	0	0	0	0	0	0	0	0	0	0	0	0
	Subtotal - pre-ART	0	0	0	0	0	0	0	0	0	0	0	0	0	0	0	0	0	0	0	0
	Subtotal - on ART	0	0	0	0	0	0	0	0	0	0	0	0	0	0	0	0	0	0	0	0
	Subtotal lost	0	0	0	0	0	0	0	0	0	0	0	0	0	0	0	0	0	0	0	0
	Deaths	0	0	0	0	0	0	0	0	0	0	0	0	0	0	0	0	0	0	0	0
	Not in care	0	0	0	0	0	0	0	0	0	0	0	0	0	0	0	0	0	0	0	0
	In care, off ART	0	0	0	0	0	0	0	0	0	0	0	0	0	0	0	0	0	0	0	0
	ART1	0	0	0	0	0	0	0	0	0	0	0	0	0	0	0	0	0	0	0	0
	ART2	0	0	0	0	0	0	0	0	0	0	0	0	0	0	0	0	0	0	0	0
	Lost from care	0	0	0	0	0	0	0	0	0	0	0	0	0	0	0	0	0	0	0	0
	In Care, Off ART	0	0	0	0	0	0	0	0	0	0	0	0	0	0	0	0	0	0	0	0
	In Care, Off ART (from Asympt Early)	0	0	0	0	0	0	0	0	0	0	0	0	0	0	0	0	0	0	0	0
	In Care, on ART1	0	0	0	0	0	0	0	0	0	0	0	0	0	0	0	0	0	0	0	0
	In Care, on ART2	0	0	0	0	0	0	0	0	0	0	0	0	0	0	0	0	0	0	0	0
	Subtotal lost	0	0	0	0	0	0	0	0	0	0	0	0	0	0	0	0	0	0	0	0
	Subtotal - This period	0	0	0	0	0	0	0	0	0	0	0	0	0	0	0	0	0	0	0	0
Intermediate		0	0	0	0	0	0	0	0	0	0	0	0	0	0	0	0	0	0	0	0
	Not in care	0	0	0	0	0	0	0	0	0	0	0	0	0	0	0	0	0	0	0	0
	In care, off ART	0	0	0	0	0	0	0	0	0	0	0	0	0	0	0	0	0	0	0	0
	In care, on ART1	0	0	0	0	0	0	1.29623e-12	0	0	0	0	0	0	0	0	0	0	0	0	0
	In care, on ART2	0	0	0	0	0	0	0	0	0	0	0	0	0	0	0	0	0	0	0	0
	Lost from care	0	0	0	0	0	0	0	0	0	0	0	0	0	0	0	0	0	0	0	0
	In Care, Off ART	0	0	0	0	0	0	0	0	0	0	0	0	0	0	0	0	0	0	0	0
	In Care, Off ART (from Asympt Late)	0	0	0	0	0	0	0	0	0	0	0	0	0	0	0	0	0	0	0	0
	In Care, on ART1	0	0	0	0	0	0	0	0	0	0	0	0	0	0	0	0	0	0	0	0
	In Care, on ART2	0	0	0	0	0	0	0	0	0	0	0	0	0	0	0	0	0	0	0	0
	Subtotal - pre-ART	0	0	0	0	0	0	0	0	0	0	0	0	0	0	0	0	0	0	0	0
	Subtotal - on ART	0	0	0	0	0	0	0	0	0	0	0	0	0	0	0	0	0	0	0	0
	Subtotal lost	0	0	0	0	0	0	0	0	0	0	0	0	0	0	0	0	0	0	0	0
	Deaths	0	0	0	0	0	0	0	0	0	0	0	0	0	0	0	0	0	0	0	0
	Not in care	0	0	0	0	0	0	0	0	0	0	0	0	0	0	0	0	0	0	0	0
	In care, Off ART	0	0	0	0	0	0	0	0	0	0	0	0	0	0	0	0	0	0	0	0
	ART1	0	0	0	0	0	0	0	0	0	0	0	0	0	0	0	0	0	0	0	0
	ART2	0	0	0	0	0	0	0	0	0	0	0	0	0	0	0	0	0	0	0	0
	Lost from care	0	0	0	0	0	0	0	0	0	0	0	0	0	0	0	0	0	0	0	0
	In Care, Off ART	0	0	0	0	0	0	0	0	0	0	0	0	0	0	0	0	0	0	0	0
	In Care, Off ART (from Asympt)	0	0	0	0	0	0	0	0	0	0	0	0	0	0	0	0	0	0	0	0
	In Care, on ART1	0	0	0	0	0	0	0	0	0	0	0	0	0	0	0	0	0	0	0	0
	In Care, on ART2	0	0	0	0	0	0	0	0	0	0	0	0	0	0	0	0	0	0	0	0
	Subtotal lost	0	0	0	0	0	0	0	0	0	0	0	0	0	0	0	0	0	0	0	0
	Subtotal - This period	0	0	0	0	0	0	0	0	0	0	0	0	0	0	0	0	0	0	0	0
AIDS		0	0	0	0	0	0	0	0	0	0	0	0	0	0	0	0	0	0	0	0
	Not in care	0	0	0	0	0	0	0	0	0	0	0	0	0	0	0	0	0	0	0	0
	In care, off ART	0	0	0	0	0	0	0	0	0	0	0	0	0	0	0	0	0	0	0	0
	In care, on ART1 to 12mo	0	0	0	0	0	0	0	0	0	0	0	0	0	0	0	0	0	0	0	0
	In care, on ART1 post 12 mo	0	0	0	0	0	0	0	0	0	0	0	0	0	0	0	0	0	0	0	0
	In care, on ART2	0	0	0	0	0	0	0	0	0	0	0	0	0	0	0	0	0	0	0	0
	Lost from care	0	0	0	0	0	0	0	0	0	0	0	0	0	0	0	0	0	0	0	0
	In Care, Off ART	0	0	0	0	0	0	0	0	0	0	0	0	0	0	0	0	0	0	0	0
	In Care, Off ART (from Int --> AIDS)	0	0	0	0	0	0	0	0	0	0	0	0	0	0	0	0	0	0	0	0
	In Care, Off ART (from Int)	0	0	0	0	0	0	0	0	0	0	0	0	0	0	0	0	0	0	0	0
	In Care, on ART1 to 12 mo	0	0	0	0	0	0	0	0	0	0	0	0	0	0	0	0	0	0	0	0
	In Care, on ART1 post 12 mo	0	0	0	0	0	0	0	0	0	0	0	0	0	0	0	0	0	0	0	0
	In Care, on ART1 (from Int)	0	0	0	0	0	0	0	0	0	0	0	0	0	0	0	0	0	0	0	0
	In Care, on ART2	0	0	0	0	0	0	0	0	0	0	0	0	0	0	0	0	0	0	0	0
	In Care, on ART2 (from Int)	0	0	0	0	0	0	0	0	0	0	0	0	0	0	0	0	0	0	0	0
	Subtotal - pre-ART	0	0	0	0	0	0	0	0	0	0	0	0	0	0	0	0	0	0	0	0
	Subtotal - on ART	0	0	0	0	0	0	0	0	0	0	0	0	0	0	0	0	0	0	0	0
	Subtotal lost	0	0	0	0	0	0	0	0	0	0	0	0	0	0	0	0	0	0	0	0
	Deaths	0	0	0	0	0	0	0	0	0	0	0	0	0	0	0	0	0	0	0	0
	Not in care	0	0	0	0	0	0	0	0	0	0	0	0	0	0	0	0	0	0	0	0
	In care	0	0	0	0	0	0	0	0	0	0	0	0	0	0	0	0	0	0	0	0
	ART1 to 12 mo	0	0	0	0	0	0	0	0	0	0	0	0	0	0	0	0	0	0	0	0
	ART1 post 12 mo	0	0	0	0	0	0	0	0	0	0	0	0	0	0	0	0	0	0	0	0
	ART2	0	0	0	0	0	0	0	0	0	0	0	0	0	0	0	0	0	0	0	0
	Lost from care	0	0	0	0	0	0	0	0	0	0	0	0	0	0	0	0	0	0	0	0
	In Care, Off ART	0	0	0	0	0	0	0	0	0	0	0	0	0	0	0	0	0	0	0	0
	In Care, Off ART (from Int-->AIDS)	0	0	0	0	0	0	0	0	0	0	0	0	0	0	0	0	0	0	0	0
	In Care, Off ART (from Int)	0	0	0	0	0	0	0	0	0	0	0	0	0	0	0	0	0	0	0	0
	In Care, on ART1 to 12 mo	0	0	0	0	0	0	0	0	0	0	0	0	0	0	0	0	0	0	0	0
	In Care, on ART1 post 12 mo	0	0	0	0	0	0	0	0	0	0	0	0	0	0	0	0	0	0	0	0
	In Care, on ART1 (from Int)	0	0	0	0	0	0	0	0	0	0	0	0	0	0	0	0	0	0	0	0
	In Care, on ART2	0	0	0	0	0	0	0	0	0	0	0	0	0	0	0	0	0	0	0	0
	In Care, on ART2 (from Int)	0	0	0	0	0	0	0	0	0	0	0	0	0	0	0	0	0	0	0	0
	Subtotal lost	0	0	0	0	0	0	0	0	0	0	0	0	0	0	0	0	0	0	0	0
	Subtotal - This period	0	0	0	0	0	0	0	0	0	0	0	0	0	0	0	0	0	0	0	0
PANEL 4. SUMMARY
	Number of cells with any error	163
	Error magnitude: Frequency and distribution of the percentage difference in model output with and without errors
	Percentage difference in model output	Frequency (percentage) of spreadsheet cells
	0	1977	(92)
	>0-5	9	(0)
	>5-10	7	(0)
	>10-20	5	(0)
	>20-30	6	(0)
	>30-40	4	(0)
	>40-50	3	(0)
	>50-60	4	(0)
	>60-70	1	(0)
	>70-80	1	(0)
	>80-90	3	(0)
	>90-100	39	(2)
	>100	81	(4)
